# Supplementary material for: A data-driven modeling approach to identify disease-specific multi-organ networks driving physiological dysregulation
Source: PLoS Comput Biol. 2017 Jul 21;13(7):e1005627. doi: 10.1371/journal.pcbi.1005627 (PMC5521738; doi:10.1371/journal.pcbi.1005627)
Supplement: S1 File — (CSV) [file pcbi.1005627.s002.csv]

AnimalID	SampleID	Age	Strain	Organ	Il1b	Tgfb1	Il1a	Il6	Il10	Ccl5	Hmgb1	Tnf	Cxcr3	Th	Dbh	Adrb2	Adrb1	Adra1a	Adra1b	Cacna1d	Gja1	Ace	Agt	Agtr1	Ren	Agtrap	Actb	Gapdh
4S-1	4S-AD-1	4	SHR	Adrenal	17.32259496	12.86147302	NA	23.37296092	14.2018631	15.63471477	9.160775969	16.10798753	16.25110552	9.851249853	12.29006106	15.67260395	25.96643511	19.05196696	16.95907444	11.85430645	7.179632456	14.35489291	14.7205282	12.47112582	20.58442219	12.4582504	5.735749391	6.498273423
4S-2	4S-AD-2	4	SHR	Adrenal	20.43225676	15.89713103	NA	NA	20.44585341	18.68744421	12.57894333	21.30363966	22.8942738	15.28328841	17.51662742	18.96203588	NA	19.57143633	19.83618894	16.51210997	10.78883973	17.27101381	15.92779184	16.19883995	23.44131175	16.04776349	9.16210735	10.02630651
4S-3	4S-AD-3	4	SHR	Adrenal	18.15175002	14.17130922	NA	26.47111888	16.83727648	17.74934756	10.21732148	17.16752402	18.70473977	10.64768575	13.08041172	17.09896454	NA	20.90228827	18.82309482	14.84777741	8.7375143	15.98727662	16.16508783	13.93848242	21.91979999	14.04230945	6.796233398	7.616985457
4W-1	4W-AD-1	4	WKY	Adrenal	19.94803549	14.83147809	21.34590676	NA	17.0732153	16.95125003	11.02373461	18.00296851	18.72237062	10.85699552	12.59658869	17.48964041	22.23371588	18.47671401	18.21319082	13.60610148	10.16318014	14.9436478	12.26423856	15.22439165	12.47471251	14.35573895	6.99984851	8.132864014
4W-2	4W-AD-2	4	WKY	Adrenal	20.34868544	14.59539133	24.42452321	22.67574232	20.47739951	16.60550191	11.22898038	19.12409779	20.0053146	10.4465738	12.72343893	17.60139401	NA	19.58982711	18.89978121	13.85685085	9.898195007	15.69088376	13.6791872	14.41117514	22.74799418	14.293514	7.211523368	8.547317622
4W-3	4W-AD-3	4	WKY	Adrenal	20.39905989	15.76607983	NA	NA	16.035455	17.27425701	11.45265712	15.81122535	17.28517125	11.41326801	13.34118404	15.8300088	20.69634392	20.15950235	18.38177883	14.76149899	11.1193107	16.20600891	14.53291237	15.78743876	15.05944656	14.78095058	7.610108169	8.5453754
4S-1	4S-BS-1	4	SHR	Brainstem	16.57335363	12.69816688	19.1420989	22.62600613	21.45436607	13.59970083	11.73726116	16.44204367	16.88036372	21.27685333	NA	13.98621607	21.1673858	14.59429211	12.47127319	17.98251052	9.504993443	13.30425387	17.50051218	16.088148	13.5498693	15.01009304	6.857809045	5.861286022
4S-2	4S-BS-2	4	SHR	Brainstem	16.42110015	12.77494686	17.43223074	22.08253411	19.56313446	13.43239193	11.37638113	15.91708989	16.61736386	19.6426729	23.16730562	13.30835763	19.98136392	13.82452768	11.71850776	15.9816551	8.79251307	13.03050083	18.39510023	16.49599179	14.69038806	14.7968473	6.60827538	5.656648994
4S-3	4S-BS-3	4	SHR	Brainstem	20.23289619	14.64178564	NA	22.56621841	22.70597771	18.08230112	11.8387907	20.84017488	21.25002164	10.86390616	12.95559252	19.74884525	26.67937115	24.14815114	21.16359005	17.16765984	9.607891954	16.83982599	20.14887843	15.65447137	22.41733961	14.28311139	8.050250954	8.751208719
4S-4	4S-BS-4	4	SHR	Brainstem	16.47730615	12.24632233	23.81589269	24.31322473	18.62298296	15.38192135	8.780403991	18.40818535	18.07948782	9.101688198	10.96114626	16.55312149	23.49267363	18.62027617	17.73500764	13.68447173	6.620078598	14.41608957	13.85914912	11.86543162	20.89597716	11.41178852	5.231059069	5.845695555
4W-1	4W-BS-1	4	WKY	Brainstem	16.455559	12.29631559	19.75859638	23.36350059	17.21410812	14.970804	8.625330396	17.91495175	18.45195774	8.099282681	10.10227473	16.41323538	24.75967067	20.13045128	17.85664298	13.13798517	6.567912574	14.23118781	14.849392	11.37352137	19.36593885	11.59337351	5.369172914	5.860157429
4W-2	4W-BS-2	4	WKY	Brainstem	18.68900012	14.54535285	22.6480434	NA	NA	15.68614402	11.50592045	19.56811786	19.6044343	11.37985382	13.42751024	18.15776004	NA	24.56901553	20.00939693	16.23680692	9.430679582	17.29585817	15.18707865	14.81700128	21.03786891	13.87240312	6.807686454	7.790160651
4W-3	4W-BS-3	4	WKY	Brainstem	18.72390331	13.94762611	16.4893255	19.80907312	17.29233225	18.45713669	9.502719544	17.49456573	19.69766519	13.13015527	14.93791668	15.02712107	21.2535581	14.57598564	14.40732853	13.28488471	9.12629877	13.01279801	8.428695576	16.68262046	7.535662525	13.1877267	6.164272979	6.309876798
4S-2	4S-K-2	4	SHR	Kidney	20.95072397	15.3969315	19.42452201	23.1336882	NA	19.52483812	11.85196875	21.00029843	21.96276146	15.56476971	18.30292439	16.84933756	23.61424299	15.99205524	15.17010911	15.45467516	10.99572397	14.50630145	9.689308419	20.36904842	8.764246147	14.6586297	7.153296412	7.199470859
4S-3	4S-K-3	4	SHR	Kidney	19.93436143	13.85900016	16.49791662	19.28657182	16.00109274	19.30401945	9.408385668	16.30503908	17.4941185	13.47549114	15.35610565	14.24247309	20.43749759	14.42275085	14.48568762	13.72758205	9.213713465	12.73108641	8.661129154	16.93220926	6.386375521	12.95700852	6.016171402	6.63787784
4S-4	4S-K-4	4	SHR	Kidney	22.05705517	13.86915905	18.54062382	20.29906716	16.86734346	19.79920171	11.00089584	16.42741087	18.5993119	13.80183265	15.57559593	15.95862913	20.78116358	14.8188194	13.27529125	14.39154605	10.56223408	12.12001999	7.710303362	18.40214438	8.457471595	12.40942855	6.649362092	6.735954049
4W-1	4W-K-1	4	WKY	Kidney	18.62840205	14.62218905	18.40971771	21.47613577	NA	18.92017457	10.06563133	16.67907982	21.77562991	13.08696576	14.69646021	15.64103142	21.6601361	15.10650933	14.54749113	14.21716996	9.654896034	12.83597224	8.956361678	16.47692882	7.868498804	13.72809478	6.251138192	6.308310514
4W-2	4W-K-2	4	WKY	Kidney	18.02024493	13.02251686	16.70610217	18.12282185	17.86228349	17.85736823	9.040095019	15.98230139	19.82447123	9.924083284	10.76508	13.74835391	19.95885311	13.76386253	13.04298132	12.46377886	8.369482147	11.56449553	7.420623787	16.89139739	6.514456186	12.43403109	4.870896547	4.928085817
4W-3	4W-K-3	4	WKY	Kidney	15.54695049	11.98884843	22.62760063	25.0516837	19.38923664	14.38974718	9.027213547	16.82837288	17.56441852	8.827347832	10.20458975	16.10507527	24.20022295	21.37809136	19.00842097	13.70499701	6.969610761	14.25008764	14.12184621	12.33233694	18.69213888	11.37296852	5.087711701	5.520341134
4S-1	4S-LI-1	4	SHR	Liver	17.62629143	13.47764498	NA	NA	21.58448378	15.9087941	10.35865016	20.20024166	19.34067886	10.34744006	12.29021835	17.48660261	28.27868477	19.48700727	20.28172045	14.95051985	8.275707714	15.72185975	13.65928127	13.75969947	21.22047768	13.1356805	6.240052672	6.490698683
4S-2	4S-LI-2	4	SHR	Liver	17.72064356	13.48962699	23.36555125	NA	24.81264329	16.10656225	11.57064382	15.15184922	17.85134667	26.06732313	23.47597245	16.21241573	22.38251502	15.3111781	15.82618245	16.23470834	14.75201741	14.24920479	11.6105859	14.92211552	14.81997619	10.79832575	6.520562145	7.361786198
4S-3	4S-LI-3	4	SHR	Liver	16.80659996	14.24575315	NA	22.75222468	20.51944816	16.9988995	10.39092126	17.80523126	17.89783758	23.21502678	25.04139766	16.60535048	22.53979405	14.92341656	15.8002307	15.33146137	14.99883161	14.45696864	12.23974472	13.82846425	13.70931888	11.0347204	6.726120714	7.092180175
4S-4	4S-LI-4	4	SHR	Liver	16.99767616	13.57804481	NA	22.13010993	21.8187709	17.09539977	9.852115747	17.06191951	18.30373413	NA	NA	16.18205011	23.63980205	14.54870885	15.62701442	15.05388355	14.4760925	13.63257785	11.85774475	12.52060729	12.90522927	10.39472311	6.293938394	6.429815248
4W-1	4W-LI-1	4	WKY	Liver	16.26003468	14.4102566	23.68793393	21.91313828	21.47547439	16.93169519	11.04540113	18.46763697	19.92297347	22.86179349	NA	16.91043113	23.55506893	16.44272975	16.14581174	15.98759032	15.67797194	13.12858196	11.87843174	14.30380769	14.13964663	11.70350611	6.390828811	6.953021002
4W-2	4W-LI-2	4	WKY	Liver	18.50648933	13.32241983	17.535921	17.11122589	14.60110475	17.62493302	9.046423486	14.04433611	15.24400812	10.07239806	11.28757565	13.35206825	19.67104237	13.72283389	13.88167386	13.08930818	8.660552295	11.86300824	7.87622473	17.089253	6.38573723	12.54124395	5.39539838	5.730472645
4W-3	4W-LI-3	4	WKY	Liver	17.86275416	14.10194519	21.70199071	23.14480727	18.99352163	18.05809365	11.56347205	17.54571768	20.3613877	18.54590323	20.09361834	17.57151672	24.19120911	17.56027318	16.33044937	16.29457338	13.44784055	15.50898298	13.00229184	12.67167898	12.30473799	13.1258119	7.582517192	8.479518328
4S-1	4S-LV-1	4	SHR	Ventricle	18.23346805	13.13255686	NA	NA	14.67644043	17.2461758	11.31445711	13.9759091	15.14342234	23.57979379	18.08663445	14.13019437	20.5064096	17.47803468	16.18424513	16.46465595	15.87523722	15.45079658	14.70801578	13.18162113	13.2460649	12.35770537	7.287127243	7.443894941
4S-2	4S-LV-2	4	SHR	Ventricle	17.18138931	13.49586589	NA	22.17148469	13.50034062	17.4651167	9.95572107	12.40371551	13.35811478	23.3488247	16.45875337	12.81106953	19.87882824	16.99810666	16.80876426	15.9776086	14.17752995	14.68502354	15.09021705	12.9180167	12.24502736	12.34200067	6.742738532	6.896405106
4S-3	4S-LV-3	4	SHR	Ventricle	15.41817488	12.39472139	22.19627344	20.75529252	13.1544283	16.37587981	9.051854683	13.11944687	14.88059629	20.00110558	22.81814816	14.33039793	20.97736641	16.04303547	14.92405909	14.8839078	13.03230362	11.48087698	13.83142068	11.96566958	13.6491059	11.51162707	5.271012109	6.374409805
4S-4	4S-LV-4	4	SHR	Ventricle	22.1155671	17.57069239	NA	NA	17.41682369	20.08195291	14.5622782	17.16731673	17.92754596	24.02052616	23.3313543	17.08451182	NA	20.82211794	19.56579908	20.15068765	18.40219993	16.21420366	17.13016284	17.23796878	17.65521624	16.58021334	9.661458468	11.25728722
4W-1	4W-LV-1	4	WKY	Ventricle	13.98335966	11.95445762	22.65065464	21.60369355	19.11196907	15.38133267	8.670886528	15.16586248	15.94598838	24.14464236	NA	14.77133043	21.32705941	14.15443872	14.09021049	14.14791712	13.93023605	11.11803992	10.14258395	11.56453563	12.16019944	9.256810782	5.227880244	5.651086633
4W-2	4W-LV-2	4	WKY	Ventricle	14.21171651	12.41178728	NA	21.82803885	19.6711773	15.57363904	8.947475244	15.75412554	16.3036002	22.23621148	26.18390196	15.21268673	22.88859443	14.63274787	14.69249115	14.21963466	13.28401421	11.29774761	10.52447709	12.00246718	12.51842459	9.470218664	5.464979237	5.930290342
4W-3	4W-LV-3	4	WKY	Ventricle	15.56219593	12.64156657	15.32065488	NA	19.10670589	12.94072582	11.56305424	16.94416548	17.49860255	25.6943413	NA	15.8728692	24.51315388	23.15262679	10.92957124	14.72783068	14.42892393	18.84620645	6.940178674	11.17142942	18.32620211	12.57193442	6.102099468	7.258247779
6S-1	6S-AD-1	6	SHR	Adrenal	13.45679763	12.44996988	13.3201033	NA	17.37920368	12.78497426	9.306643452	17.01271775	16.7538124	22.25684593	28.03468653	14.81789533	22.11208825	22.25787967	10.03756055	13.08980961	13.07661782	18.70614944	5.965669092	9.647456152	17.92651304	11.72311775	5.602604017	6.333012603
6S-2	6S-AD-2	6	SHR	Adrenal	13.53196411	12.47521205	13.25884819	24.32427811	17.7468385	12.49501503	9.141246182	17.47220756	16.52894901	23.31848572	25.0684923	14.65130553	24.70340505	22.37936253	10.13977592	12.82281794	12.44979278	18.18607948	5.90770436	9.579297654	17.67916932	11.31068138	5.566719451	5.938349182
6S-3	6S-AD-3	6	SHR	Adrenal	12.80169787	12.90631187	13.12166688	22.73667198	18.26492095	12.26157228	10.36439928	16.94929539	16.51836211	NA	25.54214115	15.80240328	25.42252177	21.93420675	10.94910885	14.64762544	13.68085838	17.70700535	7.301964008	10.1708703	16.71740386	13.06804538	6.283627814	7.01149757
6W-1	6W-AD-1	6	WKY	Adrenal	19.70845558	14.26543598	28.92913615	23.25071058	14.40471466	18.48512486	11.76827526	14.25940446	15.42379631	NA	17.43145907	14.36476838	21.45662911	18.01543243	16.33365226	16.71755929	16.67547025	14.58555794	15.62055002	14.6195628	14.129354	13.59083805	7.814622874	8.598090131
6W-2	6W-AD-2	6	WKY	Adrenal	11.71211722	12.02534576	10.70222631	21.79722913	15.93108231	12.09056664	9.576523323	14.15887389	15.57913286	20.30826175	22.25526966	13.81092148	21.14049455	20.54879105	9.837606641	12.02416401	11.79473008	14.32803658	6.310486186	10.06649873	13.32635679	12.36215799	4.639040612	5.386697154
6W-3	6W-AD-3	6	WKY	Adrenal	16.17576148	15.2130835	15.20252302	NA	17.84710233	15.53999806	12.38299234	17.66569249	18.91137185	25.38251564	24.57834486	17.05397864	25.17685248	27.27966169	13.20122468	15.59876677	15.31091794	18.80855958	8.946636387	12.91627906	17.68322143	15.05533599	7.921321126	8.198031919
6S-1	6S-BS-1	6	SHR	Brainstem	14.4753992	14.56104089	13.89816646	NA	16.6057078	14.35918924	11.6048612	15.69924007	17.42339896	23.04865351	20.51535153	15.13262638	22.92503967	22.63452834	12.1798948	14.68127546	14.39176294	18.55491078	8.197330558	12.11064652	15.63012299	14.87109266	6.715148476	7.253015535
6S-2	6S-BS-2	6	SHR	Brainstem	14.18004635	13.6786213	13.30616684	NA	15.2701449	13.5715755	10.69403175	15.64197519	16.04305282	23.94832632	19.14398602	14.84509441	21.97486952	NA	11.77875098	14.40474636	13.6256881	17.81278951	7.858837757	11.55822082	16.16544836	13.73643285	6.605463808	6.845574977
6S-3	6S-BS-3	6	SHR	Brainstem	12.18556363	11.98802973	11.45779513	22.07977367	16.70006191	12.24454333	9.547920369	14.94277218	15.66347279	NA	23.1329678	13.91596784	21.2323023	23.91954912	10.61168599	12.92467915	12.13855383	17.51195694	6.477996522	9.609668423	18.0034729	12.19270716	5.312254815	5.970058736
6W-1	6W-BS-1	6	WKY	Brainstem	12.99476796	13.08704005	12.91507144	24.52413414	18.14523669	12.64244562	10.21734615	17.06209389	16.53041016	24.96708868	NA	15.74731339	22.00249703	23.56123096	11.30988543	14.02198233	13.37243387	18.27606869	7.119235355	10.03606989	17.75369038	13.34524408	6.321724105	7.132201061
6W-2	6W-BS-2	6	WKY	Brainstem	12.68249198	12.01749671	12.02307161	23.75420055	16.64714466	11.92818345	8.844877201	16.37033164	15.79265598	NA	22.81242524	14.16009488	23.74546675	23.36965612	9.759788256	12.61511357	12.2601496	17.85632805	5.745264335	9.303295274	17.17829749	11.41436398	5.051832427	5.684822368
6W-3	6W-BS-3	6	WKY	Brainstem	12.93655728	12.30487332	12.58298548	NA	17.15752728	12.16455366	8.93832774	16.67555313	16.3153138	25.08337598	28.59109407	14.43585839	22.04848786	NA	9.897956085	12.7733545	12.1516393	17.07747776	5.828930398	9.387135866	16.68283976	11.36636811	5.293558592	5.555214253
6S-1	6S-K-1	6	SHR	Kidney	17.18908729	13.38328542	20.64067817	NA	20.59934785	14.58396687	11.97564425	17.24712809	17.06883954	21.76156243	23.21333802	14.99509143	21.77770936	14.59230204	13.06169866	23.27100539	10.46617836	15.20423747	18.37970663	16.76355827	14.78210892	15.56370351	7.732885979	6.381233921
6S-2	6S-K-2	6	SHR	Kidney	14.93511037	11.70046102	19.0968267	18.83756094	19.91466563	13.54625142	10.535531	15.20024732	15.53243378	22.9126308	NA	13.33821969	19.83043002	13.52361464	11.7511936	19.39948775	9.074144722	13.30795517	20.9902982	15.38960162	13.47568129	14.1291336	6.475686459	5.178167772
6S-3	6S-K-3	6	SHR	Kidney	14.78082001	11.08271062	21.89388212	21.74333116	19.53574332	12.59820771	9.900169745	15.39778654	14.71280029	24.12127379	NA	12.99036577	19.31409623	13.17814466	11.4128992	19.85615255	8.683711181	12.59795444	19.92212413	14.44634528	12.64089783	13.4456704	6.065813194	4.774099064
6W-1	6W-K-1	6	WKY	Kidney	18.95909373	17.28568685	17.59741254	NA	17.50421448	16.89518317	15.4758252	18.94829466	19.88684865	NA	24.56298701	18.75750383	23.60247429	27.01498473	14.61124767	17.97239748	18.3433886	22.48786678	10.54392217	15.80722657	20.26663131	17.02965298	10.64791497	11.21559759
6W-2	6W-K-2	6	WKY	Kidney	14.4892332	12.66411299	14.16721723	NA	14.52722031	13.87436626	10.86574105	13.80334355	15.01180501	27.39581094	17.48321391	13.86382801	21.02236471	25.38287731	11.78830609	14.8144993	14.15504922	17.91503282	7.617716499	11.71015646	14.24189958	13.42927442	6.941828606	7.468365583
6W-3	6W-K-3	6	WKY	Kidney	17.27266055	12.45820817	18.37747041	20.30917115	20.00518808	14.45451361	10.6559527	15.9670445	16.50399041	20.11236752	21.07913339	13.321789	19.15659887	13.22663144	11.54213912	18.10778121	8.400549408	14.23206412	19.35174495	15.69735957	13.82726739	14.17773358	6.499482843	5.402141105
6S-1	6S-LI-1	6	SHR	Liver	19.80811013	14.90816629	NA	NA	19.51244761	16.59989923	15.33818965	17.22368352	18.54534405	NA	25.71739869	17.14507023	22.77507606	16.35532317	14.13050726	22.59774499	12.35145381	17.3509303	23.80735847	19.13016012	16.19664135	16.70251174	9.663877361	7.281809379
6S-2	6S-LI-2	6	SHR	Liver	19.89706419	15.91658407	19.84196185	NA	18.87606687	16.8714376	13.79528499	17.73009793	19.59017138	NA	22.4529708	16.59633023	21.87207307	16.97198727	15.69553829	21.173334	12.50390651	17.65055627	13.7337218	17.40923109	16.71432822	17.7254506	9.704462416	8.49138331
6S-3	6S-LI-3	6	SHR	Liver	17.27251271	14.25264825	18.45518049	23.61824201	16.6943948	16.6782505	13.05000169	16.07309197	18.20910393	21.035652	23.25718532	14.11580672	19.92682758	17.30787704	16.0274041	18.44641508	12.51676956	14.81003929	13.18068168	16.9948201	16.36856869	16.4835745	7.69349875	10.45734668
6W-1	6W-LI-1	6	WKY	Liver	15.56681247	14.09989113	17.09726985	19.20758896	19.16502559	14.61972904	12.25648418	16.77883903	16.54127967	14.88554487	17.16698421	15.17166094	22.15909412	17.06324789	14.60647623	17.31123315	11.51647922	15.68945067	10.87129545	14.03560151	12.5167625	15.01493636	7.66699665	8.151763937
6W-2	6W-LI-2	6	WKY	Liver	14.21505467	10.65254405	16.43767229	21.85119179	18.24561067	11.75412687	9.69493733	14.70285404	14.50524478	20.48205289	23.40132911	12.48705717	19.52103622	12.9141694	10.98241893	17.26017991	7.918442388	11.92142412	16.00926727	14.85946381	12.86139394	13.02401828	5.431187825	4.534315632
6S-1	6S-LV-1	6	SHR	Ventricle	16.32512897	12.25317793	18.82455361	23.4724449	19.79905618	13.25952319	11.39852481	16.52451	16.23394583	22.0719562	NA	14.18595785	21.9263326	15.10690975	13.14229678	20.21249832	9.756445839	13.65575629	19.91232674	16.56084836	14.24350639	14.82036954	6.980874888	5.910284909
6S-2	6S-LV-2	6	SHR	Ventricle	14.58764328	12.38059058	19.40873274	16.97062188	19.3227674	12.23300288	13.58908187	15.1351239	14.49881548	20.62811106	23.86494082	14.34339562	NA	23.09337978	17.24660919	18.10178306	14.79964139	16.71271856	17.95848118	18.06445178	21.67430968	14.92876871	6.353697157	10.4956115
6S-3	6S-LV-3	6	SHR	Ventricle	11.57889249	10.2793368	16.73429808	14.22146876	18.08879845	11.09091545	10.54783734	14.2483399	12.92927764	19.70749974	24.20668486	12.27767243	21.09905616	21.01795377	15.64006491	16.48105991	11.80797356	14.5229621	16.81564065	14.40832086	19.51505838	13.50787458	5.218841655	8.440720154
6W-1	6W-LV-1	6	WKY	Ventricle	22.36247496	16.43229319	21.781625	NA	18.14204818	19.18269164	15.17402658	17.80961918	19.51489848	NA	25.71881691	17.48729497	22.09884825	16.89317	15.46983293	25.85158592	13.10759948	18.61446535	22.31783541	20.40116619	16.75360779	16.92994056	10.39356818	8.090814406
6W-3	6W-LV-3	6	WKY	Ventricle	16.11838574	12.80918537	15.81171462	22.78111663	10.31045185	13.56736566	8.69926633	9.381054319	10.63833954	19.53284641	12.84097923	9.375911386	16.45827603	14.44416951	13.81068275	16.11649515	9.567529555	11.92286845	13.36233341	15.31440131	10.36074405	13.0873811	5.478219995	5.741883099
8S-1	8S-AD-1	8	SHR	Adrenal	14.90392138	10.61417052	21.61132392	25.36060389	15.33352927	13.48476437	6.877260638	14.87299627	15.74385383	7.681092769	9.723169138	14.08577906	20.30751231	17.00998031	14.18723325	11.04494357	4.531097581	12.26410492	11.45277531	10.02010073	19.27385189	9.428459847	3.837390331	4.335933914
8S-2	8S-AD-2	8	SHR	Adrenal	18.09080924	14.10534614	21.54709532	NA	17.33369046	16.95243277	9.957360676	19.37921896	19.15813958	10.21423309	12.73777997	17.06247299	23.64526513	21.07679808	17.99219588	15.18541078	7.909971619	15.22098331	14.43497812	13.18923466	23.83795386	13.40939925	6.274322018	7.062131503
8S-3	8S-AD-3	8	SHR	Adrenal	18.62069261	15.21497931	23.18868011	NA	22.50971211	17.88294502	11.56994656	20.8447233	20.18383151	11.17121425	13.56629636	19.40548993	23.857377	20.9935641	19.01042559	16.29741771	9.48559541	16.65048577	16.52918301	14.39507899	23.86055354	15.09069635	7.762341348	8.679125359
8S-4	8S-AD-4	8	SHR	Adrenal	11.89760208	11.17180446	16.74197852	14.63053572	17.47805727	11.66767072	10.92632719	15.12159925	13.4617068	19.63180213	22.52325422	12.22149384	21.61102182	21.02873714	16.31322135	15.93832577	12.37001271	14.06627032	16.3411381	15.30078555	21.0832478	14.55763576	5.478553643	8.848166467
8W-1	8W-Ad-1	8	WKY	Adrenal	14.58943506	14.51182014	20.77480287	17.9043759	19.87972437	13.97971451	14.6473379	17.96292267	16.813813	16.72335476	18.48609814	16.32094857	NA	NA	18.74810664	20.71546355	14.36016973	17.23682277	19.52081126	17.89438838	19.96062248	17.6065165	7.983884604	11.93309019
8W-2	8W-AD-2	8	WKY	Adrenal	9.740796181	9.04497358	15.52826112	13.39528329	16.26187155	9.862260925	9.602285033	12.99132026	12.04535316	19.38964103	21.00604554	11.43169902	21.07998957	21.72299852	14.7184515	15.58508529	9.84469046	12.55315563	15.63301916	13.38986277	19.45054075	12.86346009	3.900366333	7.366567516
8W-3	8W-AD-3	8	WKY	Adrenal	9.758860901	9.10343836	15.29896958	13.40558459	16.16844753	9.557825238	9.474611725	13.19579003	12.1412493	19.33077494	22.74545575	11.62083529	20.67926237	20.23692744	14.12815949	16.0897017	10.24854117	12.55123338	15.6692065	13.40625225	16.44329422	12.90217359	4.086038601	7.622502258
8W-4	8W-AD-4	8	WKY	Adrenal	9.921926665	9.293669351	15.54215629	13.42781791	16.32690888	9.843871235	9.781643237	13.57585443	12.01405115	19.50480138	22.84448862	11.63204852	20.24943259	20.71096274	14.89836017	15.51365896	10.43647815	12.7858724	15.73107475	13.36273989	19.98559049	13.03032841	4.084724071	7.443855528
8S-1	8S-BS-1	8	SHR	Brainstem	16.54451647	11.71366963	22.62475832	28.77728521	19.83001092	14.66871433	8.229897641	17.31952249	18.31185376	7.239300538	9.431763556	16.42409502	NA	20.76347487	19.65444004	13.62485774	6.318414123	13.89580379	18.09092499	13.08000675	19.43885457	10.95108967	4.893409858	5.385386159
8S-2	8S-BS-2	8	SHR	Brainstem	16.57318565	13.45309856	20.63136097	NA	20.20999461	14.93511834	9.887573371	16.64975513	17.82492507	17.72288642	18.08966345	15.38372174	18.95840899	16.205808	16.48030281	13.69992181	9.40541513	13.40520421	9.974403002	12.84629068	19.14416728	13.54137717	5.973978931	6.967056699
8S-3	8S-BS-3	8	SHR	Brainstem	15.91323323	14.21927343	15.90440221	NA	21.26085567	15.73223379	10.89547732	18.57834383	18.92445241	10.92352444	12.6195795	17.82022269	22.72046667	22.14952158	15.30367685	14.97363699	9.87812175	16.6875305	10.7303596	13.18626667	21.33279292	13.94490785	6.906568766	7.99035718
8W-1	8W-BS-1	8	WKY	Brainstem	19.15964463	13.33061316	24.28322126	23.75411647	15.83216229	16.03398834	11.22401401	17.79235845	19.05807623	9.411194868	10.7675791	17.74615127	NA	24.38993976	18.46836093	14.52508695	9.559920749	15.09581883	13.82755182	14.23876132	21.16178481	12.72284486	6.622435777	6.995885051
8W-2	8W-BS-2	8	WKY	Brainstem	18.62718657	15.63498002	18.39678033	21.78696436	23.98868274	20.56497364	11.0376268	17.6954014	22.68113461	15.4965426	17.66079003	16.64841217	21.8465943	16.0711466	15.00500462	15.56130396	10.10579936	13.84574471	9.986595134	18.71332622	8.082793228	14.79672783	7.296089761	7.239033441
8W-3	8W-BS-3	8	WKY	Brainstem	20.59757591	16.38361307	18.22319549	19.75183458	NA	21.28795494	11.08157464	19.33090043	24.87305513	13.46926471	16.32836439	17.47013377	22.07027681	16.90149033	15.2034502	16.50163538	10.77533891	14.36602719	9.902542718	19.27656394	9.259653282	15.47391369	7.017708993	7.059364221
8S-1	8S-K-1	8	SHR	Kidney	19.90766114	15.62229517	17.21533004	20.06212231	NA	19.46547464	9.929537091	18.34031662	23.28171952	13.93807499	16.21898644	16.82435939	23.39490973	16.42543351	15.08598229	15.62928082	10.12521308	13.73930852	9.554547818	17.9525067	8.398716335	14.25023309	7.128585125	6.767020679
8S-2	8S-K-2	8	SHR	Kidney	14.6836682	13.38653793	16.62622089	19.73554873	18.52300814	13.88287819	11.56103223	16.85573129	16.2016398	14.22732782	16.68155032	14.78159942	21.79298987	16.3331002	13.93853407	16.55294302	10.68086786	14.84765899	10.32347313	13.55305625	11.63380859	14.21326513	7.021307474	7.481530826
8S-3	8S-K-3	8	SHR	Kidney	21.15854416	16.9897305	24.0795253	NA	NA	18.98641404	13.59812573	21.19294398	22.70330967	12.55019007	14.900184	20.28224268	NA	21.31393381	19.89884385	18.80641009	11.57843131	19.05558057	20.80149204	17.21288805	22.25124731	16.0635197	10.0368313	10.24135655
8S-4	8S-K-4	8	SHR	Kidney	16.32287414	13.6006356	22.87972975	26.7479973	21.2244684	15.28336481	10.26559411	18.7488557	19.54919148	10.24646166	12.17863876	17.13934715	22.18877448	18.69883279	17.48177817	15.83199371	8.152282916	14.94741438	15.18212901	13.72145482	21.98213413	13.03680685	6.695040146	7.231526769
8W-1	8W-K-1	8	WKY	Kidney	17.21995518	13.54769721	NA	NA	21.93920268	14.7237314	10.53565173	18.4003036	17.47960005	9.977015931	12.19380648	17.74642747	28.32929836	20.84623964	17.74591134	14.77969983	8.602745567	15.75953449	14.81515621	13.98756459	19.28911464	13.36232676	6.585656468	7.235234732
8W-2	8W-K-2	8	WKY	Kidney	19.87683585	14.63030072	NA	NA	18.76917086	16.640051	13.10665973	20.93173545	19.46649733	12.66539893	13.93887051	19.88293235	NA	21.81166148	23.0104294	16.88170442	11.80401624	18.58688901	16.2517291	15.99728111	23.55538111	15.85166631	8.945757539	9.813330262
8W-3	8W-K-3	8	WKY	Kidney	16.31939417	12.16593592	22.66901088	NA	14.89848514	13.09737898	8.966217723	18.20757953	16.53296839	8.705459237	10.54766459	15.54825609	23.33635251	18.50502775	18.40262495	13.12429511	7.814727691	14.43322372	12.39932824	11.93299277	20.47803512	12.3953317	5.055820109	5.769540628
8S-1	8S-LI-1	8	SHR	Liver	17.99792524	15.17949103	16.75204133	19.87826087	20.59028159	18.56851845	9.584409822	16.97461191	21.19440476	13.74732428	15.2860142	16.20911232	23.33304535	15.30775032	14.24708839	14.48371135	9.270278361	13.24135747	8.658293097	16.90256663	8.11210155	13.59409514	6.415219003	6.07266685
8S-2	8S-LI-2	8	SHR	Liver	19.22079903	14.7054925	17.00697894	19.21348642	NA	18.91893327	9.997292219	16.92742348	21.95253266	14.11704925	15.9162941	15.98182216	21.74088346	15.19176602	14.26294323	14.71396517	9.228783742	13.00023858	8.911163486	17.23809464	7.800886938	14.12669867	6.309347539	6.007278599
8S-3	8S-LI-3	8	SHR	Liver	NA	21.23006373	NA	NA	NA	NA	17.59909096	NA	21.18659295	NA	25.44242019	26.26490684	NA	24.8585218	28.63679629	NA	21.36635293	22.6733384	19.59508669	23.52934956	20.00798632	19.28411307	13.61983144	14.21336886
8W-1	8W-LI-1	8	WKY	Liver	16.34708871	12.85887754	27.63636051	23.67380469	17.95219153	16.28254631	9.144740169	15.90298461	17.95875162	22.48764263	20.65875322	16.12957681	22.08566814	15.79526106	15.95425128	15.02481634	12.57364985	13.35333767	12.45912465	12.42747647	13.68739428	10.43982752	5.717327653	6.876970084
8W-2	8W-LI-2	8	WKY	Liver	19.16045284	15.67199922	NA	23.43147128	19.82139911	18.70317994	11.22259081	16.62377042	20.05688321	26.87987567	24.61503035	17.95578214	20.02462731	18.3110336	17.76283798	17.70747144	15.69919694	15.52481184	14.24158478	13.97835798	14.86979121	12.69022341	7.633919472	8.310065976
8W-3	8W-LI-3	8	WKY	Liver	19.38149482	15.34370109	NA	NA	20.3220096	17.54478761	11.62526111	17.91296881	18.36063864	24.92554446	23.43369677	18.04339958	20.75663144	17.78777341	16.77179586	18.25231379	15.81717657	14.92572922	13.11579283	14.64886202	14.62797175	11.68685642	7.415976999	7.732692633
8S-1	8S-LV-1	8	SHR	Ventricle	17.66642282	13.28169322	15.36113083	18.68147015	17.55995035	18.64701006	8.574986547	15.79114524	18.63485575	12.39657165	13.80935177	14.24577378	19.96636703	13.17265024	12.28608564	12.59349706	8.099818542	11.27898625	7.396330715	15.87394664	6.434861365	12.03217625	5.045786549	4.865777018
8S-2	8S-LV-2	8	SHR	Ventricle	22.04492445	15.0900639	19.87530356	NA	24.39509064	21.97484877	12.4595972	19.11041564	25.69236284	15.3486461	17.33769094	18.13245447	22.31658134	17.44873207	14.76916498	16.20208398	11.56609445	14.78606544	9.251623115	20.27662479	10.00145875	14.60414214	7.616791104	8.244120726
8S-3	8S-LV-3	8	SHR	Ventricle	22.8858991	17.78200813	20.55216108	NA	NA	NA	13.56007273	22.66706129	25.67355184	17.15050503	18.75798378	19.5005075	22.42661781	18.78715139	17.26085029	18.35394567	13.3344315	16.37822024	12.14952155	21.40126482	10.62007177	16.99011075	9.616991183	9.362994363
8S-4	8S-LV-4	8	SHR	Ventricle	19.42100809	15.36844013	17.55208939	21.07082936	19.98239755	19.73832169	10.99925692	18.07286709	21.15758302	14.21220276	15.57401085	16.0819468	21.91760177	14.8206867	14.39059802	14.56899465	10.57246613	13.7216003	9.146593355	17.99871631	8.074150365	14.29624941	6.746653752	6.548886771
8W-1	8W-LV-1	8	WKY	Ventricle	19.04328152	13.67342582	16.81447972	18.32233427	19.40360411	18.44176519	9.09206683	16.16758622	20.57142373	12.90724555	14.10245439	14.78643894	21.08891815	13.21201713	12.72824391	13.08594792	8.499024898	11.62394645	7.976103011	16.58703382	6.747957965	12.68446485	5.292259603	5.035563412
8W-2	8W-LV-2	8	WKY	Ventricle	18.51237281	13.26947581	17.44348024	19.43064806	18.6140139	20.10015077	10.155431	16.56197423	19.65511245	13.14335027	14.34518255	15.42742921	20.33352367	14.63038806	12.63729032	13.71682108	9.33092759	11.14781615	7.643206058	18.28361892	7.604302192	12.62357829	5.587248325	6.13259189
8W-3	8W-LV-3	8	WKY	Ventricle	19.07216609	17.65404754	23.63674518	NA	19.72068126	18.37046106	14.01195301	20.4536154	23.83126973	26.3129631	24.24203649	20.00124549	22.95031182	18.82044456	17.60551595	17.32745271	19.26285259	17.25164018	15.12210455	17.16860041	16.80181664	14.96711061	9.090828073	10.41073825
8W-4	8W-LV-4	8	WKY	Ventricle	15.73026762	14.1206012	23.4045604	NA	18.52472843	16.9659441	10.22508248	17.14605657	18.28042383	25.73214227	24.7930161	17.16037698	22.93876897	15.93439856	15.64819161	16.1443589	15.8865372	12.06481845	11.63659241	13.16263406	14.43075598	11.233202	6.296319559	7.083051197
12S-1	12S-AD-1	12	SHR	Adrenal	18.54665225	15.07047073	NA	NA	NA	18.09746836	11.57304215	17.29685991	20.02488065	NA	24.69516767	18.83088919	24.75573729	17.90190922	17.07977095	17.60070564	15.55154869	13.41185864	13.54556905	14.27262298	15.20081755	13.12357725	7.526070627	8.441682311
12S-2	12S-AD-2	12	SHR	Adrenal	12.25676393	11.73644073	11.51164249	24.43301349	17.14505675	12.05797676	8.699747205	16.11840878	15.87836434	24.46782973	23.09344789	14.17685496	20.90150895	22.79520414	10.21271126	12.78924917	12.46024631	17.52541224	6.072171936	9.085412106	16.57050495	11.66358953	5.272227725	5.602305394
12S-3	12S-AD-3	12	SHR	Adrenal	13.79530367	12.6274823	13.61393222	NA	18.72160613	12.74765269	10.60019901	17.46021717	16.64261183	26.32994531	24.5827092	15.71079472	21.46884874	25.17554437	11.52284441	14.24872966	13.61755604	19.56606245	6.977334476	10.63633123	18.5120238	12.63694624	6.263663151	6.289067298
12W-1	12W-AD-1	12	WKY	Adrenal	16.09754165	15.00272264	15.98624132	NA	21.2642311	14.45176952	11.80857558	20.221792	18.54002223	NA	24.45688624	17.82155595	23.85389393	NA	12.83432811	16.18620298	15.71417682	21.05076576	8.37517236	12.74274886	18.81405212	14.2809402	7.861831387	8.025666678
12W-2	12W-AD-2	12	WKY	Adrenal	14.97300149	13.40804631	16.63451561	18.94391639	18.67726892	13.86595466	11.61056294	16.70784395	16.1044986	14.33444152	16.82261198	14.76666834	22.39140096	16.43062447	14.03226781	16.74900407	10.86127411	14.75134561	10.4636153	13.60144166	11.60757157	14.33640744	7.044687007	7.492084834
12W-3	12W-AD-3	12	WKY	Adrenal	16.56794842	13.55381433	NA	23.64462439	19.25587193	17.5010887	9.889754104	15.31763441	17.52787243	22.72213492	23.00751212	16.85401042	24.52457668	16.50691061	16.56733085	15.36159102	14.0205052	13.56956949	12.7133369	12.74985333	13.79106562	11.19971459	6.768125549	7.640308548
12S-1	12S-K-1	12	SHR	Kidney	NA	20.21698085	NA	NA	20.32773064	24.14497303	15.84272033	21.23795969	20.74559724	22.03728043	NA	20.59581719	NA	20.53942537	23.58112383	21.98406883	18.83328634	19.17312977	18.16438468	20.37709652	19.54213407	17.1894009	12.83568863	13.03858256
12S-2	12S-K-2	12	SHR	Kidney	18.56815012	16.68953833	NA	24.01021608	23.67932872	20.40591417	12.53041769	20.09197375	20.09067543	26.17738315	24.46919334	19.61245059	24.62553091	18.94134839	18.90535953	18.46632667	18.27146648	15.63413501	14.12155616	15.33912517	16.12397573	13.35289531	9.040234101	9.842748238
12S-3	12S-K-3	12	SHR	Kidney	16.76174663	15.44159259	NA	23.56362797	19.75874506	17.99805334	10.29661316	17.2590689	19.29653353	24.06465229	25.42678845	18.43252345	22.01553145	16.33386404	17.16478877	16.07570408	16.4740304	13.77689164	12.01930201	14.20072379	14.83945953	10.82373404	7.028875233	7.727463875
12W-1	12W-K-1	12	WKY	Kidney	15.64581157	13.21854539	NA	23.30756964	17.42581391	16.13717596	9.527843618	15.87743789	16.2906096	22.23071388	23.85731514	15.83391524	22.36181027	15.42330144	15.80477735	15.44541243	13.9349655	12.10937541	11.46459496	13.50908107	14.45014322	10.73221094	6.216079745	6.845827585
12W-2	12W-K-2	12	WKY	Kidney	9.444884789	10.21150643	9.428081249	20.91957407	14.90953209	9.918407971	7.743978968	13.90423185	14.24186348	17.75705564	20.27785067	12.8622884	19.62519155	20.4794811	8.937388997	11.57980389	10.67214762	14.79543309	4.75584312	7.796480499	14.65310935	10.53830336	3.816242742	4.212062016
12W-3	12W-K-3	12	WKY	Kidney	11.39170916	11.70386626	11.10600159	22.10373168	16.14111694	11.27796848	8.802701198	15.78234287	15.51965617	21.66619598	22.00434	14.04857324	20.32309377	22.54166741	10.23423332	13.2494965	12.08307524	16.79395695	6.057742935	8.88014859	14.74976439	12.10684322	4.861951291	5.501598023
12S-1	12S-LI-1	12	SHR	Liver	14.44764484	12.54525957	14.94365657	NA	17.48370494	12.11727944	11.42064458	17.37814435	16.8169607	24.87372962	23.95968212	15.47025362	22.324705	24.97839116	11.14897841	15.02808848	14.54189838	18.44513588	6.908208935	11.08871008	18.44041885	13.15032925	6.52116456	7.361306166
12S-2	12S-LI-2	12	SHR	Liver	16.4374223	12.7118502	17.94365185	21.36208169	20.27827787	14.23207794	10.51517251	16.31508678	16.61595986	NA	22.98757037	13.81511502	18.98358985	13.36463936	12.01438728	18.3269325	8.295128704	14.42720047	19.86011044	16.26274744	13.10813856	14.38386054	6.73719697	4.946548418
12S-3	12S-LI-3	12	SHR	Liver	17.33783651	13.871607	18.74155023	21.94251855	23.97333244	15.00160552	11.76930546	17.84670785	17.6397209	24.44244088	24.1985406	15.07234377	20.26518313	14.07240195	13.01009759	20.55894405	9.571312483	15.81279156	21.85756447	16.9995588	14.37864901	15.19120844	8.306302802	5.754169061
12W-1	12W-LI-1	12	WKY	Liver	18.98790849	14.85525048	20.96160643	21.7183405	22.66371708	15.36254053	13.21813347	18.24893617	17.85846869	NA	27.1107495	16.81080943	22.13787926	15.98009355	14.20387043	22.69822254	11.30476194	16.53486144	21.66430338	17.53476947	14.53476456	15.81047887	8.895694057	5.753082269
12W-2	12W-LI-2	12	WKY	Liver	19.78697975	14.72427585	NA	NA	17.31466343	19.14819036	13.25826304	17.30905678	18.19862453	23.94628512	20.63955588	17.03801346	23.64943661	17.23698146	17.90491998	17.92880201	18.62193521	14.83615093	13.01770136	16.84533513	16.57820914	12.98056223	8.176814517	9.776677534
12W-3	12W-LI-3	12	WKY	Liver	18.60863963	14.45933156	NA	NA	17.68248897	17.35149709	12.10806146	17.41827301	18.37266233	NA	21.2355975	16.79118471	24.93784831	17.10386305	16.47557941	16.90468028	17.17428375	13.70122599	12.62342361	15.02260967	15.55380125	12.21262183	7.316270189	8.650535529
12W-4	12W-LI-4	12	WKY	Liver	17.84092437	15.69205345	NA	NA	20.0427418	18.13115079	10.99955546	18.97069415	20.34369053	NA	23.95224167	17.63236914	22.24457509	16.68699897	16.72714869	16.30226599	16.04173229	14.21318276	13.09454453	14.82130712	14.96414162	12.19037674	7.324861133	8.351736278
12S-1	12S-LV-1	12	SHR	Ventricle	18.06523945	14.95595675	15.750024	NA	16.8017313	14.7450427	12.26323792	17.98994493	18.16128248	NA	25.37215182	16.89473326	24.91302382	NA	13.35477269	16.10662824	16.76925697	21.21444799	9.733220278	12.70633863	19.01417647	14.85200882	8.333201776	9.980184739
12S-2	12S-LV-2	12	SHR	Ventricle	16.83316996	14.84646945	16.15786804	NA	19.6529456	14.64195745	12.9202515	19.16300897	18.71353068	NA	26.03449663	17.8955452	25.54872239	26.84410355	13.54597015	16.87698082	16.21044336	21.48374823	9.153337824	13.03998413	19.10877454	15.25850913	8.034512118	9.144992632
12S-3	12S-LV-3	12	SHR	Ventricle	14.09446668	14.14381292	13.10773767	NA	17.90911543	13.52154826	10.27247096	18.03277045	17.16032475	NA	25.10244019	16.31391985	24.64991931	NA	12.18908216	14.54751418	14.06579789	18.78539192	7.570738085	10.73414826	17.54278159	13.15354864	6.419311667	7.208284742
12W-1	12W-LV-1	12	WKY	Ventricle	15.76090847	12.24783568	21.20970443	23.03782943	18.67354996	13.45246627	10.74594264	15.37175336	16.40132674	17.92440306	20.08845471	12.30013235	19.37813502	13.62595354	11.22431266	17.58172967	8.536867147	12.52782851	19.12014035	15.97193975	12.00154469	14.51291649	5.829057364	5.099552672
12W-2	12W-LV-2	12	WKY	Ventricle	16.58968176	13.75435415	20.0305352	22.25526892	21.97129865	14.50962519	12.04582029	16.69385099	17.98955419	17.7696523	19.51083936	13.98539095	20.53834458	15.19522879	12.6683642	18.11750137	9.494576562	13.7261132	15.134473	17.35544664	13.20261047	15.35179041	6.858708386	6.254344563
12W-3	12W-LV-3	12	WKY	Ventricle	18.43586334	14.1317363	19.53815295	21.42270377	25.1572239	15.1231735	13.91963414	18.13957867	18.56061068	23.3923641	23.8457559	15.13624295	20.4950521	15.9994389	13.99375336	18.41153782	11.66528064	14.94411898	19.90696813	18.48249244	14.73508025	15.68442669	8.433843563	7.510938677
12W-4	12W-LV-4	12	WKY	Ventricle	22.31050276	17.87043352	19.88279451	NA	22.81601419	17.32324758	17.32248359	20.44184741	22.80213653	23.3351823	26.68151196	22.39522967	NA	NA	16.49862103	20.27057971	19.94907932	22.54340469	12.53547851	16.17933754	22.55918067	18.55392575	11.17668621	12.91312044
16S-1	16S-AD-1	16	SHR	Adrenal	16.08868042	13.21155485	19.95528624	21.47090923	20.45321541	14.00827026	11.10424587	16.0927215	16.72857051	20.31498155	22.86980941	14.60421017	20.03909823	14.86686685	12.5482663	21.89918283	9.434854576	15.48111198	22.68927852	16.30610922	14.13136919	14.83163555	7.365621869	6.146306802
16S-2	16S-AD-2	16	SHR	Adrenal	16.90559332	12.95180949	NA	NA	19.31141304	15.61540094	9.765859133	17.72335818	18.7635007	9.726537341	11.1928784	16.71056619	24.07857339	21.14292585	18.3256322	13.38036229	8.326024402	14.80435641	12.297002	13.18643721	19.56696242	12.71464355	5.635046019	6.566322529
16S-4	16S-AD-4	16	SHR	Adrenal	16.20407797	12.32415069	21.32127331	NA	14.36828632	14.83123699	8.389040903	17.78304382	17.69616067	8.7167026	10.89884591	15.21317558	20.92027889	17.43210099	16.5330139	12.45493797	6.273999856	13.58902028	12.82115056	11.56249903	20.53460182	11.7468515	5.031449199	5.729697902
16W-1	16W-AD-1	16	WKY	Adrenal	NA	19.14033279	NA	NA	NA	20.94268241	16.63806237	NA	23.03964505	20.60318132	23.68359957	22.64932737	NA	20.13628816	22.07373582	23.92665226	15.7038968	17.66495067	16.65546074	19.38162485	21.77265847	18.43164061	11.79808702	11.42234364
16W-3	16W-AD-3	16	WKY	Adrenal	17.06249615	12.98262518	15.18661496	27.47398289	18.12684254	13.58865669	11.60309679	16.35118668	17.03706677	22.66987226	22.87876362	14.13540967	18.89000355	14.63485804	12.20904478	18.02398182	9.129193017	13.21194876	18.97568122	16.31737072	15.09624361	15.31872483	6.680940497	5.699372749
16S-1	16S-BS-1	16	SHR	Brainstem	15.13717686	13.22070189	17.59748944	19.21479146	19.89521638	13.88392674	11.0719516	15.8628723	16.69616396	21.66477463	23.88649992	14.57914851	19.77333838	14.97143608	12.79155877	20.46042144	9.838926851	15.64572189	21.43138523	16.18742942	14.15692892	14.76116391	7.013513109	6.426498849
16S-2	16S-BS-2	16	SHR	Brainstem	16.21466036	13.65888391	21.12097118	NA	16.76828313	13.72271014	11.50058586	15.60389248	16.80751617	18.18507804	19.70750298	13.81998666	20.28530865	14.73002998	11.87632955	19.10973964	9.350350115	13.81973388	20.30524327	16.66703281	14.46818683	14.89681029	6.928289021	5.816821752
16S-3	16S-BS-3	16	SHR	Brainstem	20.99206767	16.47206954	21.153405	NA	17.96006467	17.36822149	16.31611174	17.81267126	18.59425981	NA	22.71361575	18.18285042	23.15444822	18.89447258	16.30829075	23.1018841	15.07840611	19.98222543	17.19120622	20.29270992	18.99424498	19.9325652	12.3447662	11.30369656
16S-4	16S-BS-4	16	SHR	Brainstem	NA	20.32192124	NA	24.17331998	NA	19.98661469	18.08135172	NA	23.66051188	22.2291564	22.23295684	23.16324069	23.4880731	19.51908738	17.31187144	23.69624142	15.41672023	18.74873105	18.33810607	NA	16.59884269	19.9906648	12.78655364	11.35960292
16W-1	16W-BS-1	16	WKY	Brainstem	11.45409234	10.70316204	16.1428058	14.58111965	16.66457534	11.251219	10.39426077	14.22721669	13.01030831	19.18708632	24.67849321	12.0308905	20.09350794	20.95207719	15.57609286	16.15870922	12.04474807	13.68274966	17.02347276	15.24798762	23.43655673	14.15576363	4.945321201	8.76979924
16W-2	16W-BS-2	16	WKY	Brainstem	14.04143623	10.25821765	18.58355756	16.20308222	14.5007195	10.79250564	11.29883188	13.43850505	13.10477484	18.66659255	19.20210507	12.79441823	20.34164099	21.9927011	16.23387111	16.39371252	14.01958999	15.01735259	16.59396768	16.26743653	15.68323495	14.11402206	5.08226435	8.965988132
16W-3	16W-BS-3	16	WKY	Brainstem	18.19444909	12.94166367	16.90206187	18.74442691	21.13984044	18.76787188	8.707724577	17.80146415	20.10276786	13.80758364	16.06051045	14.95987017	21.60533234	14.23282679	14.0984093	14.96906484	8.731708715	13.16731079	8.430500984	16.39560732	6.823512218	13.22743061	6.035421302	5.91782159
16S-1	16S-K-1	16	SHR	Kidney	23.33289161	16.12386337	22.5797341	21.46778298	NA	19.30456951	12.54055927	19.12707749	21.33593596	13.57690339	16.80647122	17.53834859	21.87891472	16.29889427	14.52876395	16.51705624	11.71763895	14.67028997	8.38964872	21.06999847	9.354540785	13.97259029	7.214164141	7.554268226
16S-2	16S-K-2	16	SHR	Kidney	NA	23.39545001	NA	NA	NA	22.55363555	17.58385443	NA	NA	18.28870859	21.55387791	21.2234515	NA	22.09101429	20.08643055	24.52494665	16.51129187	20.22098631	15.60783131	23.23559799	14.02216558	20.64519538	11.88789345	12.18009394
16S-3	16S-K-3	16	SHR	Kidney	21.07621299	16.52980152	20.68089228	21.79130961	NA	21.57196603	12.80720572	19.88911192	23.24282895	15.9610683	18.84164068	18.83984624	24.13170151	16.87086359	16.73938767	17.67771218	11.72881829	15.51779481	11.11644228	19.99317661	9.229662248	16.5381799	8.35320642	7.400025775
16S-4	16S-K-4	16	SHR	Kidney	NA	23.05124813	NA	NA	NA	24.306429	18.76636981	NA	28.44085	21.62800558	23.23860571	NA	NA	23.66483678	21.96872449	23.63654159	18.2759231	20.62524409	15.86152689	26.70212762	15.64697038	20.73445444	13.32670501	13.47448899
16W-1	16W-K-1	16	WKY	Kidney	NA	18.76712348	NA	NA	NA	20.47122919	15.75495283	18.21958156	24.85813023	NA	24.13196423	NA	28.57772333	21.5084068	21.64537161	21.24527404	19.00172689	19.88216192	16.46941488	19.50854752	20.06802275	15.78846591	10.81705175	11.77113886
16W-2	16W-K-2	16	WKY	Kidney	14.93608034	13.77002717	17.07557466	18.66565574	19.37351497	14.39754766	12.08888099	16.97763552	16.40448889	14.97951032	17.7110833	15.22556834	22.38293265	17.09384171	14.69586692	17.10438161	11.43624423	15.36474692	10.59419423	13.80544155	12.39339947	14.65553532	7.360391625	8.063663305
16W-3	16W-K-3	16	WKY	Kidney	13.69417742	12.97724466	17.8393669	16.75210827	18.09916779	12.99908982	12.48194054	15.76446209	14.99639258	20.8399571	24.35080932	13.59774638	22.6313715	23.59274944	17.7744098	17.89202382	14.46988298	15.76563399	18.63783257	17.62903941	21.11137071	16.06842317	6.659409923	10.58257698
16S-1	16S-LI-1	16	SHR	Liver	11.73165666	11.09511817	16.64459229	14.47569534	16.88733368	11.41224094	10.97141403	14.21733116	13.50791478	20.80367381	23.41116173	13.10695446	21.82649055	23.35583178	16.15654704	17.58517155	12.27581366	13.9763998	17.6179318	15.08656878	19.199185	14.80267763	5.381265931	9.099339302
16S-2	16S-LI-2	16	SHR	Liver	15.00845323	13.76126348	19.9033889	17.56409539	17.09730004	13.89321862	13.94070091	17.00645144	16.794802	23.77067085	NA	15.78062336	23.80297232	22.44065491	18.21983031	20.7083275	15.28974944	16.86895522	19.0636997	18.6145262	20.29939721	17.81617887	8.318966167	12.0226622
16S-3	16S-LI-3	16	SHR	Liver	14.15472194	13.91244053	20.12753442	17.7079436	20.3882508	13.64280608	14.31136911	17.45068797	16.16640504	22.30439773	NA	15.14166656	22.54712634	25.94241847	17.90895489	20.27378382	14.82483218	16.090826	17.92954944	17.18303472	NA	17.35421002	7.596368943	11.2662645
16S-4	16S-LI-4	16	SHR	Liver	NA	22.00335009	NA	NA	NA	20.41219257	21.75424582	NA	22.35494371	25.28038444	22.62881434	23.02664838	NA	NA	NA	24.98420604	22.14802769	NA	25.97098426	22.62845606	24.21650956	NA	19.57840917	20.60583259
16W-1	16W-LI-1	16	WKY	Liver	18.2714258	15.04222627	NA	21.86169321	18.71796126	17.20729357	10.43837709	17.81166697	19.03245855	25.33408566	26.82871874	17.15975543	23.07410414	17.01257027	16.70597088	16.2366408	14.99513734	14.77610102	12.82718063	12.81690241	13.94149264	11.80960156	6.925312625	6.872904048
16W-2	16W-LI-2	16	WKY	Liver	20.64807879	17.23273559	NA	NA	NA	20.31105483	13.80073881	20.66332825	22.70081678	NA	26.93360127	18.90186621	NA	19.91405171	18.1820576	19.23326263	18.60584058	17.28437048	14.20514527	16.45538452	15.78012826	13.82966846	9.102252255	9.648417218
16W-3	16W-LI-3	16	WKY	Liver	16.89464532	13.38992734	NA	21.55727152	18.56968632	16.15832246	9.009013822	16.37747854	16.96496901	22.0809079	25.61652546	16.22659123	21.21916716	15.49476671	15.76802534	15.29068004	13.11337092	13.23263819	11.4381982	11.78581089	12.82237027	10.00974007	5.615457245	6.298979853
16S-1	16S-LV-1	16	SHR	Ventricle	19.95118407	15.61600153	26.35057129	24.62051493	18.02515267	18.44685563	13.72402469	20.35363801	20.48408127	24.44543672	NA	18.37635235	NA	19.00872013	17.40371461	18.60189787	17.52293229	15.7859145	13.08386572	16.0270923	16.87126633	12.93812049	7.95413199	9.526483165
16S-2	16S-LV-2	16	SHR	Ventricle	15.69358399	13.01501111	NA	21.10632509	19.01294294	15.98564354	9.043527964	17.06154565	17.55882218	22.87342524	23.94152553	16.8016622	23.17051861	15.61343077	15.6169472	16.10102566	14.88773934	13.00106988	10.91049802	13.11518595	13.70099843	11.20654371	5.605685717	6.602445983
16S-3	16S-LV-3	16	SHR	Ventricle	16.48165391	14.56154716	NA	NA	21.93940599	17.45949696	10.54918741	17.04590571	18.91266058	NA	NA	17.69823689	24.59288744	16.23523896	16.5146802	16.32899615	14.78215287	12.79263568	11.55143722	14.02690896	14.48328237	11.23724024	6.339109103	7.144240361
16S-4	16S-LV-4	16	SHR	Ventricle	NA	22.73903127	NA	NA	NA	NA	21.5018855	NA	22.67727083	25.97229734	24.06496232	24.49522257	25.56131013	NA	24.54960926	24.24473845	24.17625966	NA	NA	22.2521227	24.58428219	24.92882956	20.92059133	23.91701402
16W-1	16W-LV-1	16	WKY	Ventricle	NA	22.84235573	NA	NA	NA	25.69237039	24.00988122	NA	23.00264527	25.45754579	24.40467435	25.57877349	NA	NA	NA	25.8945637	25.27325631	NA	26.01410072	23.21398442	NA	NA	24.03896426	NA
16W-2	16W-LV-2	16	WKY	Ventricle	NA	21.90785291	NA	NA	NA	23.61437621	22.22721778	23.07229048	23.44811149	NA	25.83710709	25.52439766	25.72945234	26.76779955	25.02951371	24.40128998	22.91138376	25.14246947	22.71193768	24.25361732	23.99394139	22.85656791	17.36873294	20.00189796
16W-3	16W-LV-3	16	WKY	Ventricle	21.91966257	21.01442341	NA	NA	24.97623599	21.61558082	21.74228029	27.12198157	21.65079943	24.87891733	25.01525547	22.17363221	NA	NA	NA	NA	21.94187677	24.92867473	26.5930442	23.66863336	28.18390449	23.69534974	16.17462209	20.70336571
