# Supplementary material for: A data-driven modeling approach to identify disease-specific multi-organ networks driving physiological dysregulation
Source: PLoS Comput Biol. 2017 Jul 21;13(7):e1005627. doi: 10.1371/journal.pcbi.1005627 (PMC5521738; doi:10.1371/journal.pcbi.1005627)
Supplement: S2 File — (CSV) [file pcbi.1005627.s003.csv]

AnimalID	SampleID	Age	Strain	Organ	Il1b	Tgfb1	Il1a	Il6	Il10	Ccl5	Hmgb1	Tnf	Cxcr3	Th	Dbh	Adrb2	Adrb1	Adra1a	Adra1b	Cacna1d	Gja1	Ace	Agt	Agtr1	Ren	Agtrap
4S-1	4S-AD-1	4	SHR	Adrenal	0.9240697225	0.258732285	0.2230319772	0	1.5983606875	0.1771421975	0.617130011	0.653113045	1.3074275725	0.070075886	-0.3264853325	0.186655515	-4.32147412	-0.5562308475	0.071784535	1.2176108925	1.0378290375	0	-1.6591697375	0.70782585	-0.2225714275	0.58633247
4S-2	4S-AD-2	4	SHR	Adrenal	0.7305288225	0.139195175	0.0798070669	-0.1482405564	-1.7295087225	0.0405336575	0.11508355	-1.626418185	-2.4196198075	-2.445841771	-2.6369307925	-0.186655515	-0.8064966108	1.8404206825	0.110790935	-0.5240717275	0.3447426635	0	0.0496875225	-0.10376738	-0.1633400875	-0.08705972
4S-3	4S-AD-3	4	SHR	Adrenal	1.8162039775	0.6701854	-0.8627764572	-1.376868645	0.6842366225	-0.2162012775	1.281873815	1.31486587	0.5750826375	0.994929304	0.6044533225	0.48158424	-1.3355405631	-0.6852628425	-0.07094653	-0.0545707525	1.2012365085	0.088905605	-1.3824400525	0.961758565	0.1633400875	0.723562735
4W-1	4W-AD-1	4	WKY	Adrenal	-1.1126159175	-1.122517895	1.165690245	0.4117468458	-0.6842366225	-0.5506381725	-0.65707374	-0.653113045	-0.5750826375	-0.346914891	-0.0442580725	-1.041626055	0	0.6077769925	-0.593576955	0.0545707525	-1.3569637565	0	1.3858747925	-1.45668509	8.4758931425	-0.72240119
4W-2	4W-AD-2	4	WKY	Adrenal	-0.7660299075	-0.139195175	-1.165690245	2.03320945	-3.3411848725	0.5423459075	-0.11508355	-1.027006365	-1.1107906575	0.810742789	0.5761276475	-0.406143695	-0.3568841459	0.2418998525	-0.532931385	0.5510573425	-0.3447426635	0	0.7181621125	0.10376738	-1.0501525675	0.08705972
4W-3	4W-AD-3	4	WKY	Adrenal	-0.7305288225	-1.22400814	0.7447310056	0.1550762204	1.1866351725	-0.0405336575	-0.252884755	2.37174161	1.6952282275	-0.070075886	0.0442580725	1.45111705	2.370483455	-0.2418998525	0.07094653	-0.2677152625	-1.4799828215	-0.429249615	-0.0496875225	-1.186620705	6.7242705875	-0.314501325
4S-1	4S-BS-1	4	SHR	Brainstem	0.0150401	-0.270095575	0.35824626	-0.4451737875	-2.4792013475	1.41039221	-1.716105661	1.570958015	1.31021168	-10.57305049	-3.8669053331	2.52701435	1.5204918325	4.13707164	5.37482203	-3.88705876	-1.059355928	0.46336404	-2.55112514	-1.9471977	5.79526223	-1.8137409
4S-2	4S-BS-2	4	SHR	Brainstem	0.514169135	0	2.414989975	0.4451737875	-0.2410941825	1.924576665	-1.008350076	2.44278735	1.920087095	-8.591994505	-10.908583515	3.551748345	3.0533892675	5.253711625	6.474463015	-1.539327785	0	1.083992635	-3.098837635	-2.008165935	5.001619025	-1.253619605
4S-3	4S-BS-3	4	SHR	Brainstem	-0.57229438	0.858493745	-0.6148666309	2.6868220125	-0.6586049075	0	1.254572879	0.245034885	0.01276184	2.91210476	2.02846211	-0.16340675	-0.9192854375	-2.34457931	-0.24528675	0	1.909953641	0	-2.12728331	1.55868701	0	1.98544883
4S-4	4S-BS-4	4	SHR	Brainstem	0	0.070661395	-4.42663511	-2.2434799675	0.2410941825	-0.48291589	1.129663928	-0.506271245	0	1.491027062	0.83961271	-0.15097865	-0.9158835775	0	0	0.29989245	1.714471337	-0.75955924	0.97915034	2.1644311	-1.66193321	1.67347604
4W-1	4W-BS-1	4	WKY	Brainstem	0.03283969	0.031760675	-0.35824626	-1.2826632875	1.6610615625	-0.060706	1.295830063	-0.001945105	-0.36137738	2.504525119	1.70957678	0	-2.1717880775	-1.49908257	-0.1105428	0.85747155	1.777729901	-0.56356494	0	2.66743389	-0.12080236	1.50298359
4W-2	4W-BS-2	4	WKY	Brainstem	-1.42455541	-1.441230565	-2.47164726	1.30385664	0.6265060419	0	-0.808713971	-0.879065195	-0.73780792	0	-0.83961271	-0.96847864	-1.3862887841	-5.1616008	-1.48725073	-1.46530418	-0.308991087	-2.85218928	0.43835937	0	-1.0166864	0
4W-3	4W-BS-3	4	WKY	Brainstem	-2.653945535	-2.03799076	2.492583705	1.8533232675	1.1643965175	-3.965479605	0	0	-2.025525745	-2.944788385	-3.544506085	0.967673395	0.9158835775	3.636942155	2.920330735	0.292131095	-1.19909721	0.236383945	6.002255509	-3.060106115	11.29103305	-0.509810515
4S-2	4S-K-2	4	SHR	Kidney	-0.19922921	-0.1528868	-0.03611182	-1.2950029125	-0.8551949384	0.60123392	-0.5618049355	-3.1528556	-1.2019312875	-1.19617206	-2.2158124975	-0.13286274	-1.067447745	0.028517375	0.362427755	-0.37690011	-0.2462342395	-0.4764213	0.206806197	-1.6059992375	0.164531988	-0.23473172
4S-3	4S-K-3	4	SHR	Kidney	-0.41502441	0.1528868	1.65833583	1.3199557275	1.8773667975	-0.41010515	0.6496204065	0.31024601	2.0345539325	-0.33905123	-0.5011514975	1.24184399	0.877139915	0.365664025	-0.185308495	0.11803526	0.3036185255	0.066636	0.002827722	0.5986821825	1.310244874	0.23473172
4S-4	4S-K-4	4	SHR	Kidney	-2.265147395	0.415298665	-0.111800615	0.5800311425	1.2836868325	-0.632716655	-0.6703190105	0.460444975	1.2019312875	-0.392821985	-0.4480710225	-0.201741295	0.80604468	0.24216623	1.29765863	-0.273357985	-0.7723313345	0.950273175	1.226224269	-0.5986821825	-0.488280445	1.054882445
4W-1	4W-K-1	4	WKY	Kidney	1.18051205	-0.32072501	0.03611182	-0.5800311425	-0.4114719725	0.26331681	0.2819518245	0.22578235	-1.9573803975	0.33905123	0.4480710225	0.13286274	-0.055921515	-0.028517375	0.042465075	-0.08197557	0.1520130365	0.25132725	-0.002827722	1.3435397025	0.117698671	-0.24677746
4W-2	4W-K-2	4	WKY	Kidney	0.19922921	-0.31049278	0.1502874	1.1838428175	-1.2836868325	-0.26331681	-0.2819518245	-0.66687918	-1.5956616775	1.912493746	2.7900112725	0.43610029	0.055921515	-0.275310535	-0.042465075	0.08197557	-0.1520130365	-0.066636	-0.056529791	-0.6603688275	-0.117698671	-0.54215373
4W-3	4W-K-3	4	WKY	Kidney	3.95969197	2.01034397	-4.48404274	-4.4578507125	-1.5234716625	4.49147256	1.0180979675	-0.22578235	1.9515593525	4.296397518	4.6376698425	-0.63345275	-2.898280005	-6.602371045	-4.720736405	0.12792574	2.5350266695	-1.46505979	-5.470583894	5.1858599425	-11.008213045	1.80607716
4S-1	4S-LI-1	4	SHR	Liver	0	0.12298968	-3.446661012	-1.6694198708	-0.91863133	0.547405825	0.03699953	-2.54222663	-0.581184885	9.1506504675	6.201506265	-1.24917518	-5.689369385	-3.85389946	-4.4305263	0.22744853	6.501321396	-1.44764326	-2.02368367	0	-7.52776746	-1.95347644
4S-2	4S-LI-2	4	SHR	Liver	-0.11936383	0.08599597	-1.9013584625	-0.0072616264	-4.17180254	0.324625975	-1.20000583	2.48115411	0.883135605	-6.5942443025	-5.009259535	0	0.181788665	0.29691801	0	-1.08175166	0	0	0	-1.18742775	-1.15227767	0.35886661
4S-3	4S-LI-3	4	SHR	Liver	0.81496304	-0.64984692	-0.4660542003	-1.214039565	0.14167586	-0.547428005	0	-0.15194466	0.856927965	-3.7216646825	-6.554401475	-0.37265148	0.044792905	0.70496282	0.04623502	-0.15822142	-0.22653093	-0.18748058	-0.60887555	-0.07349321	-0.02133709	0.14275523
4S-4	4S-LI-4	4	SHR	Liver	-0.15886568	-0.7648911	0.3080712167	-1.374677335	-1.9403994	-1.426680795	-0.243947007	-0.19138543	-0.331721105	-0.6104505908	-1.8499029336	-0.73210363	-1.837967615	0.29691801	-0.56330122	-0.66339612	-0.48654434	-0.14584231	-1.0096281	0.45161123	0	0
4W-1	4W-LI-1	4	WKY	Liver	2.17587869	0	-1.3891075025	0.439397205	0	0.334126675	0.1598705	0	-0.353857555	-2.5540810225	-2.3014818392	0.13661824	-0.156131605	0	0.51500435	0	-0.09132089	1.95525647	0.5667878	0.26551372	0.36268553	0.28831989
4W-2	4W-LI-2	4	WKY	Liver	-2.87914366	-1.72073093	1.9543377275	2.432741895	4.06580194	-3.167678855	-0.649719556	1.61473316	1.516540095	7.4267467075	5.205203205	0.88641342	0.919327255	-0.08867184	-0.02942547	0.08971444	4.117531055	0.41226249	1.76042711	-5.32849929	5.30802723	-3.35798565
4W-3	4W-LI-3	4	WKY	Liver	1.365430995	1.100583195	1.3891075025	0	3.274224545	0	0.434071365	1.714191075	0	2.5540810225	0	0.267804435	0	-0.325271645	1.122638505	0.485288725	2.931082285	0.367127235	0.235199485	2.689914215	2.989865955	-0.341714115
4S-1	4S-LV-1	4	SHR	Ventricle	-1.970483415	0	0.1171226472	0.2886244225	0.09540993	-0.025486235	-0.61054693	0.5464343	0.581983705	0	2.59974652	1.045013315	1.4859624725	0	-0.415376285	-0.735938395	-1.1094926	-1.88156625	-0.22282627	-0.371141795	0	0
4S-2	4S-LV-2	4	SHR	Ventricle	-1.666593785	-1.11149814	-0.1804575383	-0.433011115	0.52332063	-0.992616245	0	1.37043878	1.619102155	-0.51722002	3.47943849	1.615949045	1.3653547225	-0.26826109	-1.788084525	-0.997080155	-0.15997444	-1.86398232	-1.35321665	-0.855726475	0.25284843	-0.73248441
4S-3	4S-LV-3	4	SHR	Ventricle	0	-0.106974285	0	0.88656041	0.772612305	0	0.807245742	0.558086775	0	2.733878455	-2.976576945	0	0.1701959075	0.590189455	0	0	0.888631245	1.243543595	-0.191040925	0	-1.247850755	0.001268545
4S-4	4S-LV-4	4	SHR	Ventricle	-3.207609135	-1.7931622	-0.2218215571	0.626180755	0	-0.216290015	-1.21339469	0	0.442833415	2.20424096	0	0.735669195	0.2286074418	-0.69910993	-1.151956905	-1.776996765	-0.99148198	0	0	-1.782516115	-1.76417801	-1.57753464
4W-1	4W-LV-1	4	WKY	Ventricle	1.444116405	0.34259067	-0.445080015	0.047460565	-5.17562728	1.003848325	1.197515082	-1.47902765	-1.056090905	-1.40035714	-1.780340455	-0.431631315	-0.1701959075	2.48808739	0.843149785	0.745291865	0	1.61568184	3.50709699	0.410435135	0.25035689	2.265386018
4W-2	4W-LV-2	4	WKY	Ventricle	1.345183725	0.01468518	-0.4284360086	-0.047460565	-5.60541134	0.940966125	1.050350536	-1.93786654	-1.284278555	0.63749791	-6.20360539	-0.743563445	-1.6023067575	2.13920241	0.370293295	0.802998495	0.77564601	1.56539832	3.25462802	0.101927755	0.02155591	2.181402306
4W-3	4W-LV-3	4	WKY	Ventricle	0.799312425	0.58951401	7.818952035	-2.3400260317	-4.23633181	4.378487465	-0.76062034	-2.32329836	-1.674672785	-2.01602379	-0.9732205265	-0.599137795	-2.4222580875	-5.57606839	4.937821325	1.099410595	0.43534441	-5.1784524	7.643534556	1.737573635	-4.98161349	-0.11570533
6S-1	6S-AD-1	6	SHR	Adrenal	-0.000068185	0.047793455	-0.266400855	-0.0474863732	-0.1771901925	0.1996666825	0.527469773	-1.024933085	-0.21063513	0.42350312	-3.8635864825	-0.02129008	0.4541240225	-0.3076738175	0.71789694	0.1291945375	-0.022181675	-1.76807625	0.8389218305	0.576409253	-2.04590967	0.492086275
6S-2	6S-AD-2	6	SHR	Adrenal	0.000068185	0.097854135	-0.129842895	-1.6155317525	-0.4695221625	0.5649287625	0.768169893	-1.409120045	0.08953111	-0.56283382	-0.8220894025	0.22060257	-2.0618899275	-0.3538538275	0.69098442	0.4714890575	0.679946215	-1.17270344	0.9721894125	0.719870601	-1.7232631	0.979825495
6S-3	6S-AD-3	6	SHR	Adrenal	1.015786655	-0.047793455	0.292790645	0.2575266075	-0.7021523825	1.0838237425	-0.169530975	-0.600755645	0.38557024	0.0197786536	-1.0102860225	-0.64504295	-2.4955544175	0.3767541825	0.16710372	-1.0678662125	-0.265667155	-0.40817708	-0.1366180055	0.413750185	-0.47604541	-0.492086275
6W-1	6W-AD-1	6	WKY	Adrenal	-4.148033125	0.336020365	-13.771740695	1.4864259375	4.9009918375	-3.3967909075	0.169530975	3.832073215	3.22307397	1.4955816821	8.8433339875	2.53552988	3.2132761725	6.0384664325	-3.47450176	-1.3948621325	-1.517341095	4.45620826	-6.7122660875	-2.292004385	3.85494238	0.728058985
6W-2	6W-AD-2	6	WKY	Adrenal	0.65087124	-0.62132341	1.25773515	-0.2575266075	0.1771901925	-0.1996666825	-0.836151083	0.73516979	-0.129696575	1.278346315	0.8220894025	-0.108057215	0.3319767375	0.3076738175	-0.175890136	0.1010991525	0.16596508	1.516295625	-0.5996362485	-0.93637431	1.460505595	-1.24069495
6W-3	6W-AD-3	6	WKY	Adrenal	-0.440368565	-0.436656695	0.129842895	-0.0136582875	1.6335746275	-0.2766936475	-0.270215645	0.600755645	-0.08953111	-0.42350312	1.8714186575	0.02129008	-0.3319767375	-3.0507923675	-0.16710372	-0.1010991525	0.022181675	0.40817708	0.1366180055	-0.413750185	0.47604541	-0.561468495
6S-1	6S-BS-1	6	SHR	Brainstem	0.210075615	-0.16227149	0.16105164	0.2547875579	2.319342495	-0.128053995	-0.133233525	2.175979825	0.42563585	2.424992715	4.3632356	1.15685199	0.565146855	2.51841694	0.16094602	0.270845635	-0.02151949	0.777835975	0.1153731935	-0.3923255755	3.24411561	-0.32663866
6S-2	6S-BS-2	6	SHR	Brainstem	-0.217607395	-0.00288776	0.0300154	0.1008827129	2.931869535	-0.063476115	0.054560065	1.510208845	1.08294613	0.802284045	5.01156525	0.7213481	0.792281145	-0.1459830772	-0.16094602	-0.175661125	0.02151949	0.796921385	-0.2691698655	-0.5629357355	1.98575438	0.08498529
6S-3	6S-BS-3	6	SHR	Brainstem	0.063179055	-0.02599246	0.16469084	1.30385664	-0.211743745	-0.450140215	-0.513024824	0.495715585	-0.25117011	-0.2533579219	-0.6911128	-0.0632216	-0.178847905	-1.20333597	-0.7075773	-0.409290185	-0.20504251	-0.615942315	-0.6020249005	-0.3280796085	-1.56596643	-0.08498529
6W-1	6W-BS-1	6	WKY	Brainstem	0.381865265	0.00288776	-0.16469493	-0.01261329	-0.529027985	0.279848035	-0.054560065	-0.495715585	0.00978306	-0.802284045	-0.4319153005	-0.76667661	0.178847905	0.28287273	-0.2778862	-0.378702825	-0.31103201	-0.252163525	-0.1153731935	0.3734094645	-0.18829337	-0.10963167
6W-2	6W-BS-2	6	WKY	Brainstem	-0.063179055	0.3151108	-0.0300154	0	0.211743745	0.236789905	0.560588584	-0.561273635	-0.00978306	-0.2392837714	0	0.0632216	-2.321442115	-0.28287273	0.514890674	0.270845635	0.04393196	-0.589743185	0.5012775265	0.3488637805	-0.37022078	1.06392813
6W-3	6W-BS-3	6	WKY	Brainstem	-0.254187935	0.09079061	-0.52687285	-0.2413212032	-0.235582455	0.063476115	0.530194465	-0.803438705	-0.46938446	-1.612835225	-5.71561241	-0.14948549	-0.561406805	-1.1621723348	0.439779265	0.175661125	0.21549868	0.252163525	0.4806678835	0.3280796085	0.18829337	1.17498042
6S-1	6S-K-1	6	SHR	Kidney	-0.370714615	-0.091270845	-0.9423612	0.1323398697	-0.053196425	0.245293805	0.0212793025	-0.566172895	-0.08945903	2.58563828	-1.25899511	0.056653725	-0.371008295	0.53487912	0.062032425	-3.556202495	0.1890511015	-0.230856195	0.72990262	-0.38880583	0.06407114	-0.3628874
6S-2	6S-K-2	6	SHR	Kidney	0.448692395	0.156983645	-0.83307964	0.52480722	-0.803084115	-0.151560655	0.0268226425	0.046137965	0.01237682	0	-0.1356038384	0.278955555	0.141701135	0.16899661	-0.062032425	-1.119254765	0.1465148295	0.230856195	-3.31525886	-0.44941909	-0.06407114	-0.3628874
6S-3	6S-K-3	6	SHR	Kidney	-0.080480445	0.091270845	-4.31359826	-3.0644262	-1.107625005	0.113019855	-0.0212793025	-0.834864455	0.14854711	-1.89210619	-1.5656849921	-0.056653725	-0.025428275	-0.16899661	-0.407201225	-2.259382765	-0.1465148295	0.257393725	-2.93054799	-0.18962595	0.08724912	-0.3628874
6W-1	6W-K-1	6	WKY	Kidney	0.080480445	-1.772470775	4.32210593	-2.544318495	5.263138445	0.155279005	-1.2577001475	-0.046137965	-0.68626664	-3.0021272456	-0.3874426	-1.484557175	0.025428275	-9.66660207	0.733684915	3.963606915	-5.4669576385	-5.293284005	10.78688858	2.78872737	-3.19924975	0.39236463
6W-2	6W-K-2	6	WKY	Kidney	0.920485185	-0.780752705	4.12244545	-3.52523238	4.610276825	-0.453759875	-0.2774717875	1.468957355	0.55892121	-4.45726452	3.06247471	-0.220737145	-1.024317935	-11.66435044	-0.073229295	3.491649305	-4.9084740485	-4.350305835	10.083238461	3.25594169	-0.80437381	0.3628874
6W-3	6W-K-3	6	WKY	Kidney	-0.942054795	0.346039485	0.83307964	0	0.053196425	-0.113019855	0.8532039325	0.226143775	-0.01237682	3.74706627	0.3874426	1.242189235	1.762335275	1.4127828	1.093825045	1.119254765	1.7669131335	0.253550235	-0.72990262	0.18962595	0.53114575	0.53531561
6S-1	6S-LI-1	6	SHR	Liver	-1.97143969	0	-1.3110936175	-0.3436020471	0	0.07160139	-1.58844361	0.46087546	0.0477072	-1.6909394169	-1.89605564	-0.59427895	0	0.57112515	1.51949208	-1.812031325	0.10691375	0	-10.06251906	-1.57118229	0.190286345	0.34522049
6S-2	6S-LI-2	6	SHR	Liver	-2.0148548	-0.96287883	-0.323690735	0.0841806157	0.68191969	-0.15439803	0	0	-0.95158118	0.1004227709	1.4139112	0	0.94854194	0	0	-0.342081385	0	-0.25408702	0.05665656	0.19528569	-0.281861575	-0.63217942
6S-3	6S-LI-3	6	SHR	Liver	0	0.09136031	0.453393945	0	2.25389508	-0.57090761	0.13558662	1.04730928	-0.18021041	0	0	1.87082683	2.28409075	-0.94558645	-0.94156249	1.775140855	-0.62255973	1.97673328	0	0	-0.545798725	0
6W-1	6W-LI-1	6	WKY	Liver	0.21808639	-1.24349642	0.323690735	2.9230392	-1.70434956	0	-0.55850972	-1.14605163	0	4.66249328	4.60258726	-0.67264124	-1.43578964	-2.18857115	-1.00824847	1.422708935	-1.10988324	-0.39029195	0.82177238	1.47160474	1.818393615	-0.01897571
6W-2	6W-LI-2	6	WKY	Liver	0.096082015	0.730088485	-0.49047388	-1.194325805	-2.258696815	1.391839995	0.529274955	-0.543828815	0.562272715	-2.407776915	-3.105519815	0.538200355	-0.271493915	0.486745165	1.142046655	0	1.014391417	1.903972425	-5.789961615	-0.826019735	0	0.498180195
6S-1	6S-LV-1	6	SHR	Ventricle	0	0	-0.870109405	-4.053815915	-2.08209759	0	0	-1.58381475	-2.52608882	-0.9911286475	-1.7700740259	-1.12970605	-1.372552675	1.479989345	2.4985036	-1.953273585	1.953813301	1.45115346	-2.31810672	0	0	-0.53391559
6S-2	6S-LV-2	6	SHR	Ventricle	3.3432945	1.47839616	0.151520275	4.053815915	0	2.63232912	-0.58474825	1.41138016	0.81485034	2.0585253025	0.295380485	0.31866499	-0.5193755017	-4.900671875	0	1.763250485	-1.48357344	0	1.24154765	0.10220539	-5.82499448	0.96349405
6S-3	6S-LV-3	6	SHR	Ventricle	3.96765711	1.19526176	0.441566755	4.418580855	-1.15041923	1.39002837	0.0721081	-0.08622402	0	0.5947484425	-2.430751735	0	-1.323855605	-5.209634045	-0.7778439	0.999585455	-0.87629379	-0.19463172	0	1.37394813	-6.05013136	0
6W-1	6W-LV-1	6	WKY	Ventricle	-3.16842206	-1.31019133	-0.958256865	-0.601582164	2.44383434	-3.05424452	-0.90657784	0	-2.93811754	0.3498317322	-0.295380485	-1.56211924	1.323855605	2.562653025	3.03989138	-4.723437255	1.47158359	-0.63863167	-1.85469146	-0.9713939	0.35882253	0.22543732
6W-3	6W-LV-3	6	WKY	Ventricle	-1.935986355	-2.698737025	0	-5.50521723	5.263777155	-2.450572055	0.556528895	3.416911346	0.926787885	-0.5947484425	7.57080368	1.537610829	1.95277431	0	-0.312611955	0	0	1.041311715	2.089157025	-0.896282535	1.740032755	-0.943656735
8S-1	8S-AD-1	8	SHR	Adrenal	-4.934836725	-1.046792135	-5.891487855	-12.3313747175	0.2757803775	-3.8786934025	2.109266067	-1.605169225	-3.74596668	7.222051761	7.507073127	-2.6016309575	-0.054502605	2.01712399	0.1573189625	3.4198102475	5.139636584	0.0004616125	3.203765455	2.89084688	-0.069734005	3.064242693
8S-2	8S-AD-2	8	SHR	Adrenal	-5.77517592	-2.19141909	-3.48071059	-4.340273085	0.6221678525	-4.9998131375	1.375714694	-3.76484325	-4.813703765	7.035460105	6.83901096	-3.2317762225	-1.04570676	0.296854885	-1.3010950025	1.6258917025	4.107311211	-0.6098681125	2.56811131	2.068261615	-2.28728731	1.429851955
8S-3	8S-AD-3	8	SHR	Adrenal	-4.87555683	-1.8715498	-3.69279292	-2.2832786938	-3.1243513375	-4.5008229275	1.19263127	-3.80084513	-4.409893235	7.507981405	7.43999703	-4.1452907025	0.17168383	1.809591325	-0.8898222525	1.9433872325	3.96118988	-0.6098681125	1.90340888	2.291919745	-0.88038453	1.178057315
8S-4	8S-AD-4	8	SHR	Adrenal	0.073115415	0.397206765	0.979490385	0.4003262925	0.1328852175	-0.0599669125	0.061832355	0.147860635	0.53781319	-2.72702476	-3.291379115	1.2642871025	0.643620725	0	0.0329637025	0.5280608875	-0.697645705	0.1999290525	0.317035505	-0.3882051	0.122502925	-0.06330038
8W-1	8W-Ad-1	8	WKY	Adrenal	-0.073115415	-0.397206765	-0.507731815	-0.3279117375	0.2768202675	0.1735914475	-1.113576205	-0.147860635	-0.26869086	2.72702476	3.291379115	-0.2895654775	0.0476722855	-0.7115253806	0.1436805625	-1.7034747425	-0.142200575	-0.4250212475	-0.317035505	-0.43620578	3.790730395	-0.56657897
8W-2	8W-AD-2	8	WKY	Adrenal	0.544445344	0.838561675	0.507731815	-0.0498972475	-0.3364050325	0.0599669125	-0.299601458	0.592663655	0.26869086	-4.17033963	-3.459646405	0.3686059525	-0.510822995	-2.37973735	-0.0577424175	-0.8041746025	0.142200575	0.0275677725	-0.660321525	-0.16275829	0.069734005	-0.05460068
8W-3	8W-AD-3	8	WKY	Adrenal	0.636476419	0.89019269	0.84711915	0.0498972475	-0.1328852175	0.4744983945	-0.061832355	0.49828968	0.282890515	-4.001377745	-5.08896082	0.2895654775	0	-0.783570475	0.6426453875	-1.1986952175	-0.15155434	0.1395858175	-0.58641307	-0.069051975	3.18707633	0.016781615
8W-4	8W-AD-4	8	WKY	Adrenal	0.568002245	0.794553289	0.69852403	0.1222555175	-0.1967549775	0.2830439875	-0.274272277	0.21281687	0.504680255	-4.080812595	-5.0934021	0.3729438375	0.52442137	-1.163014185	-0.0329637025	-0.5280608875	-0.24489973	-0.0004616125	-0.55368973	0.069051975	-0.26062835	-0.016781615
8S-1	8S-BS-1	8	SHR	Brainstem	0.44916056	1.530240155	-4.060365865	-6.812471535	0	0.683363225	1.380079219	0.02286573	0.159558985	3.782163407	3.867277759	-0.334429995	-0.2530644461	-2.63633714	-4.437435175	0.59347072	2.672531152	-0.602803495	-8.413528654	0.365825035	-0.50484735	2.117067875
8S-2	8S-BS-2	8	SHR	Brainstem	1.13549879	0.505818635	-1.351961105	-0.1130437632	0.33502372	1.131966625	0.437410899	1.4076405	1.361495085	-5.986415065	-4.075614725	1.420950695	2.265410115	2.63633714	-0.548290535	1.23341406	0.300537555	0.602803495	0.418000744	1.314548515	0.50484735	0.241787785
8S-3	8S-BS-3	8	SHR	Brainstem	1.71540632	-0.340401125	3.294952765	-0.2859795828	-0.79588223	0.254806285	-0.65053794	-0.60099309	0.181922855	0.732902025	1.314424335	-1.095595145	-1.576692455	-3.38742133	0.548290535	-0.12034601	-0.252213955	-2.759567685	-0.418000744	0.894527635	-1.76382318	-0.241787785
8W-1	8W-BS-1	8	WKY	Brainstem	-1.7388631	0.340401125	-5.291724305	-1.362198295	4.42495313	-0.254806285	-1.18693265	-0.02286573	-0.159558985	2.037373577	2.958566715	-1.229381745	-0.4663466343	-5.83569753	-2.824251565	0.12034601	-0.141870974	-1.375714035	-3.723050984	-0.365825035	-1.80067309	0.772417185
8W-2	8W-BS-2	8	WKY	Brainstem	-0.44916056	-1.206721255	1.351961105	1.362198295	-2.97432284	-4.028547105	-0.24330096	0.8313358	-3.025372885	-3.290729675	-3.177399735	0.625601835	-0.153433625	3.24034011	1.396349225	-0.15862652	0.069494895	0.631604565	0.875150182	-4.083145455	12.035562972	-0.544221305
8W-3	8W-BS-3	8	WKY	Brainstem	-1.88900014	-1.424804545	2.056095705	3.927877835	-0.2615055545	-4.220978645	0.24330096	-0.27361347	-4.686743645	-0.732902025	-1.314424335	0.334429995	0.153433625	2.94054614	1.728453405	-0.56840818	-0.069494895	0.641871845	1.489752358	-4.115833415	11.389252678	-0.690857405
8S-1	8S-K-1	8	SHR	Kidney	-1.85585316	-1.24274516	3.50706204	0.84720923	-0.8454235636	-3.86310995	1.437967439	0.48014064	-4.24376542	-2.727630043	-3.19332716	0.38658932	0	2.34500084	2.46739744	0	0	2.28213328	5.686411102	-3.22566764	11.722251105	0
8S-2	8S-K-2	8	SHR	Kidney	2.19435697	-0.18077073	2.92238838	0	0	0.54570369	-1.36731051	0.79094316	1.66253149	-4.190665683	-4.82967385	1.25556648	0.42813705	1.26355134	2.44106285	-2.09744501	-1.72943759	0	3.74370298	0	7.31337604	-1.13681485
8S-3	8S-K-3	8	SHR	Kidney	0.25039704	0.74695273	0	0.2944862463	0.2653225145	-0.02691613	1.12651202	0.9846465	-0.30822235	2.017388097	1.4826085	0.28583925	-0.7988081125	0.81363376	1.0116691	0.18000395	1.90391499	0.32299445	-2.2033999	0.87108423	1.22685335	1.54384661
8S-4	8S-K-4	8	SHR	Kidney	1.65733228	0.70731285	-2.22893923	-5.91026732	-1.59927901	0.24739832	1.03030886	0	-0.58283894	0.892381727	0.77541896	0	1.13453369	0	0	-0.27431445	1.901328604	1.00242586	-0.01277165	0.93378268	-1.93276825	1.14182468
8W-1	8W-K-1	8	WKY	Kidney	0	0	-0.4371919613	-0.3351599296	-3.07426453	0.04678049	0	-0.41169914	0.72650125	0.401576216	0	-1.36733156	-5.76624143	-2.90765809	-1.02438441	0.01772819	0.690614713	-0.56994549	-0.40605009	-0.09257833	0	0.05605353
8W-2	8W-K-2	8	WKY	Kidney	-0.81425769	0.76001947	-0.6894243206	0.645621675	1.93839027	-0.02691613	-0.72838502	-1.10050801	0.58222695	-0.444183803	0.09755895	-1.66121346	-0.3457281613	-2.03045695	-4.44627949	-0.24165342	-0.66803298	-1.55467703	0	-0.25967187	-2.42364349	-0.59066304
8W-3	8W-K-3	8	WKY	Kidney	-0.7725719	-0.29137162	-4.45160451	-0.63878877	2.2933201	0	-0.103698903	-1.89210798	0	0	-0.02699102	-0.84229309	-2.44642849	-2.23957911	-3.35423093	0	-0.194500321	-0.91676763	0.33664497	0.28886058	-2.86205339	-0.65008432
8S-1	8S-LI-1	8	SHR	Liver	-0.54196954	-0.88066453	0.773725055	0.5392457925	-2.7187062075	-2.340057335	0.057656084	-0.98718222	-3.7321318675	8.12394813	4.4577318375	-0.04562593	-1.86374743	0.4656838	0.8200995575	0.749041265	3.3206005115	-0.0956322275	2.8202667355	-2.089621865	4.4366509575	-1.84294187
8S-2	8S-LI-2	8	SHR	Liver	-2.283630775	-0.925453445	0	0.6852327975	-0.3127554434	-3.2092596	-0.874013758	-1.458781235	-5.0090472125	7.235435715	3.3086644925	-0.337123215	-0.790372985	0.062880655	0.2854572725	0	2.8433076855	-0.3733007825	2.0486089015	-2.94393732	4.2290781245	-2.894332845
8S-3	8S-LI-3	8	SHR	Liver	-1.0719316046	-0.933926115	-4.0716586917	-1.362198295	2.1168234396	-0.0492710385	-1.959713939	-0.5215116363	2.2729910575	1.0980837777	0.2986369625	-4.104109335	-0.2562038167	-3.087776565	-7.5722972275	-0.5802363269	-2.7781629425	-3.5303020425	-2.1192157425	-2.71909368	-1.4619226975	-1.535648685
8W-1	8W-LI-1	8	WKY	Liver	1.72523721	2.05631918	-9.494223905	-2.6399278075	0.5357540725	0.562285025	1.113695957	0.7008153	0.1198914925	0	-0.2986369625	0.6502798	0	0.59454328	-0.2706931125	0.824306495	0.6335992425	0.4087577925	-0.3641945975	3.001838515	-0.5222715525	1.92769597
8W-2	8W-LI-2	8	WKY	Liver	0.770221685	1.101546105	-1.2948053139	-0.5392457925	0.5248950975	0	0.894193921	1.838378095	-0.1198914925	-2.533884435	-2.3965654875	0.682423075	3.919389435	-0.062880655	-0.2209312075	0	-0.6335992425	0.0956322275	-0.2883061225	3.30930561	0.1536801225	1.535648685
8W-3	8W-LI-3	8	WKY	Liver	0	0.88066453	-0.9462597722	0.2207994372	-0.5248950975	0.609212625	-0.057656084	0	1.0271733725	-1.12873293	-1.7644116125	0.04562593	2.6382056	-0.08880017	0.2209312075	-1.094022055	-1.3007585775	0.1455351425	0.2883061225	2.089621865	-0.1536801225	1.98983597
8S-1	8S-LV-1	8	SHR	Ventricle	0.0210599525	-0.41272825	1.258159235	-0.0273260875	0.250233465	-0.420794615	0.3658901605	0.0804456175	0.4358811	0.09954849	0.2356742425	0.35147038	-0.2183367225	0.30344392	0.2013747525	0.298197525	0.5483097805	0.3307886975	0.0991772175	0.37745771	0.2315787985	-0.1062140225
8S-2	8S-LV-2	8	SHR	Ventricle	-1.3825294275	0.75381332	-0.281101245	0.3994650772	-3.609994575	-0.773721075	-0.5438082425	-0.2639125325	-3.64671374	0.12238629	-0.3177526775	-0.56029806	0.4063612175	-0.99772566	0.6932076625	-0.335477145	0.0569461225	-0.2013782425	1.2187970675	-1.05030819	-0.3601063365	0.2967323375
8S-3	8S-LV-3	8	SHR	Ventricle	-0.6435799275	-0.35820676	0.621965385	0.0244220168	-1.2115686204	-0.0301968413	-0.0643596225	-2.2406340325	-2.04797859	-0.09954849	-0.1581213675	-0.34842694	1.8762488975	-0.75622083	-0.2185534975	-0.907414685	-0.1314667775	-0.2136088925	-0.0991772175	-0.59502407	0.6012047935	-0.5093121225
8S-4	8S-LV-4	8	SHR	Ventricle	0.1338663675	-0.632083475	0.93459236	-0.5492936125	-0.30482205	0.35528544	-0.1909885275	-0.3338845475	-0.219454485	0.151309065	0.3384068475	0.382689045	-0.3021797775	0.522799145	-0.0357459425	0.19009162	-0.0569461225	-0.2444336675	0.2163062625	0.120079725	0.4596814835	-0.5028954975
8W-1	8W-LV-1	8	WKY	Ventricle	-1.1402490025	-0.588911105	0.02036009	0.5473595375	-1.37787055	0	0.0643596225	-0.0804456175	-1.285137135	-0.195575665	0.1581213675	0.026354965	-1.1253380975	0.479626775	-0.0252337725	0.02129641	0.3646531695	0.2013782425	-0.2650453335	-0.120079725	0.1340319435	-0.5429528775
8W-2	8W-LV-2	8	WKY	Ventricle	-0.0210599525	0.403319245	-0.02036009	0.0273260875	0	-1.07010524	-0.4107242075	0.1134467125	0.219454485	0.156599955	0.5036735475	-0.026354965	0.2183367225	-0.350463815	0.6540001575	-0.02129641	0.1210308175	1.2657888825	0.6561319595	-1.228384485	-0.1340319435	0.1062140225
8W-3	8W-LV-3	8	WKY	Ventricle	3.7586060125	0.35820676	-1.874165785	-0.0139293185	3.232791885	4.999043715	0.0722130275	0.5612647875	0.38275645	-8.67355363	-5.0537211475	-0.260712	1.9410078175	-0.20106107	0.0252337725	0.707531205	-5.4714349375	-0.4985759025	-2.4833072875	4.22609327	-4.9920871465	2.1021409475
8W-4	8W-LV-4	8	WKY	Ventricle	4.6165806225	1.40772924	-4.125904865	-0.3847972271	1.944820855	3.919636815	1.3751596975	1.3848997575	3.44967849	-10.57665666	-8.0886246175	0.09623265	-0.5313731925	0.20106107	-0.5013657475	-0.593298845	-4.5790434075	2.2043219675	-1.4817190075	5.74813576	-5.1049503465	3.3521256975
12S-1	12S-AD-1	12	SHR	Adrenal	-1.9607797825	0.0933632975	0.1061638775	0.5043271409	0.1216633048	-2.4041549625	0.6912845325	1.8476141425	-1.008676295	0.3824210363	0.045568535	-0.821518445	-0.36787056	0.300498545	-2.1561451175	-0.958351995	0.246023315	5.4578679725	-2.5463277445	-0.842318225	1.971326535	1.760253295
12S-2	12S-AD-2	12	SHR	Adrenal	0.6381964575	-0.2635187825	1.022419525	-3.52523238	0	-0.0555754425	-0.1263326025	-0.6648468075	-0.553072065	-2.241269045	-2.043623765	0.141603705	-0.2045543	-8.283708455	1.0200024925	0.162192395	-0.353586385	-2.3465977075	1.2361572895	0.653980569	-3.089272945	-0.470671065
12S-3	12S-AD-3	12	SHR	Adrenal	0.2702126475	0.0159955775	0.090685725	-2.3400260317	-0.40599345	0.4253045575	-0.8562284775	-0.8360992675	-0.146763625	-2.932828695	-2.362329145	-0.221780125	0.39866184	-9.493492755	0.8804252725	-0.126732165	-0.340340185	-3.2166919875	1.5015506795	0.273617375	-3.860235865	-0.273471845
12W-1	12W-AD-1	12	WKY	Adrenal	0.1589123175	-0.1683071125	-0.090685725	-0.6362269083	-0.75768077	0.9121253775	0.1263326025	-1.4067364475	0.146763625	-0.8520576314	-0.045568535	-0.141603705	0.2045543	-2.8289706363	1.7598792225	0.126732165	-0.246023315	-2.5104576475	2.2946504455	0.358137395	-1.971326535	0.273471845
12W-2	12W-AD-2	12	WKY	Adrenal	-0.1589123175	-0.0159955775	-2.18132481	3.882993505	0.386916615	0.0555754425	-1.1180195525	0.6648468075	1.13992246	9.81124795	6.14634093	1.47091911	0.224682475	0	-0.8804252725	-1.87843372	3.1645146	2.3465977075	-1.2361572895	-1.9429202	3.79278922	-1.22436019
12W-3	12W-AD-3	12	WKY	Adrenal	-0.9361447525	0.6559508975	0.8386314617	0	0.6260281	-2.7618441025	1.4205037785	2.8727708425	0.534263125	2.241269045	0.779155285	0.201291525	-1.09077875	0.741428355	-2.5977738175	0.326693825	0.822998005	4.3460883225	-2.6681643945	-0.273617375	2.427009665	2.730047155
12S-1	12S-K-1	12	SHR	Kidney	-0.7993243944	-0.892620915	0.2365116808	0.0250403985	3.37383087	-2.709349155	-0.716279251	0.30679729	1.75464762	5.47841188	0.4934922153	0.939265375	0.2822224747	0.08075177	-2.905106025	-1.4294241225	0.9699829225	-0.771268945	-2.287315215	-2.80053166	-0.10483632	-0.787435875
12S-2	12S-K-2	12	SHR	Kidney	0	0.875241085	-0.2594744289	2.42009125	-1.73734773	-0.729870815	0.836442869	-0.30679729	0.64998891	-0.42127136	3.05171483	0.163051455	0.85901705	-0.08075177	0.011077755	0.3287375175	-0.2277777375	1.008145295	-0.004067215	0.47785917	1.5537415	1.289489195
12S-3	12S-K-3	12	SHR	Kidney	-0.28771623	0.029067105	0.2175597188	0.77255964	0.08911621	-0.416129705	0.976127679	0.43198784	-0.64998891	-0.40266022	0	-0.751141125	1.37489679	0.43261286	-0.342471205	0.6252403875	-0.5244613775	0.771268945	0.004067215	-0.47785917	0.74413798	1.724530745
12W-1	12W-K-1	12	WKY	Kidney	-0.20039914	1.223496335	0.6183308088	0	1.39342939	0.416129705	0.716279251	0.78500088	1.32731705	0.40266022	0.54085534	0.818849115	0	0.31455749	-0.011077755	0.2269140675	0.9859855525	1.410167205	-0.469843705	-0.81483442	0.10483632	0.787435875
12W-2	12W-K-2	12	WKY	Kidney	1.681090966	-0.08890138	0.062863118	-1.931441105	-0.409725465	2.315461019	-1.819292774	-1.561229755	-0.943373505	0.556881785	-0.199116865	-0.52896072	-1.582817955	-9.061058845	2.536873923	-0.2269140675	-0.0706332425	-5.59532715	1.91947146	0.578329476	-4.417566485	-3.33809322
12W-3	12W-K-3	12	WKY	Kidney	1.2864607	-0.029067105	-0.062863118	-1.56340461	-0.08911621	2.508094615	-1.325820899	-1.88714667	-0.66897209	-1.80006445	-0.37341209	-0.163051455	-0.72852607	-9.57105105	2.792223705	-0.3444125725	0.0706332425	-6.041656905	2.16976575	1.04685549	-2.96202742	-3.354438975
12S-1	12S-LI-1	12	SHR	Liver	2.31346665	0.06654385	2.925913215	-2.3400260317	1.20042744	2.6312546	-0.49174409	-0.99395511	-0.29182651	-1.89380735	-1.22366013	-0.52659705	-1.43873933	-10.07077225	1.38186497	0.57135098	0	-4.09486293	4.827726175	3.4272625	-4.81582419	0
12S-2	12S-LI-2	12	SHR	Liver	-0.19276691	-0.61650288	-0.590538165	-1.39853785	-2.11060159	0	-0.10272812	-0.44735364	-0.60728177	-0.9479089769	-0.76800448	0.61208545	1.38591972	1.02652345	0	-3.24394914	5.730313576	-0.59338362	-8.64063143	-2.26323096	0	-1.74998739
12S-3	12S-LI-3	12	SHR	Liver	0.88579359	0.20271503	0.590538165	0	-3.82668145	1.20944713	0.62211364	0	0.3479319	0	0	1.33383141	2.08330115	2.29773557	0.9832644	-3.49698598	6.433104507	0	-8.65911075	-1.02106761	0.70846426	-0.57836058
12W-1	12W-LI-1	12	WKY	Liver	-0.35964414	-0.3762942	-1.224883785	0.6288123	-2.11243184	1.25314637	-0.42208012	0.00240593	0.53381836	-0.9479089769	-2.50757465	0	0.61523927	0.79467822	0.19412581	-5.23163022	5.1042893	-0.31743563	-8.06121541	-1.15164403	0.95698296	-0.79299676
12W-2	12W-LI-2	12	WKY	Liver	-0.69650571	0.21689012	0.1503800818	0.2454294635	3.6988315	-2.07029377	0	1.40449501	0.65587221	1.3629997	4.42582866	0.23500566	-0.43410839	0	-3.04471405	0	-1.75067428	1.84348457	1.0475963	0	-0.62425193	2.49912957
12W-3	12W-LI-3	12	WKY	Liver	0	0	-0.7972477521	-0.312385255	2.84917155	-0.75543491	0.66836717	0.81344437	0	0.8316951661	3.34795263	0	-2.2043545	-0.348716	-2.09720789	0.54228732	-0.78485723	2.4965751	0.96003964	1.34089105	-0.08167845	2.78523556
12W-4	12W-LI-4	12	WKY	Liver	0.27879654	-1.72164061	-0.24573445	-0.4334377822	0	-2.02400733	1.28795445	-1.22789549	-2.45994692	0.0139966424	0.14238974	-1.33010315	0	-0.42077064	-2.83769589	0.65578289	-0.14122449	1.49569961	0	1.05327488	0.01906246	2.31856193
12S-1	12S-LV-1	12	SHR	Ventricle	-0.64243905	-0.52466572	0.29031943	-0.521444275	3.036111975	-0.128283115	0.24183516	-0.4629753	0.13706978	-1.0905411317	-2.489276465	0	-1.7707803	-2.5800296368	-0.22398096	0.4530475	-0.97399203	-2.51349438	0	0.03997119	-0.32058035	0
12S-2	12S-LV-2	12	SHR	Ventricle	1.00480886	0	0.29765381	-2.544318495	0.600076095	0.389980555	0	-1.22086092	0	-2.1047511939	-2.736442855	-0.58563352	-1.99130045	-10.8964722375	0	0.09787334	0	-2.3676162	0.995060874	0.12150411	0	0.00867811
12S-3	12S-LV-3	12	SHR	Ventricle	1.31617216	-1.72468345	0.9204442	-0.862015303	-0.083433715	-0.916950235	0.22044056	-2.51796238	-0.87413405	-0.6287332068	-4.231726395	-1.43134815	-3.51983735	-1.0681983561	-1.07045199	0	-0.28269451	-2.09659987	0.150320633	0	-0.86134703	-0.31370138
12W-1	12W-LV-1	12	WKY	Ventricle	0.497598615	1.019162035	-6.333654315	-1.113735185	0	0	0.594837125	0.990922955	0.732732205	0.2020174225	1.63012733	3.430307595	2.599815185	0.7422060375	0.742185755	-2.186347245	6.094104478	5.008831785	-10.551213387	-4.389923245	5.527758115	-0.825200985
12W-2	12W-LV-2	12	WKY	Ventricle	0	-0.15618176	-4.82331041	0	-2.966574015	-0.725984245	-0.37386585	0	-0.52432057	0.6879428575	2.538917355	2.07622367	1.7707803	-0.4958945375	-0.37069111	-2.39094427	5.467569738	4.14172177	-6.234371362	-5.44225546	4.65786701	-1.33290023
12W-3	12W-LV-3	12	WKY	Ventricle	-0.050182395	1.262435275	-2.534928975	2.628564335	-4.35650008	0.45646663	-0.451680515	0.350271505	0.700622125	-3.1387697575	0	2.721370855	3.610071965	0.4958945375	0.099918915	-0.888981535	5.092864845	4.719715175	-9.210867307	-4.773302075	4.921396415	0.130462675
12W-4	12W-LV-4	12	WKY	Ventricle	-1.04525128	0.40330859	0	-0.0018184206	0.864280165	1.135963085	-0.97495943	0.9275733	-0.66133319	-0.2020174225	0.043814475	-1.65804533	-0.2203423718	-0.1881737488	0.47462178	0.13154711	-0.3113633	0	1.040192848	0.40942336	-0.02313347	0.14053415
16S-1	16S-AD-1	16	SHR	Adrenal	1.9086577525	1.30847176	0	3.2676499825	-0.8970732825	2.960351845	0.354150113	2.0569325075	2.337014235	-3.685860535	-3.160270145	2.80484133	1.53852829	1.295361005	5.551409215	-3.342974705	0.226564746	0	-7.67225204	-0.898544675	3.667228975	-0.374055245
16S-2	16S-AD-2	16	SHR	Adrenal	-0.6007919975	-0.12431973	-0.7457805811	0.4671261358	-1.4478077625	-0.339315685	0	-1.2662410225	-1.390452805	5.210046824	6.824124015	-0.99405154	-4.19348372	-6.673234845	-1.918493535	3.483308985	-0.35714193	-1.01578128	1.02748763	0.528590485	-3.460901105	0.050399905
16S-4	16S-AD-4	16	SHR	Adrenal	-0.4026157175	0	-3.56186299	-0.1088596121	2.9919798875	-0.058490805	0.87347916	-1.8292657325	-0.826451845	5.716542495	6.614817435	0	-1.53852829	-3.465749055	-0.629214305	3.905394235	1.191543546	-0.30378422	0	1.649189595	-4.931879575	0.514852885
16W-1	16W-AD-1	16	WKY	Adrenal	-0.4094621442	-0.646245875	0.1159284944	0.3570274794	-0.4285397086	0	-1.205606082	-0.106210795	0	0	0	-1.266215565	-0.4197399582	0	0	-1.39638383	-2.068417173	1.790221615	2.335626045	0	0	0
16W-3	16W-AD-3	16	WKY	Adrenal	0.4026157175	1.005175125	4.236444975	-3.2676499825	0.8970732825	2.84773911	-0.676927112	1.2662410225	1.49629167	-6.57297755	-3.70145066	2.741415525	2.155396665	0.99514351	5.35840443	0	0	1.736936915	-4.490881045	-1.44203248	2.17012825	-1.39337083
16S-1	16S-BS-1	16	SHR	Brainstem	0.7860612925	0.25426191	0.3292415725	0	-2.437827	0.333422485	0.85929361	-0.3241872025	0	-2.6754131275	-4.05198152	0	1.006609355	0.253232985	0.51962624	-1.359345335	0.982628064	-0.975691025	-4.20500422	0.8433314575	0.805896995	0.381880925
16S-2	16S-BS-2	16	SHR	Brainstem	-0.7860612925	-0.678559195	-3.6888792525	-0.2977780481	0.194467165	0	-0.063979735	-0.5598464675	-0.605991295	0.3096443775	-0.367623665	0.264522765	0	0	0.940216375	-0.50330262	0.976565715	0.3556579	-3.573501345	-0.1309110175	0	-0.24840454
16S-3	16S-BS-3	16	SHR	Brainstem	-2.0717237775	0	-0.2295682475	0.474650145	2.49443045	-0.153766525	-1.38776079	0.7231195775	1.09900989	0.1376739232	0.11800839	-0.60659617	0.622605255	-0.672697775	0	-1.003702255	-1.259745455	-2.315088825	3.03228053	-0.2648433025	-1.034313325	-1.792414625
16S-4	16S-BS-4	16	SHR	Brainstem	-1.1251413078	-2.251792125	-0.3848338369	-0.363363205	0.5000525787	-1.17410015	-1.554941195	-0.2883400497	-2.369182605	1.3553704175	2.196726875	-3.988926865	1.88703995	0.300747	0.594478885	0	0	0.51646513	3.483440255	-0.3943059628	2.95914854	-0.25245465
16W-1	16W-BS-1	16	WKY	Brainstem	3.4818646075	1.784520555	0.7966440075	3.646390605	-0.194467165	1.97884902	0.549703235	0.3241872025	2.698574445	-1.1850060225	-5.831256015	1.560976805	-0.30084141	-6.71468933	-3.252189055	1.95508568	-2.21047436	0	-0.784372955	0.7954920525	-9.46101202	0
16W-2	16W-BS-2	16	WKY	Brainstem	1.2493885925	2.58433282	-1.2892398775	2.37929591	2.32425655	2.792430255	0	1.4677667175	2.95897579	-0.3096443775	0	1.15231695	-0.194106585	-7.400445365	-3.55509943	2.074950255	-3.830448405	-0.979735055	0	0.1309110175	-1.352822365	0.396609445
16W-3	16W-BS-3	16	WKY	Brainstem	-3.0663118325	-0.261800765	0.2295682475	-0.324736345	-4.477551955	-5.34562355	2.428419738	-3.0578799475	-4.201704795	4.3866769675	2.978907055	-1.175822555	-1.6204855	0.19674138	-1.582325185	3.33691037	1.294745305	0.70761918	8.000779131	-0.1599473375	7.344212802	1.12051333
16S-1	16S-K-1	16	SHR	Kidney	-4.942180135	-0.16603117	-3.31693582	-0.854735495	-0.0335894904	-0.673026	0	-0.80834303	0.06286691	2.267093235	1.46320014	-0.23698913	1.68081747	1.87002798	1.6386544	1.33175735	1.05970422	0.98397257	3.29609055	-1.75649252	0.963318285	1.98446143
16S-2	16S-K-2	16	SHR	Kidney	-0.5784120097	-3.51552577	0.0913954807	-0.339823189	-0.5280744454	0	-1.12120312	-0.4208328686	-0.7767244088	1.477380075	0.63788549	0	-0.42039736	0	0.00307984	-2.75404102	0.18814334	-0.64463173	0	0	0.21778553	-0.76605162
16S-3	16S-K-3	16	SHR	Kidney	-2.113532195	0	-0.84612468	-0.606292805	-0.7764771513	-2.3684532	0.30532287	-0.99840814	-1.27205676	0.454897645	0	-0.96651746	0	1.87002798	0	0.74307073	1.6204942	0.70843705	1.14126631	-0.10770134	1.660166142	-0.00915886
16S-4	16S-K-4	16	SHR	Kidney	-0.736663337	-1.76430462	-0.0277818111	0.256026365	-0.8748194978	-0.34577418	-0.89669923	-0.5625730842	-1.71293582	-0.454897645	0.36017696	-0.3474228845	0.2911774934	-0.16680322	-0.47219483	-0.45861669	-0.16946862	0.35812976	1.15332369	-2.05951036	0	0.55170859
16W-1	16W-K-1	16	WKY	Kidney	2.150315255	0.58716917	-1.5535064694	1.5485236815	0.4589616997	1.55677477	0.18206689	3.49561335	-0.06286691	-2.0525118294	-2.46583242	-0.3858866845	-1.62153069	0.0569759	-2.08149281	0	-2.82792327	-0.83143893	-1.38721516	3.20141888	-6.35370323	3.56504626
16W-2	16W-K-2	16	WKY	Kidney	2.113532195	0.84670609	0.84612468	0.606292805	-1.363408785	2.89289691	-0.88942066	0	3.65321504	-0.476612635	-0.78251088	0.73469218	-0.1642994	-0.2660184	0.13045249	-0.59666696	0	-1.05158332	-0.2495539	4.16696546	-3.41663934	-0.03958254
16W-3	16W-K-3	16	WKY	Kidney	4.807905505	3.09195899	1.53480283	3.972310665	1.363408785	5.74382514	0.16999018	2.66564382	6.51378174	-4.884589025	-5.96976651	3.81498453	1.03973214	-5.31245574	-1.49562	0.06816122	-1.58116836	0	-6.84072185	1.79583799	-10.68214019	0
16S-1	16S-LI-1	16	SHR	Liver	2.563045725	1.439228945	0.800683055	0.630286495	0	1.14743823	0	0.95424404	0.99451553	0.2108269325	0	1.986016575	-0.819170805	-5.178970805	-1.06056498	-0.45347891	0.555822225	-0.37495506	-2.317818245	-0.532969945	-4.8985583475	-2.29689189
16S-2	16S-LI-2	16	SHR	Liver	1.74436271	1.23119719	0	0	2.248147195	1.124574105	-0.511173325	0.623237315	0.165741865	-0.2980565525	-0.5673768136	1.77046123	-0.33753902	-1.80568038	-0.665734695	-1.118521305	0	-0.809396925	-1.30547259	-1.60281381	-3.5406570025	-2.852279575
16S-3	16S-LI-3	16	SHR	Liver	2.76941633	1.25134247	-0.05282319	0.02747412	-0.871481235	1.546308975	-0.710519195	0.350323115	0.965461155	1.3395388975	0.1762997808	2.58074036	1.08962929	-5.13612161	-0.183536945	-0.512655295	0.63623959	0.140054625	0	0	-1.74108106	-2.218988395
16S-4	16S-LI-4	16	SHR	Liver	0.135438318	-1.616489575	-1.5723747188	-0.44493634	1.0909805886	0	-2.93031839	0.0443676375	0	3.5866297025	8.63486079	-0.081163945	1.6469526807	-1.135306465	-1.1819348683	0	-1.463878405	0.0842618757	-2.818357305	-0.222343825	-2.0633695075	-0.9244027578
16W-1	16W-LI-1	16	WKY	Liver	-1.90993902	-0.44109476	-3.058771309	-4.68892698	0.236156815	-2.580830005	2.599821335	-0.573307375	-2.463243845	-2.2528005225	-1.350772615	0	0	3.2310751	0.456795575	2.961836235	-0.09671706	0.892128115	4.53971732	3.80348082	2.4259184075	2.762968575
16W-2	16W-LI-2	16	WKY	Liver	-2.81050529	-1.15551736	-0.764439272	-2.1312625375	-0.9052219158	-4.208504545	0.713546335	-1.948881935	-4.655515355	-0.3846297566	0.020431575	-0.26602406	0.2493702878	1.80568038	0.456795575	1.441301125	-2.23133358	-0.140054625	4.6378394	1.64108543	2.0633695075	2.218988395
16W-3	16W-LI-3	16	WKY	Liver	-1.74436271	0	-3.504559155	-5.59570946	-0.826772415	-2.743063065	2.817980433	-0.350323115	-1.606958475	-0.2108269325	-1.349783505	-0.27803997	0.64373281	3.53767449	0.183536945	2.696592825	0.57384519	1.224386775	4.71749558	3.62336817	2.3338366075	3.351625895
16S-1	16S-LV-1	16	SHR	Ventricle	-1.6523441975	0.251331575	0	-0.67854728	2.4744392825	-0.152058405	1.37564363	-1.042385735	-2.87630351	-4.713609695	-1.1829302833	0.13749829	-0.7300635056	-0.2540673025	0.74367747	-0.0242483875	-0.45188226	0	2.2603281475	0.12196927	0.641170665	2.3212900025
16S-2	16S-LV-2	16	SHR	Ventricle	0.4481606025	0.695226715	-0.1359028646	0.67854728	-0.6704462675	0.152058405	3.899045076	0.092611345	-2.1081397	-5.298693495	-6.230455645	-0.44490684	-2.71924764	0.9841267775	0.3733496	0.3195285425	0.02621541	0.62774934	2.2766005675	0.87678034	1.654343285	1.8957715025
16S-3	16S-LV-3	16	SHR	Ventricle	-0.4481606025	-0.95956062	-0.4978637088	0.2051142604	-3.7051606025	-1.4300463	2.285134345	0	-3.570229385	-0.5593102669	-1.4377831375	-1.449732815	-4.249867755	0.2540673025	-0.632634685	-0.0166932325	0.023550595	0.727932255	1.5274100825	-0.143193955	0.76380806	1.7568236875
16S-4	16S-LV-4	16	SHR	Ventricle	-1.127891505	-0.469480985	-0.0661399919	-0.1485414683	0.7737992578	0.0180794515	0	0.2896936542	1.33272411	0.161746865	2.205420025	0.42084525	3.4492733	-0.5594494384	0	0.7351282125	-0.70299245	-1.3446717583	-0.9836633136	0.29915605	-0.669628015	-3.2672018875
16W-1	16W-LV-1	16	WKY	Ventricle	-0.4382371647	0.089900225	-1.0521990565	-0.5805212265	0.2344969128	-0.332650315	-1.84529005	0.1653862647	1.67005534	1.339204085	2.528413665	0	0.4199510372	-1.0897239391	-0.4822699162	-0.2519913675	-1.13728343	-0.74048286	-3.6049840025	0	-0.4648210908	-0.5912270875
16W-2	16W-LV-2	16	WKY	Ventricle	-1.2407787528	-0.200186075	-0.4767025671	0.2902818417	0.9593505094	0.520754745	-1.28721573	2.079295525	0	0.1061090231	-0.128608195	-1.17021329	2.71924764	-2.1728129925	-1.0417879	0.0166932325	0	-3.51622124	-1.5274100825	-2.26422202	-0.641170665	-1.7568236875
16W-3	16W-LV-3	16	WKY	Ventricle	1.5262676075	0	-0.0576547937	-0.3184201225	0.6704462675	1.82630671	-1.495521665	-2.66363899	1.104068635	0	0	1.487308735	0.0619376881	-3.8765127528	-0.8518856091	-0.217373893	0.276263565	-3.995669925	-6.1017600275	-2.372481485	-5.52437719	-3.2888489425
