# Supplementary material for: A data-driven modeling approach to identify disease-specific multi-organ networks driving physiological dysregulation
Source: PLoS Comput Biol. 2017 Jul 21;13(7):e1005627. doi: 10.1371/journal.pcbi.1005627 (PMC5521738; doi:10.1371/journal.pcbi.1005627)
Supplement: S4 File — As an example to describe out parameter label convention, the interaction coefficient denoting the directed influence in which gene g2 from organ r2 regulates gene g1 in organ r1 is labled k_r1g1_r2g2 (i.e., k_to_from). Initial conditions are included in another tab. SHR denotes the spontaneously hypertensive rat (autonomic dysfunction) and WKY denotes the Wistar Kyoto control phenotype. (XLSX) [file pcbi.1005627.s005.xlsx]

## Sheet: Parameters
Parameter	SHR	WKY
k_AdIl1b_AdIl1b	-0.000427055	0.0033843
k_AdIl1b_AdTgfb1	-6.50433e-05	0.037599
k_AdIl1b_AdIl1a	-0.000266974	-0.0072621
k_AdIl1b_AdIl6	-0.000711406	-0.030023
k_AdIl1b_AdIl10	0.0370101	0.10894
k_AdIl1b_AdCcl5	-0.000791862	-0.0002649
k_AdIl1b_AdHmgb1	-0.00014782	0
k_AdIl1b_AdTnf	0.0121257	0.063548
k_AdIl1b_AdCxcr3	-5.57295e-05	0.060346
k_AdIl1b_AdTh	-0.00190933	-0.016597
k_AdIl1b_AdDbh	0	0
k_AdIl1b_AdAdrb2	2.47849e-06	0.054599
k_AdIl1b_AdAdrb1	-0.00459317	0
k_AdIl1b_AdAdra1a	-2.88688e-06	0
k_AdIl1b_AdAdra2a	-0.000314889	-2.0689e-05
k_AdIl1b_AdCacna1d	0	-0.076172
k_AdIl1b_AdGja1	0.000186907	4.3568e-05
k_AdIl1b_AdAce	0.0817379	0.057598
k_AdIl1b_AdAgt	-0.000235395	-0.094948
k_AdIl1b_AdAgtr1	0	1.7463e-05
k_AdIl1b_AdRen	0.0799757	-0.13141
k_AdIl1b_AdAgtrap	-0.00020836	-0.003269
k_AdIl1b_BsIl1b	0	0.029841
k_AdIl1b_BsTgfb1	-0.00607315	0.027122
k_AdIl1b_BsIl1a	-0.00628786	-0.0028768
k_AdIl1b_BsIl6	0.000298051	0
k_AdIl1b_BsIl10	-0.0586256	-0.020061
k_AdIl1b_BsCcl5	0.0612253	0.00068284
k_AdIl1b_BsHmgb1	-5.36295e-05	0
k_AdIl1b_BsTnf	0.00350115	0
k_AdIl1b_BsCxcr3	0.000391326	0
k_AdIl1b_BsTh	-0.0589418	-0.0027269
k_AdIl1b_BsDbh	-0.0407146	-0.01226
k_AdIl1b_BsAdrb2	0.0173335	0
k_AdIl1b_BsAdrb1	0.000107012	0.0015619
k_AdIl1b_BsAdra1a	0.0261637	-0.00098227
k_AdIl1b_BsAdra2a	0.025615	-0.0017129
k_AdIl1b_BsCacna1d	-0.0171146	0
k_AdIl1b_BsGja1	0.0455957	-3.015e-08
k_AdIl1b_BsAce	0.000110563	0.067011
k_AdIl1b_BsAgt	-0.0348321	-0.068192
k_AdIl1b_BsAgtr1	-7.93706e-05	0
k_AdIl1b_BsRen	0.00875393	0
k_AdIl1b_BsAgtrap	-7.90753e-05	6.4268e-05
k_AdIl1b_KdIl1b	-0.000408419	-0.022236
k_AdIl1b_KdTgfb1	1.46665e-05	0
k_AdIl1b_KdIl1a	0.0420307	0.030407
k_AdIl1b_KdIl6	0.00625716	0
k_AdIl1b_KdIl10	0.0829627	0.076618
k_AdIl1b_KdCcl5	-0.000489699	-0.017323
k_AdIl1b_KdHmgb1	-0.000152205	-0.0036088
k_AdIl1b_KdTnf	-0.00162994	0.00095729
k_AdIl1b_KdCxcr3	0.0060711	0.016751
k_AdIl1b_KdTh	-0.00838023	-0.058894
k_AdIl1b_KdDbh	-0.00665635	-0.0084111
k_AdIl1b_KdAdrb2	0.00024592	0
k_AdIl1b_KdAdrb1	-5.85116e-05	0
k_AdIl1b_KdAdra1a	-0.000510618	-0.00053194
k_AdIl1b_KdAdra2a	2.12005e-05	3.6913e-06
k_AdIl1b_KdCacna1d	0.0634511	0.050523
k_AdIl1b_KdGja1	-0.00193015	-0.090816
k_AdIl1b_KdAce	0.000108144	-0.00090616
k_AdIl1b_KdAgt	0.0060186	0.029565
k_AdIl1b_KdAgtr1	-9.6173e-05	-0.0030725
k_AdIl1b_KdRen	-2.15851e-06	6.7925e-06
k_AdIl1b_KdAgtrap	0.028506	-0.00016011
k_AdIl1b_LiIl1b	0	0
k_AdIl1b_LiTgfb1	-6.79873e-05	0.0097205
k_AdIl1b_LiIl1a	-0.000283682	-0.035611
k_AdIl1b_LiIl6	-0.0694441	0
k_AdIl1b_LiIl10	-0.0824425	-0.088538
k_AdIl1b_LiCcl5	8.22731e-05	2.7912e-05
k_AdIl1b_LiHmgb1	0.00122518	0.0050115
k_AdIl1b_LiTnf	-0.00488609	-0.048644
k_AdIl1b_LiCxcr3	2.90018e-05	0
k_AdIl1b_LiTh	3.7671e-05	-0.05318
k_AdIl1b_LiDbh	-0.00370231	-0.031808
k_AdIl1b_LiAdrb2	-0.00301972	-0.00039507
k_AdIl1b_LiAdrb1	-0.0230681	2.2841e-05
k_AdIl1b_LiAdra1a	0.00118797	0
k_AdIl1b_LiAdra2a	-5.40044e-05	-0.00068588
k_AdIl1b_LiCacna1d	6.8173e-05	0
k_AdIl1b_LiGja1	0.02692	-0.12155
k_AdIl1b_LiAce	-7.9869e-06	-0.017374
k_AdIl1b_LiAgt	0.00724975	0
k_AdIl1b_LiAgtr1	0	0.087345
k_AdIl1b_LiRen	-6.40096e-05	-0.052882
k_AdIl1b_LiAgtrap	5.88966e-05	0.039102
k_AdIl1b_LvIl1b	-0.0289534	-0.006671
k_AdIl1b_LvTgfb1	-0.0595298	-0.028099
k_AdIl1b_LvIl1a	0.0021558	-0.0032931
k_AdIl1b_LvIl6	0.000133394	8.5721e-06
k_AdIl1b_LvIl10	0.0146381	0.12235
k_AdIl1b_LvCcl5	-0.0457405	-0.026222
k_AdIl1b_LvHmgb1	-0.00125583	0
k_AdIl1b_LvTnf	0.00367342	0.075637
k_AdIl1b_LvCxcr3	0.0146269	0.0055962
k_AdIl1b_LvTh	-3.11001e-05	0
k_AdIl1b_LvDbh	0.0015178	0.048172
k_AdIl1b_LvAdrb2	0.0340175	6.9844e-05
k_AdIl1b_LvAdrb1	-0.00010361	0.020874
k_AdIl1b_LvAdra1a	0.000283025	-1.4696e-05
k_AdIl1b_LvAdra2a	-0.0810863	-0.035886
k_AdIl1b_LvCacna1d	-0.0109133	-0.037411
k_AdIl1b_LvGja1	8.5675e-06	-0.018716
k_AdIl1b_LvAce	-0.00431974	0
k_AdIl1b_LvAgt	-0.000221351	-0.00017527
k_AdIl1b_LvAgtr1	-0.0461813	-0.0031394
k_AdIl1b_LvRen	0.000119683	0
k_AdIl1b_LvAgtrap	-0.00721939	0.00010244
k_AdTgfb1_AdIl1b	0	0.00028047
k_AdTgfb1_AdTgfb1	0	0.00073747
k_AdTgfb1_AdIl1a	-0.000240073	-0.00012473
k_AdTgfb1_AdIl6	-4.27257e-05	0
k_AdTgfb1_AdIl10	0.0388818	0.040283
k_AdTgfb1_AdCcl5	-0.000479364	-0.00012928
k_AdTgfb1_AdHmgb1	0	0
k_AdTgfb1_AdTnf	0.0136584	0.024891
k_AdTgfb1_AdCxcr3	-2.77927e-05	0.00097415
k_AdTgfb1_AdTh	-0.000388248	-0.0022642
k_AdTgfb1_AdDbh	0	0
k_AdTgfb1_AdAdrb2	0	0.0027598
k_AdTgfb1_AdAdrb1	-0.0025878	0.036743
k_AdTgfb1_AdAdra1a	-0.000155272	0.016394
k_AdTgfb1_AdAdra2a	-0.000926077	0
k_AdTgfb1_AdCacna1d	0	-0.00085034
k_AdTgfb1_AdGja1	0	-0.0014652
k_AdTgfb1_AdAce	0.0730338	0.0010071
k_AdTgfb1_AdAgt	-8.46516e-05	-0.013561
k_AdTgfb1_AdAgtr1	0	0.00025033
k_AdTgfb1_AdRen	0.0548818	-0.0065749
k_AdTgfb1_AdAgtrap	-0.000121955	-0.014016
k_AdTgfb1_BsIl1b	0	0.000189
k_AdTgfb1_BsTgfb1	0	0
k_AdTgfb1_BsIl1a	-0.00886812	0.00065613
k_AdTgfb1_BsIl6	2.0506e-05	-0.011914
k_AdTgfb1_BsIl10	-0.0589703	-0.0033528
k_AdTgfb1_BsCcl5	0.061243	0.0022744
k_AdTgfb1_BsHmgb1	-2.8215e-05	0
k_AdTgfb1_BsTnf	0.00103571	-2.3488e-05
k_AdTgfb1_BsCxcr3	0.000459516	0
k_AdTgfb1_BsTh	-0.0274997	0
k_AdTgfb1_BsDbh	-0.0541695	-0.014008
k_AdTgfb1_BsAdrb2	0.0052815	6.2441e-05
k_AdTgfb1_BsAdrb1	0.000480781	6.291e-05
k_AdTgfb1_BsAdra1a	0.0119226	0.0010912
k_AdTgfb1_BsAdra2a	0.0352867	-3.1865e-05
k_AdTgfb1_BsCacna1d	-0.016419	0
k_AdTgfb1_BsGja1	0.0378303	0.0022914
k_AdTgfb1_BsAce	0	0.00028731
k_AdTgfb1_BsAgt	-0.0224476	-0.00084606
k_AdTgfb1_BsAgtr1	0	7.4206e-05
k_AdTgfb1_BsRen	0.00153928	-1.7967e-05
k_AdTgfb1_BsAgtrap	-4.62447e-05	0.0064659
k_AdTgfb1_KdIl1b	-0.000557597	-0.00032724
k_AdTgfb1_KdTgfb1	5.15889e-06	0
k_AdTgfb1_KdIl1a	0.0373965	0.013545
k_AdTgfb1_KdIl6	0.00319254	0
k_AdTgfb1_KdIl10	0.0657045	0.051665
k_AdTgfb1_KdCcl5	-0.000226139	-0.0033629
k_AdTgfb1_KdHmgb1	-0.00283114	-0.0005157
k_AdTgfb1_KdTnf	-0.000294271	0.00012525
k_AdTgfb1_KdCxcr3	0.00047608	0.00091232
k_AdTgfb1_KdTh	-0.000163119	-0.00026895
k_AdTgfb1_KdDbh	-0.000611435	0
k_AdTgfb1_KdAdrb2	3.68592e-05	0
k_AdTgfb1_KdAdrb1	0	7.2239e-05
k_AdTgfb1_KdAdra1a	-4.07571e-07	0
k_AdTgfb1_KdAdra2a	0	1.8932e-06
k_AdTgfb1_KdCacna1d	0.0657577	0.059431
k_AdTgfb1_KdGja1	-0.00147123	-0.037257
k_AdTgfb1_KdAce	2.42279e-05	0
k_AdTgfb1_KdAgt	0.00226055	0.025664
k_AdTgfb1_KdAgtr1	-0.00161511	-0.00010335
k_AdTgfb1_KdRen	0	0
k_AdTgfb1_KdAgtrap	0.0306413	0.037188
k_AdTgfb1_LiIl1b	0	0.00014183
k_AdTgfb1_LiTgfb1	-3.34387e-06	0.00090203
k_AdTgfb1_LiIl1a	-0.000556286	-0.00033292
k_AdTgfb1_LiIl6	-0.0578595	0
k_AdTgfb1_LiIl10	-0.0733797	-0.030323
k_AdTgfb1_LiCcl5	4.86118e-05	0.005033
k_AdTgfb1_LiHmgb1	0.00195052	6.196e-05
k_AdTgfb1_LiTnf	-0.00357369	-0.0026183
k_AdTgfb1_LiCxcr3	7.44922e-06	8.1953e-05
k_AdTgfb1_LiTh	1.25002e-05	-0.00079666
k_AdTgfb1_LiDbh	-0.0012257	0
k_AdTgfb1_LiAdrb2	-0.000237374	0
k_AdTgfb1_LiAdrb1	-0.0166685	0.00017455
k_AdTgfb1_LiAdra1a	0.000241322	4.4382e-06
k_AdTgfb1_LiAdra2a	-1.41274e-05	0.041713
k_AdTgfb1_LiCacna1d	3.01053e-05	0.015434
k_AdTgfb1_LiGja1	0.019591	-0.013105
k_AdTgfb1_LiAce	-3.91857e-06	-0.0035073
k_AdTgfb1_LiAgt	0.00155502	0
k_AdTgfb1_LiAgtr1	0	0.0066919
k_AdTgfb1_LiRen	-4.26976e-05	-0.003262
k_AdTgfb1_LiAgtrap	0	0.00070435
k_AdTgfb1_LvIl1b	-0.0342363	-8.0947e-05
k_AdTgfb1_LvTgfb1	-0.0640668	-0.032221
k_AdTgfb1_LvIl1a	0.000191274	-0.00049396
k_AdTgfb1_LvIl6	0.000270328	-0.027948
k_AdTgfb1_LvIl10	0.00889973	0.055084
k_AdTgfb1_LvCcl5	-0.0547961	-0.0015406
k_AdTgfb1_LvHmgb1	-9.5586e-05	0
k_AdTgfb1_LvTnf	0.00122668	0.01177
k_AdTgfb1_LvCxcr3	0.00257297	0
k_AdTgfb1_LvTh	0	0
k_AdTgfb1_LvDbh	0.000163144	0.00071742
k_AdTgfb1_LvAdrb2	0.0302061	-0.0077457
k_AdTgfb1_LvAdrb1	-3.6229e-05	0
k_AdTgfb1_LvAdra1a	-5.09516e-05	-0.00021106
k_AdTgfb1_LvAdra2a	-0.060241	-0.00068042
k_AdTgfb1_LvCacna1d	-0.00214853	-0.00086672
k_AdTgfb1_LvGja1	0	0.00017963
k_AdTgfb1_LvAce	-0.00806927	1.7478e-05
k_AdTgfb1_LvAgt	-1.71068e-05	-0.0029621
k_AdTgfb1_LvAgtr1	-0.0350419	0
k_AdTgfb1_LvRen	0.0139602	0
k_AdTgfb1_LvAgtrap	-0.0250405	-0.000102
k_AdIl1a_AdIl1b	-1.07418e-05	0.0030244
k_AdIl1a_AdTgfb1	0	0.057522
k_AdIl1a_AdIl1a	-2.71938e-05	-0.011678
k_AdIl1a_AdIl6	-0.000820845	-0.048354
k_AdIl1a_AdIl10	0.00511268	0.056532
k_AdIl1a_AdCcl5	-0.00219653	-0.00012779
k_AdIl1a_AdHmgb1	4.31902e-05	-2.2808e-05
k_AdIl1a_AdTnf	0.000186329	0.046381
k_AdIl1a_AdCxcr3	-5.43124e-05	0.047331
k_AdIl1a_AdTh	-0.00261081	-0.0095144
k_AdIl1a_AdDbh	0	0
k_AdIl1a_AdAdrb2	0	0.046333
k_AdIl1a_AdAdrb1	-0.00202629	-6.7373e-05
k_AdIl1a_AdAdra1a	1.29659e-05	-2.5036e-05
k_AdIl1a_AdAdra2a	-0.0361961	0
k_AdIl1a_AdCacna1d	2.48202e-05	-0.1052
k_AdIl1a_AdGja1	5.18613e-05	0.00096659
k_AdIl1a_AdAce	0.0683315	0.056393
k_AdIl1a_AdAgt	-0.000594826	-0.090248
k_AdIl1a_AdAgtr1	0	3.8128e-05
k_AdIl1a_AdRen	0.101348	-0.16501
k_AdIl1a_AdAgtrap	-0.000123125	0.0011608
k_AdIl1a_BsIl1b	-0.000302333	0.040225
k_AdIl1a_BsTgfb1	0.0318364	0.012595
k_AdIl1a_BsIl1a	-0.00592527	-0.027348
k_AdIl1a_BsIl6	0.000409553	1.8536e-05
k_AdIl1a_BsIl10	-0.0598949	-0.064137
k_AdIl1a_BsCcl5	0.120323	0.00054743
k_AdIl1a_BsHmgb1	0.0106924	0
k_AdIl1a_BsTnf	0	-8.0619e-05
k_AdIl1a_BsCxcr3	0.0201587	0
k_AdIl1a_BsTh	-0.0420005	-7.7556e-05
k_AdIl1a_BsDbh	-0.0468044	0.00027492
k_AdIl1a_BsAdrb2	0.0468669	0
k_AdIl1a_BsAdrb1	0.000596342	1.2811e-05
k_AdIl1a_BsAdra1a	0.0486072	0.0015331
k_AdIl1a_BsAdra2a	0.0416466	-0.015241
k_AdIl1a_BsCacna1d	-0.0180531	0
k_AdIl1a_BsGja1	0.0451333	-0.0022146
k_AdIl1a_BsAce	0.00025456	0.088765
k_AdIl1a_BsAgt	-0.042765	-0.053908
k_AdIl1a_BsAgtr1	-1.83958e-06	1.2151e-06
k_AdIl1a_BsRen	0.00110259	0
k_AdIl1a_BsAgtrap	0.0107963	8.7391e-05
k_AdIl1a_KdIl1b	-1.6403e-05	-0.016803
k_AdIl1a_KdTgfb1	0.0496721	0
k_AdIl1a_KdIl1a	0.0573225	0.030209
k_AdIl1a_KdIl6	0.00489843	0.00077346
k_AdIl1a_KdIl10	0.115185	0.061439
k_AdIl1a_KdCcl5	0	-0.00062841
k_AdIl1a_KdHmgb1	-0.000288191	-0.026128
k_AdIl1a_KdTnf	-1.33405e-05	0
k_AdIl1a_KdCxcr3	0.0536965	0.010018
k_AdIl1a_KdTh	-0.000122454	-0.072513
k_AdIl1a_KdDbh	0	-0.0028452
k_AdIl1a_KdAdrb2	0.0365597	0
k_AdIl1a_KdAdrb1	-0.00153267	0
k_AdIl1a_KdAdra1a	-0.000114814	0
k_AdIl1a_KdAdra2a	5.9125e-06	0.0013497
k_AdIl1a_KdCacna1d	0.0254887	0.021623
k_AdIl1a_KdGja1	-0.0416073	-0.073017
k_AdIl1a_KdAce	2.7673e-05	-0.0066516
k_AdIl1a_KdAgt	0.000351774	0.054903
k_AdIl1a_KdAgtr1	0	-0.00021048
k_AdIl1a_KdRen	0	0.001308
k_AdIl1a_KdAgtrap	0	-0.001682
k_AdIl1a_LiIl1b	0	-1.4271e-05
k_AdIl1a_LiTgfb1	-0.000999781	4.4352e-05
k_AdIl1a_LiIl1a	-0.00260339	-0.048962
k_AdIl1a_LiIl6	-0.0972154	0
k_AdIl1a_LiIl10	-0.104854	-0.082872
k_AdIl1a_LiCcl5	5.74413e-05	-0.0013818
k_AdIl1a_LiHmgb1	0.00518719	0.015358
k_AdIl1a_LiTnf	-0.0104457	-0.04669
k_AdIl1a_LiCxcr3	2.03278e-05	0
k_AdIl1a_LiTh	1.41077e-05	-0.080583
k_AdIl1a_LiDbh	-0.0127661	-0.026361
k_AdIl1a_LiAdrb2	-0.0223883	-0.014292
k_AdIl1a_LiAdrb1	-0.0593086	0.0066313
k_AdIl1a_LiAdra1a	0.000167354	1.1137e-05
k_AdIl1a_LiAdra2a	-3.88184e-05	-0.0037023
k_AdIl1a_LiCacna1d	0.000341403	0.0012262
k_AdIl1a_LiGja1	0.0390725	-0.12115
k_AdIl1a_LiAce	-0.0012408	0
k_AdIl1a_LiAgt	0.00229261	0
k_AdIl1a_LiAgtr1	0	0.08052
k_AdIl1a_LiRen	-0.000485228	-0.099239
k_AdIl1a_LiAgtrap	3.57961e-05	0.077176
k_AdIl1a_LvIl1b	-0.00947804	0.0010089
k_AdIl1a_LvTgfb1	-0.0721463	-0.014534
k_AdIl1a_LvIl1a	-0.000296431	-0.030174
k_AdIl1a_LvIl6	0.000602582	-0.00029727
k_AdIl1a_LvIl10	0.0136688	0.076257
k_AdIl1a_LvCcl5	-0.0427551	-0.0062612
k_AdIl1a_LvHmgb1	-0.0226321	0
k_AdIl1a_LvTnf	0.0015019	0.048834
k_AdIl1a_LvCxcr3	0.0588666	0.037711
k_AdIl1a_LvTh	0.00622123	0
k_AdIl1a_LvDbh	0.0010252	0.043866
k_AdIl1a_LvAdrb2	0.0785697	0
k_AdIl1a_LvAdrb1	0.00604388	0.044479
k_AdIl1a_LvAdra1a	0	-1.6601e-05
k_AdIl1a_LvAdra2a	-0.0738534	-0.02286
k_AdIl1a_LvCacna1d	-0.081064	-0.022575
k_AdIl1a_LvGja1	0	1.0313e-05
k_AdIl1a_LvAce	-0.00445948	0.0056231
k_AdIl1a_LvAgt	-0.00751273	-0.016384
k_AdIl1a_LvAgtr1	-0.070411	1.5577e-05
k_AdIl1a_LvRen	0.000416328	0.00037179
k_AdIl1a_LvAgtrap	-0.0541416	-7.2697e-06
k_AdIl6_AdIl1b	0.000540024	-1.333e-05
k_AdIl6_AdTgfb1	0.000842655	-0.00021081
k_AdIl6_AdIl1a	0	5.0948e-06
k_AdIl6_AdIl6	0	0.023158
k_AdIl6_AdIl10	0.0771326	-0.0008047
k_AdIl6_AdCcl5	-9.0127e-05	-0.0017091
k_AdIl6_AdHmgb1	-0.0002276	0.014225
k_AdIl6_AdTnf	0.0284591	-0.00037981
k_AdIl6_AdCxcr3	-8.689e-06	-0.0083841
k_AdIl6_AdTh	-0.000123958	0.0016011
k_AdIl6_AdDbh	0	0
k_AdIl6_AdAdrb2	0	-0.025464
k_AdIl6_AdAdrb1	-0.00497801	-0.029323
k_AdIl6_AdAdra1a	1.87239e-05	-0.011321
k_AdIl6_AdAdra2a	-0.00022145	-0.023566
k_AdIl6_AdCacna1d	0	4.4327e-05
k_AdIl6_AdGja1	0.000736342	0.0023047
k_AdIl6_AdAce	0.06273	-0.016527
k_AdIl6_AdAgt	-0.00930322	0.002294
k_AdIl6_AdAgtr1	0	0.00039234
k_AdIl6_AdRen	0.0586588	0.010367
k_AdIl6_AdAgtrap	-0.00976612	0.010066
k_AdIl6_BsIl1b	-0.00207841	-0.040459
k_AdIl6_BsTgfb1	0	-0.03029
k_AdIl6_BsIl1a	-0.0129889	0.00019746
k_AdIl6_BsIl6	0	5.6016e-06
k_AdIl6_BsIl10	-0.0593582	0.0010455
k_AdIl6_BsCcl5	0.0343919	-0.022276
k_AdIl6_BsHmgb1	2.13083e-05	-0.023862
k_AdIl6_BsTnf	0.000232693	0.00041929
k_AdIl6_BsCxcr3	6.51025e-05	-0.022622
k_AdIl6_BsTh	-0.0477255	0
k_AdIl6_BsDbh	-0.0610344	2.6181e-06
k_AdIl6_BsAdrb2	0.00405655	0
k_AdIl6_BsAdrb1	0.000487781	0
k_AdIl6_BsAdra1a	0.0431125	0.0031235
k_AdIl6_BsAdra2a	0.0974223	0.0014899
k_AdIl6_BsCacna1d	-0.0188227	-0.020461
k_AdIl6_BsGja1	0.0136253	0.00377
k_AdIl6_BsAce	0.00180284	-0.001852
k_AdIl6_BsAgt	-0.000575043	0.00011653
k_AdIl6_BsAgtr1	1.73209e-06	-0.013267
k_AdIl6_BsRen	0.00253974	0.020626
k_AdIl6_BsAgtrap	7.08074e-05	-0.0099193
k_AdIl6_KdIl1b	-0.0117341	-0.00098086
k_AdIl6_KdTgfb1	7.91179e-06	2.5346e-05
k_AdIl6_KdIl1a	0.0186855	-0.0010475
k_AdIl6_KdIl6	0.00151821	-0.018017
k_AdIl6_KdIl10	0.0654879	-0.00021352
k_AdIl6_KdCcl5	-0.000171392	0
k_AdIl6_KdHmgb1	-0.0014211	2.9602e-05
k_AdIl6_KdTnf	-0.00152382	-0.058572
k_AdIl6_KdCxcr3	0.00222564	-0.05509
k_AdIl6_KdTh	-0.00265574	0.016192
k_AdIl6_KdDbh	-0.00075618	0
k_AdIl6_KdAdrb2	0.000141171	-0.012782
k_AdIl6_KdAdrb1	0	-0.00058454
k_AdIl6_KdAdra1a	-4.17944e-05	0
k_AdIl6_KdAdra2a	5.53179e-06	0
k_AdIl6_KdCacna1d	0.0620721	-0.00010587
k_AdIl6_KdGja1	-0.00202738	0.00075115
k_AdIl6_KdAce	4.6018e-05	0
k_AdIl6_KdAgt	0.0208208	-1.877e-05
k_AdIl6_KdAgtr1	-0.000815741	-0.042844
k_AdIl6_KdRen	0	0.011023
k_AdIl6_KdAgtrap	0.0199928	-0.029569
k_AdIl6_LiIl1b	-0.000523423	0.020111
k_AdIl6_LiTgfb1	-0.000136659	0
k_AdIl6_LiIl1a	-0.00479457	0.00031599
k_AdIl6_LiIl6	-0.0371991	0.013097
k_AdIl6_LiIl10	-0.0540666	0.0019449
k_AdIl6_LiCcl5	7.83067e-05	0.0021201
k_AdIl6_LiHmgb1	0.00274039	-0.034282
k_AdIl6_LiTnf	-7.48499e-05	0.037075
k_AdIl6_LiCxcr3	1.3313e-05	0.031682
k_AdIl6_LiTh	3.50108e-05	0.00086311
k_AdIl6_LiDbh	-1.13198e-05	0
k_AdIl6_LiAdrb2	-0.000328893	0
k_AdIl6_LiAdrb1	-0.0335771	-2.244e-07
k_AdIl6_LiAdra1a	0.00446163	-0.023321
k_AdIl6_LiAdra2a	-3.74829e-05	-0.0039379
k_AdIl6_LiCacna1d	0.00420319	-0.049278
k_AdIl6_LiGja1	0.00151734	0.0039749
k_AdIl6_LiAce	0	-4.9437e-05
k_AdIl6_LiAgt	0.00675404	-0.01109
k_AdIl6_LiAgtr1	0	-0.0055871
k_AdIl6_LiRen	-0.000341805	0.00059215
k_AdIl6_LiAgtrap	2.41482e-05	-0.00011763
k_AdIl6_LvIl1b	-0.0587207	-0.0006202
k_AdIl6_LvTgfb1	-0.0593281	2.7702e-05
k_AdIl6_LvIl1a	0.000155176	0
k_AdIl6_LvIl6	0.00110663	0
k_AdIl6_LvIl10	0.0243246	-0.002296
k_AdIl6_LvCcl5	-0.0534511	0.00096824
k_AdIl6_LvHmgb1	-0.00018917	0.024149
k_AdIl6_LvTnf	0.00765501	-0.00067147
k_AdIl6_LvCxcr3	0.00282072	-5.7966e-09
k_AdIl6_LvTh	-1.22163e-05	-0.001256
k_AdIl6_LvDbh	0	-0.00069812
k_AdIl6_LvAdrb2	0.0401339	0
k_AdIl6_LvAdrb1	-5.09785e-05	0
k_AdIl6_LvAdra1a	-6.00287e-05	0.00035225
k_AdIl6_LvAdra2a	-0.0523352	0.001712
k_AdIl6_LvCacna1d	-0.00678196	0
k_AdIl6_LvGja1	1.19791e-06	0
k_AdIl6_LvAce	0.000461841	0.01447
k_AdIl6_LvAgt	0	0.00032543
k_AdIl6_LvAgtr1	-0.0107724	0
k_AdIl6_LvRen	0.0278561	0
k_AdIl6_LvAgtrap	-0.00774568	0.015452
k_AdIl10_AdIl1b	-0.00145396	-0.010903
k_AdIl10_AdTgfb1	0	-0.074265
k_AdIl10_AdIl1a	0	8.5601e-05
k_AdIl10_AdIl6	0	-5.1236e-05
k_AdIl10_AdIl10	-0.0078398	-0.05499
k_AdIl10_AdCcl5	3.66166e-05	0.00024127
k_AdIl10_AdHmgb1	-0.000674646	0.0068415
k_AdIl10_AdTnf	-0.00902064	-0.041439
k_AdIl10_AdCxcr3	-0.00183365	-0.046018
k_AdIl10_AdTh	0	0.0037126
k_AdIl10_AdDbh	0.000937438	0
k_AdIl10_AdAdrb2	0.000511117	-0.04133
k_AdIl10_AdAdrb1	0.0523981	0.00010125
k_AdIl10_AdAdra1a	-0.00153015	3.7911e-05
k_AdIl10_AdAdra2a	0.000611481	0
k_AdIl10_AdCacna1d	0	0.11902
k_AdIl10_AdGja1	0	-0.010984
k_AdIl10_AdAce	-0.00343498	-0.037316
k_AdIl10_AdAgt	4.83724e-05	0.094354
k_AdIl10_AdAgtr1	0	-5.2141e-05
k_AdIl10_AdRen	-0.0600166	0.19657
k_AdIl10_AdAgtrap	0.000184019	-6.9888e-05
k_AdIl10_BsIl1b	5.9082e-07	-0.027021
k_AdIl10_BsTgfb1	0	-0.0018168
k_AdIl10_BsIl1a	0	0.050105
k_AdIl10_BsIl6	-5.6483e-06	-1.8459e-05
k_AdIl10_BsIl10	0.00691159	0.049546
k_AdIl10_BsCcl5	-0.003832	-0.00025952
k_AdIl10_BsHmgb1	3.9554e-05	0
k_AdIl10_BsTnf	-0.0140685	-0.003035
k_AdIl10_BsCxcr3	-0.00842489	0
k_AdIl10_BsTh	0.0318003	5.8286e-05
k_AdIl10_BsDbh	1.34004e-05	0
k_AdIl10_BsAdrb2	-0.0687903	0
k_AdIl10_BsAdrb1	-0.003329	-0.0047088
k_AdIl10_BsAdra1a	-0.0766213	8.3299e-05
k_AdIl10_BsAdra2a	-0.0970732	0.0019682
k_AdIl10_BsCacna1d	0.0302489	0
k_AdIl10_BsGja1	-0.00258677	0
k_AdIl10_BsAce	-0.0742227	-0.069051
k_AdIl10_BsAgt	5.33947e-05	0.092211
k_AdIl10_BsAgtr1	0.0087451	0
k_AdIl10_BsRen	-0.0527757	0
k_AdIl10_BsAgtrap	4.42669e-05	-8.4187e-05
k_AdIl10_KdIl1b	5.20486e-05	0.065965
k_AdIl10_KdTgfb1	-4.13277e-06	9.3296e-05
k_AdIl10_KdIl1a	-0.000451424	-0.019343
k_AdIl10_KdIl6	0	0
k_AdIl10_KdIl10	-0.00396389	-0.085764
k_AdIl10_KdCcl5	-0.0372456	0.02058
k_AdIl10_KdHmgb1	0.00122498	0.04884
k_AdIl10_KdTnf	0.0297922	-0.00011686
k_AdIl10_KdCxcr3	-0.00679817	-0.0037669
k_AdIl10_KdTh	0.00875934	0.085254
k_AdIl10_KdDbh	0.0298657	0.00049401
k_AdIl10_KdAdrb2	-0.000200609	0
k_AdIl10_KdAdrb1	0.0181374	0
k_AdIl10_KdAdra1a	0.00887347	0.0029845
k_AdIl10_KdAdra2a	-1.55391e-05	0
k_AdIl10_KdCacna1d	-1.697e-06	-0.024887
k_AdIl10_KdGja1	0.0273211	0.056939
k_AdIl10_KdAce	0.00192616	0.02554
k_AdIl10_KdAgt	0	-0.040211
k_AdIl10_KdAgtr1	0	0.001006
k_AdIl10_KdRen	1.13518e-05	-7.4341e-05
k_AdIl10_KdAgtrap	0.000219274	0.006985
k_AdIl10_LiIl1b	0	0.00012024
k_AdIl10_LiTgfb1	4.12535e-05	-0.0058617
k_AdIl10_LiIl1a	0.00767347	0.06643
k_AdIl10_LiIl6	0.000652062	0
k_AdIl10_LiIl10	0.000454949	0.077544
k_AdIl10_LiCcl5	-4.6778e-05	-0.0093188
k_AdIl10_LiHmgb1	-0.00074893	-0.00024734
k_AdIl10_LiTnf	8.73432e-06	0.046838
k_AdIl10_LiCxcr3	0.00088481	-4.1068e-07
k_AdIl10_LiTh	0	0.088367
k_AdIl10_LiDbh	0.0185255	0.030944
k_AdIl10_LiAdrb2	0.000580955	0.014367
k_AdIl10_LiAdrb1	0.0136453	-3.9147e-05
k_AdIl10_LiAdra1a	-0.000384751	0
k_AdIl10_LiAdra2a	0.000111957	7.4233e-06
k_AdIl10_LiCacna1d	-1.71339e-05	0
k_AdIl10_LiGja1	-5.30178e-06	0.1417
k_AdIl10_LiAce	0	0.016866
k_AdIl10_LiAgt	-0.000554163	0
k_AdIl10_LiAgtr1	0	-0.071866
k_AdIl10_LiRen	4.13001e-05	0.12777
k_AdIl10_LiAgtrap	-0.0258391	-0.068284
k_AdIl10_LvIl1b	0.00354401	0.00017897
k_AdIl10_LvTgfb1	0.00494529	-0.00020352
k_AdIl10_LvIl1a	0.0362623	0.054292
k_AdIl10_LvIl6	0	6.2597e-06
k_AdIl10_LvIl10	-3.04817e-05	-0.10119
k_AdIl10_LvCcl5	0.000169766	0.032757
k_AdIl10_LvHmgb1	0.00176511	0
k_AdIl10_LvTnf	-0.046625	-0.10761
k_AdIl10_LvCxcr3	-0.0346152	-0.064516
k_AdIl10_LvTh	-0.0113501	0.0017154
k_AdIl10_LvDbh	-0.0356955	-0.051407
k_AdIl10_LvAdrb2	-0.06256	-0.002635
k_AdIl10_LvAdrb1	-0.0110371	-0.059726
k_AdIl10_LvAdra1a	0	1.4419e-05
k_AdIl10_LvAdra2a	0.0309072	0.046539
k_AdIl10_LvCacna1d	0.0254629	0.07328
k_AdIl10_LvGja1	0	-4.1927e-06
k_AdIl10_LvAce	-2.9892e-05	-0.00013455
k_AdIl10_LvAgt	0.03488	0.032051
k_AdIl10_LvAgtr1	0.00798857	-0.0010345
k_AdIl10_LvRen	-0.000147238	-3.3848e-05
k_AdIl10_LvAgtrap	0.000667783	1.194e-05
k_AdCcl5_AdIl1b	0.0216657	-0.00076576
k_AdCcl5_AdTgfb1	0.00733532	0.026798
k_AdCcl5_AdIl1a	-9.05345e-06	0.002103
k_AdCcl5_AdIl6	0	-0.065472
k_AdCcl5_AdIl10	0.0783769	0.037932
k_AdCcl5_AdCcl5	-0.000329582	-7.1472e-05
k_AdCcl5_AdHmgb1	0	-0.015979
k_AdCcl5_AdTnf	0.0231341	0.015995
k_AdCcl5_AdCxcr3	-3.4106e-05	0.034072
k_AdCcl5_AdTh	-6.61166e-05	-0.016136
k_AdCcl5_AdDbh	0	0
k_AdCcl5_AdAdrb2	0	0.04815
k_AdCcl5_AdAdrb1	-0.0111781	-3.3097e-05
k_AdCcl5_AdAdra1a	4.37672e-05	-9.0693e-05
k_AdCcl5_AdAdra2a	-0.00103392	0
k_AdCcl5_AdCacna1d	7.06284e-06	-0.061786
k_AdCcl5_AdGja1	0.000603064	0.00047546
k_AdCcl5_AdAce	0.0842907	0.043392
k_AdCcl5_AdAgt	-0.000239341	-0.072876
k_AdCcl5_AdAgtr1	3.92455e-07	7.3898e-05
k_AdCcl5_AdRen	0.124012	-0.11732
k_AdCcl5_AdAgtrap	-0.000357842	0.00092788
k_AdCcl5_BsIl1b	-6.9219e-05	0.039614
k_AdCcl5_BsTgfb1	0	0.078247
k_AdCcl5_BsIl1a	-0.0160758	-0.00024927
k_AdCcl5_BsIl6	0.00017497	0.0015687
k_AdCcl5_BsIl10	-0.0727952	-0.037571
k_AdCcl5_BsCcl5	0.0570315	9.2568e-05
k_AdCcl5_BsHmgb1	-8.76791e-05	0
k_AdCcl5_BsTnf	0.00474278	0.00034305
k_AdCcl5_BsCxcr3	0.00253457	0.0034409
k_AdCcl5_BsTh	-0.0904365	0
k_AdCcl5_BsDbh	-0.0610228	-7.0603e-05
k_AdCcl5_BsAdrb2	0.0196522	0
k_AdCcl5_BsAdrb1	0	0.0030698
k_AdCcl5_BsAdra1a	0.0648436	0
k_AdCcl5_BsAdra2a	0.0729008	-9.3938e-06
k_AdCcl5_BsCacna1d	-0.0589887	0.0044754
k_AdCcl5_BsGja1	0.0398483	0
k_AdCcl5_BsAce	0.00476083	0.091689
k_AdCcl5_BsAgt	-0.000248403	-0.017628
k_AdCcl5_BsAgtr1	-0.000443668	-0.0024918
k_AdCcl5_BsRen	0.0337116	-1.5383e-05
k_AdCcl5_BsAgtrap	-0.000112572	0
k_AdCcl5_KdIl1b	-0.0127208	-0.00016487
k_AdCcl5_KdTgfb1	9.58356e-06	0
k_AdCcl5_KdIl1a	0.03873	0.036723
k_AdCcl5_KdIl6	0.00826582	5.0766e-05
k_AdCcl5_KdIl10	0.0958395	0.043883
k_AdCcl5_KdCcl5	-0.000251426	-6.2616e-05
k_AdCcl5_KdHmgb1	-0.000504815	-0.0061126
k_AdCcl5_KdTnf	-0.00121451	0.010925
k_AdCcl5_KdCxcr3	0.0148423	0.045879
k_AdCcl5_KdTh	-0.000737638	-0.068226
k_AdCcl5_KdDbh	-0.000940903	-0.031857
k_AdCcl5_KdAdrb2	0.000355154	0
k_AdCcl5_KdAdrb1	0	0
k_AdCcl5_KdAdra1a	0	0
k_AdCcl5_KdAdra2a	0.00101537	0
k_AdCcl5_KdCacna1d	0.0788767	0.016015
k_AdCcl5_KdGja1	-0.00153302	-0.043787
k_AdCcl5_KdAce	4.95607e-05	0
k_AdCcl5_KdAgt	0.0128092	0.014457
k_AdCcl5_KdAgtr1	-0.00240503	-4.9637e-05
k_AdCcl5_KdRen	-5.17063e-05	7.2242e-07
k_AdCcl5_KdAgtrap	0.0260009	-0.00063465
k_AdCcl5_LiIl1b	-6.43841e-05	-1.839e-05
k_AdCcl5_LiTgfb1	-0.000157977	0.00020778
k_AdCcl5_LiIl1a	-0.000298904	-0.026266
k_AdCcl5_LiIl6	-0.0569038	0.00047741
k_AdCcl5_LiIl10	-0.078467	-0.057105
k_AdCcl5_LiCcl5	0.000189189	8.0397e-05
k_AdCcl5_LiHmgb1	0.00137145	0.024208
k_AdCcl5_LiTnf	-0.000101472	-0.045304
k_AdCcl5_LiCxcr3	0.000721759	0
k_AdCcl5_LiTh	2.98744e-05	-0.063986
k_AdCcl5_LiDbh	-0.0102402	-0.0075889
k_AdCcl5_LiAdrb2	-0.000364466	-0.0056926
k_AdCcl5_LiAdrb1	-0.0542352	3.864e-05
k_AdCcl5_LiAdra1a	0.00017561	3.9135e-05
k_AdCcl5_LiAdra2a	-6.75001e-05	0.00014253
k_AdCcl5_LiCacna1d	0.00358399	0.018402
k_AdCcl5_LiGja1	0	-0.10766
k_AdCcl5_LiAce	7.07109e-05	6.7659e-05
k_AdCcl5_LiAgt	0.00607309	0.00020069
k_AdCcl5_LiAgtr1	7.43028e-06	0.088673
k_AdCcl5_LiRen	-0.00139797	-0.050238
k_AdCcl5_LiAgtrap	0.000123946	0.017184
k_AdCcl5_LvIl1b	-0.0425306	-0.0077312
k_AdCcl5_LvTgfb1	-0.0623862	-0.00030054
k_AdCcl5_LvIl1a	0.000522757	-0.005388
k_AdCcl5_LvIl6	0.00248296	0
k_AdCcl5_LvIl10	0.0367395	0.059348
k_AdCcl5_LvCcl5	-0.0597015	-0.031239
k_AdCcl5_LvHmgb1	0	-0.0073686
k_AdCcl5_LvTnf	0.0154937	0.060188
k_AdCcl5_LvCxcr3	0.0197112	0.015651
k_AdCcl5_LvTh	-5.94447e-05	0
k_AdCcl5_LvDbh	0.00296509	0.033631
k_AdCcl5_LvAdrb2	0.0916295	-1.2345e-05
k_AdCcl5_LvAdrb1	0.00271113	0.031416
k_AdCcl5_LvAdra1a	0	0
k_AdCcl5_LvAdra2a	-0.0786162	-0.052295
k_AdCcl5_LvCacna1d	-0.0354471	-0.035414
k_AdCcl5_LvGja1	0	7.9026e-06
k_AdCcl5_LvAce	7.01632e-05	0.00014304
k_AdCcl5_LvAgt	0	-0.00010307
k_AdCcl5_LvAgtr1	-0.0323185	1.8922e-05
k_AdCcl5_LvRen	0.0252096	0.0019439
k_AdCcl5_LvAgtrap	-0.0681176	-0.032637
k_AdHmgb1_AdIl1b	0	-0.00015922
k_AdHmgb1_AdTgfb1	0	-0.00061812
k_AdHmgb1_AdIl1a	1.57845e-05	5.8691e-06
k_AdHmgb1_AdIl6	4.01459e-05	0.024591
k_AdHmgb1_AdIl10	-0.00654001	-0.0029712
k_AdHmgb1_AdCcl5	0.000208796	-0.0010719
k_AdHmgb1_AdHmgb1	0	0.015563
k_AdHmgb1_AdTnf	-0.000265335	-0.00043402
k_AdHmgb1_AdCxcr3	3.38067e-05	-0.018957
k_AdHmgb1_AdTh	0.00333304	0.0037031
k_AdHmgb1_AdDbh	0	0
k_AdHmgb1_AdAdrb2	0	-0.042926
k_AdHmgb1_AdAdrb1	0.0014409	-0.019494
k_AdHmgb1_AdAdra1a	-2.61257e-05	-0.0054842
k_AdHmgb1_AdAdra2a	0.0291276	-0.017112
k_AdHmgb1_AdCacna1d	0	0.00054819
k_AdHmgb1_AdGja1	-4.87254e-05	0
k_AdHmgb1_AdAce	-0.0583772	-0.025803
k_AdHmgb1_AdAgt	0.000559708	0.0020184
k_AdHmgb1_AdAgtr1	0	0.0011002
k_AdHmgb1_AdRen	-0.113475	0.024892
k_AdHmgb1_AdAgtrap	9.72557e-05	0.012686
k_AdHmgb1_BsIl1b	1.78685e-06	-0.046943
k_AdHmgb1_BsTgfb1	-0.0221769	-0.037331
k_AdHmgb1_BsIl1a	0.00158374	0.00045611
k_AdHmgb1_BsIl6	-0.000259788	7.4505e-06
k_AdHmgb1_BsIl10	0.0436668	0.029367
k_AdHmgb1_BsCcl5	-0.09927	-0.0185
k_AdHmgb1_BsHmgb1	-0.00477861	-0.016727
k_AdHmgb1_BsTnf	-9.20549e-06	0
k_AdHmgb1_BsCxcr3	-0.0259448	-0.020157
k_AdHmgb1_BsTh	0.0394907	0
k_AdHmgb1_BsDbh	0.0394069	0
k_AdHmgb1_BsAdrb2	-0.0517212	0
k_AdHmgb1_BsAdrb1	-0.00112438	-0.00028051
k_AdHmgb1_BsAdra1a	-0.0442176	0.0055296
k_AdHmgb1_BsAdra2a	-0.0395867	0.013317
k_AdHmgb1_BsCacna1d	0.0189784	-0.024292
k_AdHmgb1_BsGja1	-0.0406307	0.011679
k_AdHmgb1_BsAce	0	-0.0050661
k_AdHmgb1_BsAgt	0.0415096	0.00043687
k_AdHmgb1_BsAgtr1	2.01175e-05	-0.0011364
k_AdHmgb1_BsRen	-0.00172869	0.014464
k_AdHmgb1_BsAgtrap	-0.0288465	-0.0051541
k_AdHmgb1_KdIl1b	9.03042e-06	0
k_AdHmgb1_KdTgfb1	-0.0483108	0
k_AdHmgb1_KdIl1a	-0.0575339	-0.00011912
k_AdHmgb1_KdIl6	-0.00191278	-0.020907
k_AdHmgb1_KdIl10	-0.110766	-0.00010752
k_AdHmgb1_KdCcl5	2.4291e-05	0
k_AdHmgb1_KdHmgb1	0.00130789	4.0112e-05
k_AdHmgb1_KdTnf	5.52761e-05	-0.054894
k_AdHmgb1_KdCxcr3	-0.0541104	-0.055524
k_AdHmgb1_KdTh	0.00247443	0.029322
k_AdHmgb1_KdDbh	0	0.012133
k_AdHmgb1_KdAdrb2	-0.0239353	-0.01377
k_AdHmgb1_KdAdrb1	0.00151191	-0.00088079
k_AdHmgb1_KdAdra1a	3.04189e-05	0
k_AdHmgb1_KdAdra2a	-1.45627e-06	0
k_AdHmgb1_KdCacna1d	-0.0240984	-0.0011938
k_AdHmgb1_KdGja1	0.0335636	0.0039738
k_AdHmgb1_KdAce	-2.89705e-05	0
k_AdHmgb1_KdAgt	-0.000608984	-2.1347e-05
k_AdHmgb1_KdAgtr1	0	-0.033614
k_AdHmgb1_KdRen	0	-0.00044293
k_AdHmgb1_KdAgtrap	0	-0.026347
k_AdHmgb1_LiIl1b	0	0.018256
k_AdHmgb1_LiTgfb1	9.03001e-05	0
k_AdHmgb1_LiIl1a	0.000471546	0.00012785
k_AdHmgb1_LiIl6	0.0901216	0.023953
k_AdHmgb1_LiIl10	0.0965614	0.005656
k_AdHmgb1_LiCcl5	0.000244077	-4.3508e-05
k_AdHmgb1_LiHmgb1	-0.00852543	-0.044498
k_AdHmgb1_LiTnf	0.00135694	0.040363
k_AdHmgb1_LiCxcr3	-2.78709e-05	0.030844
k_AdHmgb1_LiTh	-2.71923e-05	0.0040623
k_AdHmgb1_LiDbh	0.0302563	0
k_AdHmgb1_LiAdrb2	0.0175208	0
k_AdHmgb1_LiAdrb1	0.0405285	0
k_AdHmgb1_LiAdra1a	-0.00279579	-0.024272
k_AdHmgb1_LiAdra2a	3.00883e-05	0
k_AdHmgb1_LiCacna1d	0	-0.048199
k_AdHmgb1_LiGja1	-0.0233418	0.015988
k_AdHmgb1_LiAce	4.37425e-05	-5.2781e-05
k_AdHmgb1_LiAgt	-0.00187224	-0.0069193
k_AdHmgb1_LiAgtr1	0	-0.02959
k_AdHmgb1_LiRen	0.000144596	0.0016429
k_AdHmgb1_LiAgtrap	-3.65182e-05	-0.0079226
k_AdHmgb1_LvIl1b	0.0175055	0.00020723
k_AdHmgb1_LvTgfb1	0.0601793	0
k_AdHmgb1_LvIl1a	0.000515583	0.00086546
k_AdHmgb1_LvIl6	-0.00101238	0
k_AdHmgb1_LvIl10	-0.00727657	-0.0018904
k_AdHmgb1_LvCcl5	0.0241657	0.00023652
k_AdHmgb1_LvHmgb1	0.0195758	0.02729
k_AdHmgb1_LvTnf	-0.00198531	-0.0012427
k_AdHmgb1_LvCxcr3	-0.0514989	0
k_AdHmgb1_LvTh	-0.0175999	-5.3254e-06
k_AdHmgb1_LvDbh	-0.0220976	-0.001873
k_AdHmgb1_LvAdrb2	-0.0630902	0
k_AdHmgb1_LvAdrb1	-0.0029095	0
k_AdHmgb1_LvAdra1a	0	3.8899e-05
k_AdHmgb1_LvAdra2a	0.0508194	0.0067969
k_AdHmgb1_LvCacna1d	0.0770773	0
k_AdHmgb1_LvGja1	0	-5.6199e-06
k_AdHmgb1_LvAce	-0.00104811	0.0098509
k_AdHmgb1_LvAgt	0.024188	0.00040174
k_AdHmgb1_LvAgtr1	0.0590031	0
k_AdHmgb1_LvRen	-0.00557066	0
k_AdHmgb1_LvAgtrap	0.04397	0.025853
k_AdTnf_AdIl1b	0.000585708	-0.015844
k_AdTnf_AdTgfb1	1.32292e-06	-0.079685
k_AdTnf_AdIl1a	0	0.012465
k_AdTnf_AdIl6	-0.0142391	0.033576
k_AdTnf_AdIl10	8.54686e-05	-0.084383
k_AdTnf_AdCcl5	-0.0151377	0.00014377
k_AdTnf_AdHmgb1	-2.29359e-05	0
k_AdTnf_AdTnf	0.000766588	-0.053492
k_AdTnf_AdCxcr3	-0.00263836	-0.070323
k_AdTnf_AdTh	-7.79348e-05	0.0059325
k_AdTnf_AdDbh	-0.000239459	0
k_AdTnf_AdAdrb2	0	-0.061119
k_AdTnf_AdAdrb1	0.0111046	0.00098458
k_AdTnf_AdAdra1a	0.000199346	4.646e-05
k_AdTnf_AdAdra2a	-0.0452099	0
k_AdTnf_AdCacna1d	0	0.12835
k_AdTnf_AdGja1	0	-0.001553
k_AdTnf_AdAce	0.0366141	-0.060673
k_AdTnf_AdAgt	-4.75752e-05	0.10343
k_AdTnf_AdAgtr1	0	-8.6627e-05
k_AdTnf_AdRen	0.00457805	0.20615
k_AdTnf_AdAgtrap	-0.000173101	0.005695
k_AdTnf_BsIl1b	0.00705107	-0.043509
k_AdTnf_BsTgfb1	0.00463757	-0.018482
k_AdTnf_BsIl1a	-0.000263672	0.058127
k_AdTnf_BsIl6	-0.0179101	-1.0366e-05
k_AdTnf_BsIl10	-0.0158102	0.082954
k_AdTnf_BsCcl5	0.0471349	-6.309e-05
k_AdTnf_BsHmgb1	0.00227634	0
k_AdTnf_BsTnf	0	0
k_AdTnf_BsCxcr3	-0.00029794	0
k_AdTnf_BsTh	-0.00261543	0.0025402
k_AdTnf_BsDbh	-1.44732e-05	-0.00010008
k_AdTnf_BsAdrb2	0.000987237	0
k_AdTnf_BsAdrb1	1.53951e-05	-0.016524
k_AdTnf_BsAdra1a	0.000266091	0
k_AdTnf_BsAdra2a	0.00256032	0.0038189
k_AdTnf_BsCacna1d	-0.00106508	0
k_AdTnf_BsGja1	0.0342763	0.00039178
k_AdTnf_BsAce	0	-0.099786
k_AdTnf_BsAgt	-0.0551758	0.11159
k_AdTnf_BsAgtr1	0.0160646	0
k_AdTnf_BsRen	0.000113007	0.00025822
k_AdTnf_BsAgtrap	0.0134089	-4.4873e-05
k_AdTnf_KdIl1b	0	0.034183
k_AdTnf_KdTgfb1	0.00277629	0.0044637
k_AdTnf_KdIl1a	0.0370596	-0.034529
k_AdTnf_KdIl6	1.42226e-06	0
k_AdTnf_KdIl10	0.0452315	-0.082535
k_AdTnf_KdCcl5	-6.86853e-05	0.043753
k_AdTnf_KdHmgb1	0.0263686	0.047829
k_AdTnf_KdTnf	0.0174012	-0.00016969
k_AdTnf_KdCxcr3	0.00607026	-0.013323
k_AdTnf_KdTh	-0.000387341	0.083707
k_AdTnf_KdDbh	0	0.014925
k_AdTnf_KdAdrb2	0.0016121	0
k_AdTnf_KdAdrb1	0	0
k_AdTnf_KdAdra1a	0	0.0022725
k_AdTnf_KdAdra2a	0	-0.00089169
k_AdTnf_KdCacna1d	0.00406636	-0.051292
k_AdTnf_KdGja1	-8.28528e-05	0.10032
k_AdTnf_KdAce	1.06965e-05	0.026718
k_AdTnf_KdAgt	0.00040365	-0.040321
k_AdTnf_KdAgtr1	0	0.00036842
k_AdTnf_KdRen	0	-0.00019568
k_AdTnf_KdAgtrap	0.00942124	0.00035583
k_AdTnf_LiIl1b	0	-0.00019258
k_AdTnf_LiTgfb1	-1.27647e-05	-0.0072695
k_AdTnf_LiIl1a	-0.000334102	0.064688
k_AdTnf_LiIl6	-0.0520866	0
k_AdTnf_LiIl10	-0.0751849	0.11323
k_AdTnf_LiCcl5	1.01501e-05	-3.0332e-05
k_AdTnf_LiHmgb1	5.91923e-05	-0.0071756
k_AdTnf_LiTnf	-0.0521276	0.047327
k_AdTnf_LiCxcr3	0	-4.2135e-06
k_AdTnf_LiTh	0	0.096966
k_AdTnf_LiDbh	0	0.035037
k_AdTnf_LiAdrb2	-0.0119133	0.010511
k_AdTnf_LiAdrb1	-0.00019888	-3.9344e-05
k_AdTnf_LiAdra1a	0.00033441	0
k_AdTnf_LiAdra2a	0	0
k_AdTnf_LiCacna1d	-0.000870842	0
k_AdTnf_LiGja1	0.0524708	0.16893
k_AdTnf_LiAce	-0.0447479	0.010163
k_AdTnf_LiAgt	1.67783e-05	0
k_AdTnf_LiAgtr1	0	-0.079781
k_AdTnf_LiRen	-1.06028e-05	0.12968
k_AdTnf_LiAgtrap	0	-0.090684
k_AdTnf_LvIl1b	-0.000231822	0.010709
k_AdTnf_LvTgfb1	-0.043429	0.02088
k_AdTnf_LvIl1a	0.0548101	0.042315
k_AdTnf_LvIl6	-0.0185416	-1.7745e-05
k_AdTnf_LvIl10	0.00240355	-0.12762
k_AdTnf_LvCcl5	-0.00616082	0.027144
k_AdTnf_LvHmgb1	-0.0139303	0
k_AdTnf_LvTnf	0.00167854	-0.092531
k_AdTnf_LvCxcr3	0.0055323	-0.05834
k_AdTnf_LvTh	0	0.00030097
k_AdTnf_LvDbh	0	-0.048455
k_AdTnf_LvAdrb2	0.00231046	0
k_AdTnf_LvAdrb1	-2.26312e-05	-0.080689
k_AdTnf_LvAdra1a	-5.00828e-05	5.3828e-06
k_AdTnf_LvAdra2a	-0.0223075	0.064795
k_AdTnf_LvCacna1d	-0.00012667	0.060261
k_AdTnf_LvGja1	0	0.0025567
k_AdTnf_LvAce	-0.0342803	0
k_AdTnf_LvAgt	-0.000941949	0.012513
k_AdTnf_LvAgtr1	-0.0138255	0.0011111
k_AdTnf_LvRen	0.000561987	0
k_AdTnf_LvAgtrap	-0.0238123	0.00076045
k_AdCxcr3_AdIl1b	0.000519798	-0.019344
k_AdCxcr3_AdTgfb1	2.26399e-05	-0.048647
k_AdCxcr3_AdIl1a	-0.00108265	0.0033714
k_AdCxcr3_AdIl6	0	0.0049509
k_AdCxcr3_AdIl10	0.0725887	-0.0803
k_AdCxcr3_AdCcl5	-0.000484165	0.00016932
k_AdCxcr3_AdHmgb1	3.45481e-05	0
k_AdCxcr3_AdTnf	0.00169596	-0.039578
k_AdCxcr3_AdCxcr3	-3.6798e-05	-0.049502
k_AdCxcr3_AdTh	-3.15119e-05	0.00014425
k_AdCxcr3_AdDbh	0	0
k_AdCxcr3_AdAdrb2	0	-0.047333
k_AdCxcr3_AdAdrb1	-0.0112178	0
k_AdCxcr3_AdAdra1a	9.24666e-05	0
k_AdCxcr3_AdAdra2a	-0.000148065	0
k_AdCxcr3_AdCacna1d	3.80291e-06	0.13197
k_AdCxcr3_AdGja1	0.000302514	-0.0021778
k_AdCxcr3_AdAce	0.088611	-0.051897
k_AdCxcr3_AdAgt	-0.00207301	0.10047
k_AdCxcr3_AdAgtr1	0	-0.00071807
k_AdCxcr3_AdRen	0.124837	0.2136
k_AdCxcr3_AdAgtrap	-0.000342431	1.4693e-05
k_AdCxcr3_BsIl1b	-0.000117431	-0.036951
k_AdCxcr3_BsTgfb1	0.0011362	-0.030091
k_AdCxcr3_BsIl1a	-0.0138731	0.060235
k_AdCxcr3_BsIl6	0.000374794	-2.2484e-05
k_AdCxcr3_BsIl10	-0.0725729	0.066077
k_AdCxcr3_BsCcl5	0.0780595	-0.00037046
k_AdCxcr3_BsHmgb1	-6.88005e-05	0
k_AdCxcr3_BsTnf	0.00479948	-0.0019664
k_AdCxcr3_BsCxcr3	0.00234285	0
k_AdCxcr3_BsTh	-0.0698043	0.0063033
k_AdCxcr3_BsDbh	-0.0818392	-6.9999e-06
k_AdCxcr3_BsAdrb2	0.0212202	0
k_AdCxcr3_BsAdrb1	0.000707994	-0.0053042
k_AdCxcr3_BsAdra1a	0.0491141	-0.0024952
k_AdCxcr3_BsAdra2a	0.0799796	2.8526e-05
k_AdCxcr3_BsCacna1d	-0.0466601	0
k_AdCxcr3_BsGja1	0.0546352	0
k_AdCxcr3_BsAce	0.00364663	-0.065872
k_AdCxcr3_BsAgt	-0.00284335	0.090714
k_AdCxcr3_BsAgtr1	-0.000280567	-3.6484e-05
k_AdCxcr3_BsRen	0.00259683	0
k_AdCxcr3_BsAgtrap	-0.000273539	-0.0001164
k_AdCxcr3_KdIl1b	-0.00152247	0.036403
k_AdCxcr3_KdTgfb1	1.2171e-05	0.00022117
k_AdCxcr3_KdIl1a	0.0529193	-0.0039692
k_AdCxcr3_KdIl6	0.0131214	0
k_AdCxcr3_KdIl10	0.105642	-0.084751
k_AdCxcr3_KdCcl5	-1.24139e-05	0.01817
k_AdCxcr3_KdHmgb1	-0.000509232	0.042448
k_AdCxcr3_KdTnf	-9.11636e-05	-0.00021058
k_AdCxcr3_KdCxcr3	0.0299265	-0.023459
k_AdCxcr3_KdTh	-0.000608168	0.10165
k_AdCxcr3_KdDbh	-0.000867497	0.010536
k_AdCxcr3_KdAdrb2	0.000444692	0
k_AdCxcr3_KdAdrb1	3.99077e-05	0
k_AdCxcr3_KdAdra1a	0	0.00025081
k_AdCxcr3_KdAdra2a	0.000195555	-6.0453e-05
k_AdCxcr3_KdCacna1d	0.074186	-0.060831
k_AdCxcr3_KdGja1	-0.0274738	0.063748
k_AdCxcr3_KdAce	3.80558e-05	0.022567
k_AdCxcr3_KdAgt	0.00473234	-0.034377
k_AdCxcr3_KdAgtr1	-0.00152693	0.00062504
k_AdCxcr3_KdRen	0	-0.00019462
k_AdCxcr3_KdAgtrap	0.0250793	2.4314e-05
k_AdCxcr3_LiIl1b	0	1.4813e-05
k_AdCxcr3_LiTgfb1	-4.48801e-05	-0.019316
k_AdCxcr3_LiIl1a	-0.000723163	0.066815
k_AdCxcr3_LiIl6	-0.0676879	-0.0015761
k_AdCxcr3_LiIl10	-0.0886971	0.097886
k_AdCxcr3_LiCcl5	-1.31687e-05	-5.4976e-05
k_AdCxcr3_LiHmgb1	0.00137815	-0.00065455
k_AdCxcr3_LiTnf	0	0.063488
k_AdCxcr3_LiCxcr3	0.000703414	-4.2372e-06
k_AdCxcr3_LiTh	4.93869e-05	0.10047
k_AdCxcr3_LiDbh	-0.0116023	0.025628
k_AdCxcr3_LiAdrb2	-0.000647472	0.0073733
k_AdCxcr3_LiAdrb1	-0.05656	-5.0527e-05
k_AdCxcr3_LiAdra1a	0.000404478	0
k_AdCxcr3_LiAdra2a	-0.000156669	7.2434e-07
k_AdCxcr3_LiCacna1d	0.00293346	-5.0118e-06
k_AdCxcr3_LiGja1	0.0135087	0.16445
k_AdCxcr3_LiAce	0	0.00025352
k_AdCxcr3_LiAgt	0.00933036	0
k_AdCxcr3_LiAgtr1	0	-0.087222
k_AdCxcr3_LiRen	-0.00131501	0.1333
k_AdCxcr3_LiAgtrap	9.25539e-05	-0.075252
k_AdCxcr3_LvIl1b	-0.0364177	0.00012331
k_AdCxcr3_LvTgfb1	-0.0642568	0.032712
k_AdCxcr3_LvIl1a	0.000600321	0.050788
k_AdCxcr3_LvIl6	0.00198696	-1.6576e-05
k_AdCxcr3_LvIl10	0.0403405	-0.13084
k_AdCxcr3_LvCcl5	-0.0535676	0.040334
k_AdCxcr3_LvHmgb1	0	0
k_AdCxcr3_LvTnf	0.0133212	-0.093166
k_AdCxcr3_LvCxcr3	0.0439236	-0.051157
k_AdCxcr3_LvTh	-2.45953e-05	0.00031299
k_AdCxcr3_LvDbh	0.00710939	-0.048275
k_AdCxcr3_LvAdrb2	0.100797	1.0673e-05
k_AdCxcr3_LvAdrb1	0.00391481	-0.04625
k_AdCxcr3_LvAdra1a	0	2.3887e-05
k_AdCxcr3_LvAdra2a	-0.0787953	0.021466
k_AdCxcr3_LvCacna1d	-0.0405705	0.086359
k_AdCxcr3_LvGja1	0	0.002365
k_AdCxcr3_LvAce	5.99274e-05	0
k_AdCxcr3_LvAgt	0	0.015788
k_AdCxcr3_LvAgtr1	-0.0403464	0.0014472
k_AdCxcr3_LvRen	0.0171948	0
k_AdCxcr3_LvAgtrap	-0.0831446	0.00060941
k_AdTh_AdIl1b	0	-0.00080398
k_AdTh_AdTgfb1	0	-0.0023803
k_AdTh_AdIl1a	-0.00195923	-1.2575e-06
k_AdTh_AdIl6	5.96081e-05	0.042008
k_AdTh_AdIl10	-0.005574	-0.044221
k_AdTh_AdCcl5	0.000753749	0
k_AdTh_AdHmgb1	0	0.01614
k_AdTh_AdTnf	-0.000102635	-0.015685
k_AdTh_AdCxcr3	5.23532e-05	-0.040232
k_AdTh_AdTh	0.00441493	0.012918
k_AdTh_AdDbh	0	0
k_AdTh_AdAdrb2	-0.00214785	-0.05788
k_AdTh_AdAdrb1	0.00166176	-0.02044
k_AdTh_AdAdra1a	-9.44888e-06	-0.0083879
k_AdTh_AdAdra2a	0.0419339	-0.016658
k_AdTh_AdCacna1d	0	0.0053476
k_AdTh_AdGja1	-4.73582e-05	-7.6351e-05
k_AdTh_AdAce	-0.0639602	-0.051204
k_AdTh_AdAgt	0.000614135	0.052672
k_AdTh_AdAgtr1	0	0.00046756
k_AdTh_AdRen	-0.0932628	0.086035
k_AdTh_AdAgtrap	0.0063062	0.019121
k_AdTh_BsIl1b	-0.0139801	-0.072908
k_AdTh_BsTgfb1	-0.0338074	-0.047527
k_AdTh_BsIl1a	0.00178513	0.0019395
k_AdTh_BsIl6	-0.000392	0.00099261
k_AdTh_BsIl10	0.0521802	0.033241
k_AdTh_BsCcl5	-0.0965468	-0.02116
k_AdTh_BsHmgb1	-0.0151987	-0.0031855
k_AdTh_BsTnf	0	0.0045421
k_AdTh_BsCxcr3	-0.0168757	-0.010837
k_AdTh_BsTh	0.0308637	1.3564e-05
k_AdTh_BsDbh	0.0350965	0.0064866
k_AdTh_BsAdrb2	-0.0328765	0
k_AdTh_BsAdrb1	-0.000584015	-0.00030017
k_AdTh_BsAdra1a	-0.0141183	-5.7673e-06
k_AdTh_BsAdra2a	-0.00790872	0.0042647
k_AdTh_BsCacna1d	0.00986874	-0.024548
k_AdTh_BsGja1	-0.0438531	-3.2895e-05
k_AdTh_BsAce	0	-0.015627
k_AdTh_BsAgt	0.053216	0.0015474
k_AdTh_BsAgtr1	0	-4.092e-05
k_AdTh_BsRen	-0.000379009	0.030604
k_AdTh_BsAgtrap	-0.0294923	-0.0059958
k_AdTh_KdIl1b	1.37716e-05	3.4135e-05
k_AdTh_KdTgfb1	-0.053701	0
k_AdTh_KdIl1a	-0.0523975	-0.013393
k_AdTh_KdIl6	-0.00863208	-0.023544
k_AdTh_KdIl10	-0.097202	-0.014885
k_AdTh_KdCcl5	1.12221e-05	5.7609e-05
k_AdTh_KdHmgb1	0.00608001	0.00070799
k_AdTh_KdTnf	0.0017148	-0.052318
k_AdTh_KdCxcr3	-0.051177	-0.059463
k_AdTh_KdTh	5.13673e-05	0.061907
k_AdTh_KdDbh	0	0.017339
k_AdTh_KdAdrb2	-0.0201747	-0.00074152
k_AdTh_KdAdrb1	-3.2778e-05	-0.0021921
k_AdTh_KdAdra1a	0.00100349	0
k_AdTh_KdAdra2a	-9.772e-06	0
k_AdTh_KdCacna1d	-0.0109862	-0.0098801
k_AdTh_KdGja1	0.0283356	0.051839
k_AdTh_KdAce	-4.16196e-05	0
k_AdTh_KdAgt	0.00118601	-0.00061556
k_AdTh_KdAgtr1	0.000282708	-0.020991
k_AdTh_KdRen	4.53982e-06	-0.0015323
k_AdTh_KdAgtrap	-0.00959894	-0.037392
k_AdTh_LiIl1b	0	-0.00053715
k_AdTh_LiTgfb1	0.00850152	-3.6006e-05
k_AdTh_LiIl1a	0.00521812	2.687e-05
k_AdTh_LiIl6	0.091696	0.019956
k_AdTh_LiIl10	0.101768	0.050133
k_AdTh_LiCcl5	-1.10489e-05	-1.435e-05
k_AdTh_LiHmgb1	-0.0101804	-0.04465
k_AdTh_LiTnf	0.023345	0.083389
k_AdTh_LiCxcr3	-1.10504e-05	0.023435
k_AdTh_LiTh	-1.78989e-05	0.037298
k_AdTh_LiDbh	0.00733219	0.012526
k_AdTh_LiAdrb2	0.0341407	0.0027302
k_AdTh_LiAdrb1	0.0445056	-8.7176e-06
k_AdTh_LiAdra1a	-0.00392536	-0.012793
k_AdTh_LiAdra2a	0.000315303	-0.0018306
k_AdTh_LiCacna1d	-8.90437e-05	-0.058193
k_AdTh_LiGja1	-0.0288009	0.073446
k_AdTh_LiAce	0.00880411	-4.4572e-05
k_AdTh_LiAgt	-0.00300024	-0.0062192
k_AdTh_LiAgtr1	0	-0.070089
k_AdTh_LiRen	6.04576e-05	0.0072978
k_AdTh_LiAgtrap	-4.84178e-05	-0.015224
k_AdTh_LvIl1b	0.0104327	0.00064628
k_AdTh_LvTgfb1	0.0615887	0.0064532
k_AdTh_LvIl1a	-0.00849868	0.0012249
k_AdTh_LvIl6	-0.00127615	0
k_AdTh_LvIl10	-0.0080488	-0.05462
k_AdTh_LvCcl5	0.0151808	0.0015377
k_AdTh_LvHmgb1	0.0447023	0.026287
k_AdTh_LvTnf	-0.00151355	-0.0067109
k_AdTh_LvCxcr3	-0.0521517	0.00018153
k_AdTh_LvTh	-0.0115694	-0.002279
k_AdTh_LvDbh	-0.00116851	-0.024185
k_AdTh_LvAdrb2	-0.0338706	1.1275e-05
k_AdTh_LvAdrb1	9.91354e-05	-0.0059772
k_AdTh_LvAdra1a	-0.000193883	-0.00031881
k_AdTh_LvAdra2a	0.0591579	0.018717
k_AdTh_LvCacna1d	0.0748917	1.3458e-05
k_AdTh_LvGja1	0	-2.0945e-05
k_AdTh_LvAce	0.0071173	0.0058551
k_AdTh_LvAgt	6.77015e-05	0.0027801
k_AdTh_LvAgtr1	0.0538319	0
k_AdTh_LvRen	0.0022636	0
k_AdTh_LvAgtrap	0.0549097	0.022382
k_AdDbh_AdIl1b	-0.00164531	-0.0071301
k_AdDbh_AdTgfb1	-4.3869e-06	-0.032838
k_AdDbh_AdIl1a	0	7.6287e-05
k_AdDbh_AdIl6	0	0.044263
k_AdDbh_AdIl10	-0.0259637	-0.096304
k_AdDbh_AdCcl5	0.00101045	-0.00018533
k_AdDbh_AdHmgb1	0.000371328	0.016937
k_AdDbh_AdTnf	-0.000611728	-0.064421
k_AdDbh_AdCxcr3	-0.00123387	-0.077103
k_AdDbh_AdTh	0.00324801	0.028691
k_AdDbh_AdDbh	0	0
k_AdDbh_AdAdrb2	-5.16993e-05	-0.089653
k_AdDbh_AdAdrb1	0.0108677	0.00071029
k_AdDbh_AdAdra1a	-0.00050243	0.00034142
k_AdDbh_AdAdra2a	0.0300389	0
k_AdDbh_AdCacna1d	0	0.10575
k_AdDbh_AdGja1	-2.98691e-05	-8.3717e-05
k_AdDbh_AdAce	-0.0702453	-0.05976
k_AdDbh_AdAgt	0.000272242	0.10204
k_AdDbh_AdAgtr1	0	-3.8461e-05
k_AdDbh_AdRen	-0.13046	0.15684
k_AdDbh_AdAgtrap	0.0007977	-0.00046895
k_AdDbh_BsIl1b	-0.00385824	-0.061702
k_AdDbh_BsTgfb1	-0.00437802	-0.069967
k_AdDbh_BsIl1a	0.00823948	0.00014751
k_AdDbh_BsIl6	-0.0018428	-0.00018868
k_AdDbh_BsIl10	0.0812508	0.073988
k_AdDbh_BsCcl5	-0.128413	-4.8115e-05
k_AdDbh_BsHmgb1	-0.00239783	0
k_AdDbh_BsTnf	-2.47984e-05	0.0020497
k_AdDbh_BsCxcr3	-0.0542145	0
k_AdDbh_BsTh	0.0731567	7.4142e-05
k_AdDbh_BsDbh	0.0377376	0.018801
k_AdDbh_BsAdrb2	-0.0780219	0
k_AdDbh_BsAdrb1	-0.00109993	-0.0011713
k_AdDbh_BsAdra1a	-0.0360978	0
k_AdDbh_BsAdra2a	-0.0449931	-0.0063506
k_AdDbh_BsCacna1d	0.0162555	-0.0026274
k_AdDbh_BsGja1	-0.0507399	0
k_AdDbh_BsAce	-0.002676	-0.085055
k_AdDbh_BsAgt	0.0406913	0.0458
k_AdDbh_BsAgtr1	-5.76831e-05	0.0011607
k_AdDbh_BsRen	-0.000765615	0.0071335
k_AdDbh_BsAgtrap	-0.0148847	0
k_AdDbh_KdIl1b	0.000458968	0.0035076
k_AdDbh_KdTgfb1	-0.0443281	0
k_AdDbh_KdIl1a	-0.0573259	-0.042508
k_AdDbh_KdIl6	-0.0170483	-8.7388e-06
k_AdDbh_KdIl10	-0.118737	-0.071768
k_AdDbh_KdCcl5	0.000445132	0.00010922
k_AdDbh_KdHmgb1	0.000762307	0.0076003
k_AdDbh_KdTnf	-6.5254e-05	-0.0022899
k_AdDbh_KdCxcr3	-0.0646112	-0.036305
k_AdDbh_KdTh	0.0172975	0.10695
k_AdDbh_KdDbh	0	0.03854
k_AdDbh_KdAdrb2	-0.055696	0
k_AdDbh_KdAdrb1	0.00395703	0
k_AdDbh_KdAdra1a	0.00253844	0
k_AdDbh_KdAdra2a	-1.9612e-05	0
k_AdDbh_KdCacna1d	-0.0288631	-0.034601
k_AdDbh_KdGja1	0.0416793	0.10258
k_AdDbh_KdAce	-0.00012034	0.0028743
k_AdDbh_KdAgt	-0.00198523	-0.049393
k_AdDbh_KdAgtr1	3.27821e-05	0.00033476
k_AdDbh_KdRen	0	-0.00015163
k_AdDbh_KdAgtrap	0	0
k_AdDbh_LiIl1b	0	0
k_AdDbh_LiTgfb1	-0.000222119	-0.0017034
k_AdDbh_LiIl1a	0.0304959	0.059457
k_AdDbh_LiIl6	0.118042	0.015917
k_AdDbh_LiIl10	0.122284	0.10053
k_AdDbh_LiCcl5	-8.51192e-05	-0.00081884
k_AdDbh_LiHmgb1	-0.0186713	-0.028002
k_AdDbh_LiTnf	0.00405871	0.076131
k_AdDbh_LiCxcr3	-0.000250091	0
k_AdDbh_LiTh	-3.98791e-05	0.083183
k_AdDbh_LiDbh	0.0321268	0.037881
k_AdDbh_LiAdrb2	0.0181653	0.0022923
k_AdDbh_LiAdrb1	0.0640997	-2.6869e-05
k_AdDbh_LiAdra1a	0	-3.476e-05
k_AdDbh_LiAdra2a	0.000516368	0
k_AdDbh_LiCacna1d	-0.00113518	-0.031548
k_AdDbh_LiGja1	-0.0193913	0.14767
k_AdDbh_LiAce	8.50746e-05	0.021744
k_AdDbh_LiAgt	-9.27495e-05	0
k_AdDbh_LiAgtr1	0	-0.10895
k_AdDbh_LiRen	0.00011135	0.05788
k_AdDbh_LiAgtrap	-7.97451e-05	-0.052035
k_AdDbh_LvIl1b	0.0342915	0.022897
k_AdDbh_LvTgfb1	0.0822192	0.020762
k_AdDbh_LvIl1a	0.00204734	0.002451
k_AdDbh_LvIl6	-0.00187466	-1.4783e-05
k_AdDbh_LvIl10	-0.0356102	-0.13465
k_AdDbh_LvCcl5	0.0458758	0.030364
k_AdDbh_LvHmgb1	0.0192672	0.0099728
k_AdDbh_LvTnf	-0.00507274	-0.090307
k_AdDbh_LvCxcr3	-0.073983	-0.045104
k_AdDbh_LvTh	-0.0422023	0
k_AdDbh_LvDbh	-0.00748385	-0.048562
k_AdDbh_LvAdrb2	-0.0882871	2.1774e-05
k_AdDbh_LvAdrb1	-0.0028695	-0.033238
k_AdDbh_LvAdra1a	0	3.9132e-06
k_AdDbh_LvAdra2a	0.0843775	0.048615
k_AdDbh_LvCacna1d	0.0929739	0.059145
k_AdDbh_LvGja1	0	0.002657
k_AdDbh_LvAce	-5.20426e-05	0.0008153
k_AdDbh_LvAgt	0.0274284	0
k_AdDbh_LvAgtr1	0.0784259	0
k_AdDbh_LvRen	-0.000746302	0
k_AdDbh_LvAgtrap	0.0571798	0.029775
k_AdAdrb2_AdIl1b	0	-0.0060044
k_AdAdrb2_AdTgfb1	0	-0.042989
k_AdAdrb2_AdIl1a	-0.00019483	0.025524
k_AdAdrb2_AdIl6	-3.75925e-05	0.030545
k_AdAdrb2_AdIl10	0.0471046	-0.065182
k_AdAdrb2_AdCcl5	-0.0006096	0.00014397
k_AdAdrb2_AdHmgb1	0.0106959	0.0038255
k_AdAdrb2_AdTnf	0.016025	-0.036486
k_AdAdrb2_AdCxcr3	-3.65155e-05	-0.056107
k_AdAdrb2_AdTh	-3.08914e-05	8.5234e-05
k_AdAdrb2_AdDbh	0	0
k_AdAdrb2_AdAdrb2	0	-0.04605
k_AdAdrb2_AdAdrb1	-0.00303396	0
k_AdAdrb2_AdAdra1a	-5.74382e-05	0
k_AdAdrb2_AdAdra2a	-0.00158994	0
k_AdAdrb2_AdCacna1d	0	0.13012
k_AdAdrb2_AdGja1	4.42629e-06	-0.0039986
k_AdAdrb2_AdAce	0.075679	-0.052381
k_AdAdrb2_AdAgt	-0.00022412	0.096991
k_AdAdrb2_AdAgtr1	0	-0.00012803
k_AdAdrb2_AdRen	0.0531616	0.20044
k_AdAdrb2_AdAgtrap	-0.00936487	0
k_AdAdrb2_BsIl1b	-0.00100455	-0.034916
k_AdAdrb2_BsTgfb1	0	-0.0080918
k_AdAdrb2_BsIl1a	-0.00861233	0.046152
k_AdAdrb2_BsIl6	7.19052e-05	-1.8236e-05
k_AdAdrb2_BsIl10	-0.0677263	0.056208
k_AdAdrb2_BsCcl5	0.0600096	-0.00033729
k_AdAdrb2_BsHmgb1	0	0
k_AdAdrb2_BsTnf	0.00018731	-0.0030221
k_AdAdrb2_BsCxcr3	8.70493e-05	0
k_AdAdrb2_BsTh	-0.0289933	0.0043591
k_AdAdrb2_BsDbh	-0.0400218	-1.8488e-06
k_AdAdrb2_BsAdrb2	0.00913343	-0.00069235
k_AdAdrb2_BsAdrb1	0.00126785	-0.0076839
k_AdAdrb2_BsAdra1a	0.0269775	-0.0015355
k_AdAdrb2_BsAdra2a	0.0281674	2.6495e-05
k_AdAdrb2_BsCacna1d	-0.0205749	0
k_AdAdrb2_BsGja1	0.0107837	0
k_AdAdrb2_BsAce	0.000621312	-0.070619
k_AdAdrb2_BsAgt	-0.00293161	0.097975
k_AdAdrb2_BsAgtr1	0.000374526	0.0047577
k_AdAdrb2_BsRen	0.0137362	3.6226e-05
k_AdAdrb2_BsAgtrap	0.00200111	0
k_AdAdrb2_KdIl1b	-2.24351e-05	0.068091
k_AdAdrb2_KdTgfb1	8.5718e-06	3.5728e-05
k_AdAdrb2_KdIl1a	0.0451737	-0.019176
k_AdAdrb2_KdIl6	0.00217137	0
k_AdAdrb2_KdIl10	0.0683222	-0.080086
k_AdAdrb2_KdCcl5	-0.000316873	0.0071092
k_AdAdrb2_KdHmgb1	-0.000478016	0.042518
k_AdAdrb2_KdTnf	-0.000100576	-0.00022543
k_AdAdrb2_KdCxcr3	0.000731877	-0.0084153
k_AdAdrb2_KdTh	-0.00520454	0.090782
k_AdAdrb2_KdDbh	-0.000882138	0.00010093
k_AdAdrb2_KdAdrb2	4.67769e-05	0
k_AdAdrb2_KdAdrb1	1.05524e-05	0
k_AdAdrb2_KdAdra1a	0	0.00063457
k_AdAdrb2_KdAdra2a	2.43484e-05	-3.435e-06
k_AdAdrb2_KdCacna1d	0.0682334	-0.059752
k_AdAdrb2_KdGja1	-0.000922633	0.059797
k_AdAdrb2_KdAce	0.000283329	0.019526
k_AdAdrb2_KdAgt	0.00521131	-0.035464
k_AdAdrb2_KdAgtr1	-0.00204334	0.00020866
k_AdAdrb2_KdRen	0	-0.020216
k_AdAdrb2_KdAgtrap	0.0300557	0.00032339
k_AdAdrb2_LiIl1b	0	1.5631e-05
k_AdAdrb2_LiTgfb1	-3.71217e-05	-0.018382
k_AdAdrb2_LiIl1a	-0.000363449	0.060132
k_AdAdrb2_LiIl6	-0.0526288	-0.00022849
k_AdAdrb2_LiIl10	-0.0724846	0.10084
k_AdAdrb2_LiCcl5	0.000155847	-4.5878e-05
k_AdAdrb2_LiHmgb1	2.36871e-06	-0.0026729
k_AdAdrb2_LiTnf	-8.18916e-05	0.052233
k_AdAdrb2_LiCxcr3	3.04833e-05	-3.9723e-06
k_AdAdrb2_LiTh	3.42639e-05	0.096425
k_AdAdrb2_LiDbh	-0.00346826	0.026506
k_AdAdrb2_LiAdrb2	-0.00116483	0.0030997
k_AdAdrb2_LiAdrb1	-0.0206834	-4.7714e-05
k_AdAdrb2_LiAdra1a	0.000412716	0
k_AdAdrb2_LiAdra2a	-3.63752e-05	0
k_AdAdrb2_LiCacna1d	0.00050657	0
k_AdAdrb2_LiGja1	0.0142196	0.16428
k_AdAdrb2_LiAce	-3.44684e-05	0.001915
k_AdAdrb2_LiAgt	0.00556281	0
k_AdAdrb2_LiAgtr1	0	-0.083234
k_AdAdrb2_LiRen	-0.000113269	0.12683
k_AdAdrb2_LiAgtrap	3.25555e-05	-0.07382
k_AdAdrb2_LvIl1b	-0.0385826	0.0065668
k_AdAdrb2_LvTgfb1	-0.0594728	0.0092147
k_AdAdrb2_LvIl1a	0.000565468	0.064334
k_AdAdrb2_LvIl6	0.000500072	-0.0004035
k_AdAdrb2_LvIl10	0.00776915	-0.12837
k_AdAdrb2_LvCcl5	-0.0535196	0.037364
k_AdAdrb2_LvHmgb1	-0.000523708	0
k_AdAdrb2_LvTnf	0.00218621	-0.088724
k_AdAdrb2_LvCxcr3	0.00945811	-0.04802
k_AdAdrb2_LvTh	-1.75168e-05	0.00065215
k_AdAdrb2_LvDbh	0	-0.041552
k_AdAdrb2_LvAdrb2	0.0297635	-0.0044524
k_AdAdrb2_LvAdrb1	-9.26506e-05	-0.045818
k_AdAdrb2_LvAdra1a	-5.82012e-05	2.5432e-05
k_AdAdrb2_LvAdra2a	-0.0721163	0.031897
k_AdAdrb2_LvCacna1d	-0.00300216	0.084293
k_AdAdrb2_LvGja1	0	0.0015907
k_AdAdrb2_LvAce	0.00137839	0
k_AdAdrb2_LvAgt	0	0.020646
k_AdAdrb2_LvAgtr1	-0.0357019	-2.6954e-05
k_AdAdrb2_LvRen	0.0117134	3.5655e-06
k_AdAdrb2_LvAgtrap	-0.0333814	4.9928e-05
k_AdAdrb1_AdIl1b	-0.00192295	-0.00066462
k_AdAdrb1_AdTgfb1	-0.000394532	-0.025586
k_AdAdrb1_AdIl1a	0	0.014939
k_AdAdrb1_AdIl6	0	0.00085461
k_AdAdrb1_AdIl10	-0.0660154	-0.046364
k_AdAdrb1_AdCcl5	2.68281e-05	7.8333e-05
k_AdAdrb1_AdHmgb1	2.5193e-05	1.9963e-05
k_AdAdrb1_AdTnf	0.000125131	-0.031953
k_AdAdrb1_AdCxcr3	0.000323192	-0.028463
k_AdAdrb1_AdTh	0.000364653	0.00026945
k_AdAdrb1_AdDbh	0	0
k_AdAdrb1_AdAdrb2	0	-0.004033
k_AdAdrb1_AdAdrb1	0.00133943	4.7549e-05
k_AdAdrb1_AdAdra1a	-7.63637e-06	8.8826e-05
k_AdAdrb1_AdAdra2a	0	0
k_AdAdrb1_AdCacna1d	-0.00180999	0.076089
k_AdAdrb1_AdGja1	0	-0.0032623
k_AdAdrb1_AdAce	-0.00637104	-0.00027319
k_AdAdrb1_AdAgt	0.028085	0.059452
k_AdAdrb1_AdAgtr1	0	-0.00086756
k_AdAdrb1_AdRen	-0.00619082	0.12075
k_AdAdrb1_AdAgtrap	0.000296769	-3.444e-05
k_AdAdrb1_BsIl1b	0.00244537	-0.00033326
k_AdAdrb1_BsTgfb1	0	-0.00037258
k_AdAdrb1_BsIl1a	0.0463403	0.046915
k_AdAdrb1_BsIl6	0	1.8323e-05
k_AdAdrb1_BsIl10	0.0216346	0.012891
k_AdAdrb1_BsCcl5	-0.000455164	0
k_AdAdrb1_BsHmgb1	2.13873e-05	0
k_AdAdrb1_BsTnf	0.024307	-1.5149e-05
k_AdAdrb1_BsCxcr3	-0.000907947	0
k_AdAdrb1_BsTh	0.00207044	0.0401
k_AdAdrb1_BsDbh	0.0164884	-0.00012015
k_AdAdrb1_BsAdrb2	-0.000235557	0.016713
k_AdAdrb1_BsAdrb1	-0.0308668	-0.016524
k_AdAdrb1_BsAdra1a	-0.00245465	-0.0067936
k_AdAdrb1_BsAdra2a	-0.0171078	0
k_AdAdrb1_BsCacna1d	0.00402551	4.2167e-05
k_AdAdrb1_BsGja1	-0.00111567	0
k_AdAdrb1_BsAce	-0.000551847	-0.059999
k_AdAdrb1_BsAgt	0.00111266	0.11219
k_AdAdrb1_BsAgtr1	0	0.00040226
k_AdAdrb1_BsRen	-0.00162633	0
k_AdAdrb1_BsAgtrap	0	0
k_AdAdrb1_KdIl1b	0.029663	0.06278
k_AdAdrb1_KdTgfb1	0.00804029	0.017937
k_AdAdrb1_KdIl1a	-0.000138938	-0.0094429
k_AdAdrb1_KdIl6	4.02684e-06	0
k_AdAdrb1_KdIl10	-6.62699e-05	-0.061359
k_AdAdrb1_KdCcl5	0	0.043674
k_AdAdrb1_KdHmgb1	0.000815976	0.013267
k_AdAdrb1_KdTnf	1.49968e-06	-2.0464e-05
k_AdAdrb1_KdCxcr3	0	-0.00027755
k_AdAdrb1_KdTh	0.00174381	0.0041561
k_AdAdrb1_KdDbh	0	0
k_AdAdrb1_KdAdrb2	-3.49402e-05	0.019416
k_AdAdrb1_KdAdrb1	-8.48221e-06	0
k_AdAdrb1_KdAdra1a	-0.00131946	0.027655
k_AdAdrb1_KdAdra2a	0	0
k_AdAdrb1_KdCacna1d	-0.0446873	-0.052899
k_AdAdrb1_KdGja1	3.08349e-05	0.034837
k_AdAdrb1_KdAce	0	0.023938
k_AdAdrb1_KdAgt	-0.0288965	-0.054036
k_AdAdrb1_KdAgtr1	0.0502643	0.00022018
k_AdAdrb1_KdRen	0	-0.046949
k_AdAdrb1_KdAgtrap	-0.0122201	0
k_AdAdrb1_LiIl1b	-0.0571584	0
k_AdAdrb1_LiTgfb1	0	-0.039417
k_AdAdrb1_LiIl1a	1.96111e-05	0.011868
k_AdAdrb1_LiIl6	0.000451181	-7.6001e-07
k_AdAdrb1_LiIl10	0.00127386	0.055795
k_AdAdrb1_LiCcl5	-3.33946e-05	-0.048779
k_AdAdrb1_LiHmgb1	-5.39305e-07	-5.66e-05
k_AdAdrb1_LiTnf	0	0.00099405
k_AdAdrb1_LiCxcr3	-5.25434e-05	-0.00027491
k_AdAdrb1_LiTh	0	0.032174
k_AdAdrb1_LiDbh	0	-1.8611e-05
k_AdAdrb1_LiAdrb2	0	0.00038951
k_AdAdrb1_LiAdrb1	0.00228566	-0.0016276
k_AdAdrb1_LiAdra1a	0.0399932	0
k_AdAdrb1_LiAdra2a	7.1113e-05	0.00058309
k_AdAdrb1_LiCacna1d	0	0
k_AdAdrb1_LiGja1	-4.65444e-06	0.10727
k_AdAdrb1_LiAce	0	0.013715
k_AdAdrb1_LiAgt	-0.00283186	0.0060164
k_AdAdrb1_LiAgtr1	0	-0.0061782
k_AdAdrb1_LiRen	0.00450589	0.12224
k_AdAdrb1_LiAgtrap	0.00939387	-0.00015601
k_AdAdrb1_LvIl1b	0.0307583	0
k_AdAdrb1_LvTgfb1	0.0343731	0.0044747
k_AdAdrb1_LvIl1a	-0.000100648	0.011051
k_AdAdrb1_LvIl6	0	-3.1504e-05
k_AdAdrb1_LvIl10	-0.000212993	-0.087476
k_AdAdrb1_LvCcl5	0.0657786	0.00014903
k_AdAdrb1_LvHmgb1	-0.0197643	0
k_AdAdrb1_LvTnf	-0.00385464	-0.082186
k_AdAdrb1_LvCxcr3	-0.000416312	0
k_AdAdrb1_LvTh	0.0145725	0.011247
k_AdAdrb1_LvDbh	0	-0.0097847
k_AdAdrb1_LvAdrb2	-0.00246907	-0.0017454
k_AdAdrb1_LvAdrb1	6.64e-07	-0.036339
k_AdAdrb1_LvAdra1a	0	-0.018223
k_AdAdrb1_LvAdra2a	0.00734998	0.0032729
k_AdAdrb1_LvCacna1d	0	0.056028
k_AdAdrb1_LvGja1	0	0.0021624
k_AdAdrb1_LvAce	0	0
k_AdAdrb1_LvAgt	-0.0135128	0.000118
k_AdAdrb1_LvAgtr1	0.00114856	-6.7194e-05
k_AdAdrb1_LvRen	-0.0349374	-1.6011e-06
k_AdAdrb1_LvAgtrap	2.49932e-05	0.001472
k_AdAdra1a_AdIl1b	-0.00015691	-3.4934e-06
k_AdAdra1a_AdTgfb1	0	-0.040602
k_AdAdra1a_AdIl1a	-0.000841949	0.020682
k_AdAdra1a_AdIl6	0.00616026	0.00316
k_AdAdra1a_AdIl10	-8.35721e-05	-0.088987
k_AdAdra1a_AdCcl5	0.0113811	0.00016146
k_AdAdra1a_AdHmgb1	0.00156739	0.0043044
k_AdAdra1a_AdTnf	-0.00109154	-0.054861
k_AdAdra1a_AdCxcr3	0	-0.045335
k_AdAdra1a_AdTh	0.0066184	0.001351
k_AdAdra1a_AdDbh	0.000501722	0
k_AdAdra1a_AdAdrb2	0	-0.037499
k_AdAdra1a_AdAdrb1	0.000197184	0
k_AdAdra1a_AdAdra1a	-1.47526e-05	4.2152e-05
k_AdAdra1a_AdAdra2a	0.0542852	0
k_AdAdra1a_AdCacna1d	0.00214162	0.10216
k_AdAdra1a_AdGja1	0	-0.00076222
k_AdAdra1a_AdAce	-0.0145173	-0.032342
k_AdAdra1a_AdAgt	0.000494292	0.08598
k_AdAdra1a_AdAgtr1	0	-6.2516e-05
k_AdAdra1a_AdRen	-0.03564	0.14162
k_AdAdra1a_AdAgtrap	0.00129299	-1.183e-05
k_AdAdra1a_BsIl1b	-0.0136013	-0.020634
k_AdAdra1a_BsTgfb1	-0.0295099	-0.0015772
k_AdAdra1a_BsIl1a	2.72554e-05	0.047425
k_AdAdra1a_BsIl6	-6.46756e-06	5.5292e-06
k_AdAdra1a_BsIl10	0.0122723	0.010078
k_AdAdra1a_BsCcl5	-0.0625071	-2.7377e-05
k_AdAdra1a_BsHmgb1	-0.00746714	0
k_AdAdra1a_BsTnf	-2.26275e-05	-0.0035538
k_AdAdra1a_BsCxcr3	-0.0256563	0
k_AdAdra1a_BsTh	0.00259564	0.027219
k_AdAdra1a_BsDbh	7.40643e-06	0.0095495
k_AdAdra1a_BsAdrb2	-0.0153624	0.0029069
k_AdAdra1a_BsAdrb1	0	-0.0078505
k_AdAdra1a_BsAdra1a	-0.00540564	-0.012049
k_AdAdra1a_BsAdra2a	-0.00212519	0
k_AdAdra1a_BsCacna1d	0.0011351	1.0205e-06
k_AdAdra1a_BsGja1	-0.0197365	0
k_AdAdra1a_BsAce	-0.00199145	-0.059006
k_AdAdra1a_BsAgt	0.0467598	0.09758
k_AdAdra1a_BsAgtr1	2.79077e-05	-5.6503e-06
k_AdAdra1a_BsRen	-0.000246019	-8.224e-07
k_AdAdra1a_BsAgtrap	-0.0269769	-9.8195e-05
k_AdAdra1a_KdIl1b	-0.00647941	0.042917
k_AdAdra1a_KdTgfb1	-0.0452352	0
k_AdAdra1a_KdIl1a	-0.016401	-0.0075176
k_AdAdra1a_KdIl6	-0.000577168	0
k_AdAdra1a_KdIl10	-0.0473008	-0.096231
k_AdAdra1a_KdCcl5	0	0.046025
k_AdAdra1a_KdHmgb1	-0.0136881	0.0084403
k_AdAdra1a_KdTnf	0	-3.6976e-05
k_AdAdra1a_KdCxcr3	-0.0205039	-0.00060126
k_AdAdra1a_KdTh	0.00145396	0.048097
k_AdAdra1a_KdDbh	0	0
k_AdAdra1a_KdAdrb2	-0.0336248	0
k_AdAdra1a_KdAdrb1	0.0010699	0
k_AdAdra1a_KdAdra1a	0.000867593	0.0046265
k_AdAdra1a_KdAdra2a	0	-1.8118e-05
k_AdAdra1a_KdCacna1d	-0.00125997	-0.052343
k_AdAdra1a_KdGja1	0.0181735	0.064208
k_AdAdra1a_KdAce	-2.10675e-05	0.016612
k_AdAdra1a_KdAgt	0.000528585	-0.058541
k_AdAdra1a_KdAgtr1	-0.000323546	0.00017959
k_AdAdra1a_KdRen	0	-0.014486
k_AdAdra1a_KdAgtrap	0	9.8401e-05
k_AdAdra1a_LiIl1b	0	4.5296e-06
k_AdAdra1a_LiTgfb1	0.0311686	-0.027893
k_AdAdra1a_LiIl1a	-5.41685e-05	0.017063
k_AdAdra1a_LiIl6	0.0633043	0
k_AdAdra1a_LiIl10	0.0635989	0.076729
k_AdAdra1a_LiCcl5	-5.1324e-05	-0.048679
k_AdAdra1a_LiHmgb1	-0.0170048	-7.2092e-05
k_AdAdra1a_LiTnf	0.033484	0.034584
k_AdAdra1a_LiCxcr3	0	-4.1194e-06
k_AdAdra1a_LiTh	0	0.046176
k_AdAdra1a_LiDbh	0.000624677	0.048112
k_AdAdra1a_LiAdrb2	0.0359992	0.0045187
k_AdAdra1a_LiAdrb1	0.00600535	-1.7004e-05
k_AdAdra1a_LiAdra1a	-0.000792587	0
k_AdAdra1a_LiAdra2a	0.00022933	-0.00047477
k_AdAdra1a_LiCacna1d	0	-0.00047061
k_AdAdra1a_LiGja1	-0.0176982	0.12703
k_AdAdra1a_LiAce	2.96368e-05	0.018243
k_AdAdra1a_LiAgt	-0.000638191	0
k_AdAdra1a_LiAgtr1	0	-0.049694
k_AdAdra1a_LiRen	1.06998e-05	0.099469
k_AdAdra1a_LiAgtrap	-1.75652e-05	-0.047195
k_AdAdra1a_LvIl1b	0.00124181	0.018125
k_AdAdra1a_LvTgfb1	0.0148473	0.035972
k_AdAdra1a_LvIl1a	-0.0316226	0.01149
k_AdAdra1a_LvIl6	0	0.0066309
k_AdAdra1a_LvIl10	-0.00103226	-0.10608
k_AdAdra1a_LvCcl5	0.00221539	0.025465
k_AdAdra1a_LvHmgb1	0.0494658	0
k_AdAdra1a_LvTnf	-0.00251979	-0.086944
k_AdAdra1a_LvCxcr3	-0.0371236	-0.0051079
k_AdAdra1a_LvTh	-0.00613202	0.00092072
k_AdAdra1a_LvDbh	-0.000153104	-0.037327
k_AdAdra1a_LvAdrb2	-0.00952922	9.5387e-06
k_AdAdra1a_LvAdrb1	5.04522e-05	-0.038686
k_AdAdra1a_LvAdra1a	9.83668e-05	-0.00071923
k_AdAdra1a_LvAdra2a	0.00781355	0.023259
k_AdAdra1a_LvCacna1d	0.00345676	0.048355
k_AdAdra1a_LvGja1	0	0.0071554
k_AdAdra1a_LvAce	0.0123269	0
k_AdAdra1a_LvAgt	0.00507883	0.022181
k_AdAdra1a_LvAgtr1	0.011816	-0.00098061
k_AdAdra1a_LvRen	-6.72625e-05	0
k_AdAdra1a_LvAgtrap	0.0651598	-5.5464e-05
k_AdAdra2a_AdIl1b	0.0247722	0.0025674
k_AdAdra2a_AdTgfb1	0.0161451	0.0093092
k_AdAdra2a_AdIl1a	0	2.17e-05
k_AdAdra2a_AdIl6	0	-0.0502
k_AdAdra2a_AdIl10	0.106597	0.024673
k_AdAdra2a_AdCcl5	0.000351107	-1.2988e-05
k_AdAdra2a_AdHmgb1	0	-0.00011002
k_AdAdra2a_AdTnf	0.0270106	0.0092355
k_AdAdra2a_AdCxcr3	-3.00622e-05	0.031286
k_AdAdra2a_AdTh	-0.00221341	-0.00022342
k_AdAdra2a_AdDbh	0	0
k_AdAdra2a_AdAdrb2	3.86463e-05	0.049711
k_AdAdra2a_AdAdrb1	-0.006796	0.00076345
k_AdAdra2a_AdAdra1a	0.000474768	0
k_AdAdra2a_AdAdra2a	-0.000581946	0.0012162
k_AdAdra2a_AdCacna1d	0	-0.013868
k_AdAdra2a_AdGja1	0.000295645	0.00070913
k_AdAdra2a_AdAce	0.0559778	0.043109
k_AdAdra2a_AdAgt	-0.0204076	-0.017043
k_AdAdra2a_AdAgtr1	0	3.642e-05
k_AdAdra2a_AdRen	0.0960888	-0.080599
k_AdAdra2a_AdAgtrap	-0.0121785	7.8312e-05
k_AdAdra2a_BsIl1b	-0.0018811	0.045046
k_AdAdra2a_BsTgfb1	0	0.034811
k_AdAdra2a_BsIl1a	-0.022757	-0.0047479
k_AdAdra2a_BsIl6	9.70016e-05	0
k_AdAdra2a_BsIl10	-0.0607638	-0.05354
k_AdAdra2a_BsCcl5	0.0146749	3.8726e-05
k_AdAdra2a_BsHmgb1	-0.00116797	0.0050803
k_AdAdra2a_BsTnf	0.00384826	6.8315e-06
k_AdAdra2a_BsCxcr3	0.000621627	0
k_AdAdra2a_BsTh	-0.0337218	-2.2156e-05
k_AdAdra2a_BsDbh	-0.0563765	-2.5787e-06
k_AdAdra2a_BsAdrb2	0.00325484	0
k_AdAdra2a_BsAdrb1	0.0439342	0.0014058
k_AdAdra2a_BsAdra1a	0.0746501	0
k_AdAdra2a_BsAdra2a	0.0758502	0
k_AdAdra2a_BsCacna1d	-0.0372519	0.014789
k_AdAdra2a_BsGja1	-0.00215778	0
k_AdAdra2a_BsAce	0	0.01216
k_AdAdra2a_BsAgt	-0.00687538	-0.0024318
k_AdAdra2a_BsAgtr1	0.000472294	-0.0011422
k_AdAdra2a_BsRen	0.0367125	-0.00039047
k_AdAdra2a_BsAgtrap	-4.11622e-05	0
k_AdAdra2a_KdIl1b	-0.000994896	0
k_AdAdra2a_KdTgfb1	2.06059e-05	0
k_AdAdra2a_KdIl1a	9.41699e-05	0.0056281
k_AdAdra2a_KdIl6	0.00244016	0.0085703
k_AdAdra2a_KdIl10	0.0735936	0.054161
k_AdAdra2a_KdCcl5	1.3981e-05	-2.7064e-05
k_AdAdra2a_KdHmgb1	-0.013616	-0.0076195
k_AdAdra2a_KdTnf	-0.00278817	0.018931
k_AdAdra2a_KdCxcr3	0.00307373	0.049981
k_AdAdra2a_KdTh	-0.0027476	-0.043233
k_AdAdra2a_KdDbh	0	-0.0058794
k_AdAdra2a_KdAdrb2	0.000134425	0
k_AdAdra2a_KdAdrb1	-0.00319862	0
k_AdAdra2a_KdAdra1a	-0.000827531	0
k_AdAdra2a_KdAdra2a	2.99278e-05	0.0011186
k_AdAdra2a_KdCacna1d	0.0563831	0.0061075
k_AdAdra2a_KdGja1	-0.00132953	-0.020024
k_AdAdra2a_KdAce	3.92745e-05	-0.0018858
k_AdAdra2a_KdAgt	0.000321922	0.0019602
k_AdAdra2a_KdAgtr1	-0.00557915	0
k_AdAdra2a_KdRen	0	0.0018551
k_AdAdra2a_KdAgtrap	1.07947e-05	0.0025306
k_AdAdra2a_LiIl1b	0.0229112	0
k_AdAdra2a_LiTgfb1	0	0.00072306
k_AdAdra2a_LiIl1a	-9.41502e-05	-0.00029084
k_AdAdra2a_LiIl6	-0.0206844	0
k_AdAdra2a_LiIl10	-0.0384569	-0.038134
k_AdAdra2a_LiCcl5	-0.000511577	0
k_AdAdra2a_LiHmgb1	8.37632e-06	0.033395
k_AdAdra2a_LiTnf	-4.96221e-06	-0.042394
k_AdAdra2a_LiCxcr3	0.0409077	-3.0901e-05
k_AdAdra2a_LiTh	4.70221e-05	-0.037987
k_AdAdra2a_LiDbh	-2.6018e-05	-0.0025697
k_AdAdra2a_LiAdrb2	-8.11001e-05	-0.0010932
k_AdAdra2a_LiAdrb1	-0.0625739	1.3479e-05
k_AdAdra2a_LiAdra1a	0.00568511	5.7472e-05
k_AdAdra2a_LiAdra2a	-0.000245253	0
k_AdAdra2a_LiCacna1d	0.00262591	0.02835
k_AdAdra2a_LiGja1	0.00161893	-0.078761
k_AdAdra2a_LiAce	0	4.134e-05
k_AdAdra2a_LiAgt	0.0227926	0.0013659
k_AdAdra2a_LiAgtr1	0.00184036	0.067263
k_AdAdra2a_LiRen	-0.00464406	-0.018232
k_AdAdra2a_LiAgtrap	0.000360893	0.02868
k_AdAdra2a_LvIl1b	-0.0630399	-0.0089838
k_AdAdra2a_LvTgfb1	-0.0668875	-0.0021904
k_AdAdra2a_LvIl1a	3.17284e-05	-9.7992e-05
k_AdAdra2a_LvIl6	3.03381e-05	5.0541e-06
k_AdAdra2a_LvIl10	0.0233771	0.043987
k_AdAdra2a_LvCcl5	-0.0589323	-0.0005174
k_AdAdra2a_LvHmgb1	-6.82207e-05	-0.017409
k_AdAdra2a_LvTnf	0.0450907	0.016905
k_AdAdra2a_LvCxcr3	0.0151856	0.019684
k_AdAdra2a_LvTh	-2.8808e-05	-7.1264e-05
k_AdAdra2a_LvDbh	0.0134116	0.013951
k_AdAdra2a_LvAdrb2	0.0656537	-3.6846e-06
k_AdAdra2a_LvAdrb1	0.00253388	0.0013819
k_AdAdra2a_LvAdra1a	0.0252576	0.001987
k_AdAdra2a_LvAdra2a	-0.0452	-0.041933
k_AdAdra2a_LvCacna1d	-0.0574479	-0.0027379
k_AdAdra2a_LvGja1	0.000190486	3.8449e-06
k_AdAdra2a_LvAce	0	1.3453e-05
k_AdAdra2a_LvAgt	-2.95631e-05	-0.0021018
k_AdAdra2a_LvAgtr1	-0.0232509	0
k_AdAdra2a_LvRen	0.0301234	0.00066338
k_AdAdra2a_LvAgtrap	-0.00229239	-0.041012
k_AdCacna1d_AdIl1b	0	-0.00024446
k_AdCacna1d_AdTgfb1	0	-0.0010186
k_AdCacna1d_AdIl1a	0.000763394	3.3236e-05
k_AdCacna1d_AdIl6	0.00136545	0.00024575
k_AdCacna1d_AdIl10	-0.00722067	-0.023398
k_AdCacna1d_AdCcl5	0.00273833	2.0614e-05
k_AdCacna1d_AdHmgb1	-0.000152736	0.00062607
k_AdCacna1d_AdTnf	-0.000195251	-0.013139
k_AdCacna1d_AdCxcr3	-0.000618809	-0.0098764
k_AdCacna1d_AdTh	0.00209201	0.00075261
k_AdCacna1d_AdDbh	0	0
k_AdCacna1d_AdAdrb2	-3.29899e-05	-0.016034
k_AdCacna1d_AdAdrb1	0.003146	-0.053847
k_AdCacna1d_AdAdra1a	-0.000316016	-0.031771
k_AdCacna1d_AdAdra2a	0.0441261	0
k_AdCacna1d_AdCacna1d	0	3.5088e-05
k_AdCacna1d_AdGja1	-4.9104e-05	0.013161
k_AdCacna1d_AdAce	-0.0694339	-0.0010374
k_AdCacna1d_AdAgt	0.00050206	0.00946
k_AdCacna1d_AdAgtr1	0	-7.3667e-06
k_AdCacna1d_AdRen	-0.129056	0.0064997
k_AdCacna1d_AdAgtrap	0.000824265	0.023897
k_AdCacna1d_BsIl1b	-0.00723097	-0.0044456
k_AdCacna1d_BsTgfb1	-0.0184513	0
k_AdCacna1d_BsIl1a	0.00804507	-0.00041283
k_AdCacna1d_BsIl6	-0.000548713	-1.5972e-05
k_AdCacna1d_BsIl10	0.079263	0.0021803
k_AdCacna1d_BsCcl5	-0.119087	-0.022831
k_AdCacna1d_BsHmgb1	-0.00347662	0
k_AdCacna1d_BsTnf	0	0.0022825
k_AdCacna1d_BsCxcr3	-0.0503954	0
k_AdCacna1d_BsTh	0.062844	-8.9064e-05
k_AdCacna1d_BsDbh	0.0290391	0.020174
k_AdCacna1d_BsAdrb2	-0.0633057	0
k_AdCacna1d_BsAdrb1	-0.000579969	-0.00055136
k_AdCacna1d_BsAdra1a	-0.0585747	-0.00040714
k_AdCacna1d_BsAdra2a	-0.049832	0
k_AdCacna1d_BsCacna1d	0.0237863	0
k_AdCacna1d_BsGja1	-0.0460567	0
k_AdCacna1d_BsAce	-0.000905109	-0.0011082
k_AdCacna1d_BsAgt	0.0452715	0.00086416
k_AdCacna1d_BsAgtr1	0.000132382	-0.0080301
k_AdCacna1d_BsRen	-0.00164329	1.3537e-05
k_AdCacna1d_BsAgtrap	-0.0194855	-0.024306
k_AdCacna1d_KdIl1b	2.13886e-05	3.0331e-05
k_AdCacna1d_KdTgfb1	-0.0514648	1.0375e-06
k_AdCacna1d_KdIl1a	-0.0508631	-0.017861
k_AdCacna1d_KdIl6	-0.0118232	0
k_AdCacna1d_KdIl10	-0.113635	-0.020716
k_AdCacna1d_KdCcl5	1.80238e-05	9.9882e-05
k_AdCacna1d_KdHmgb1	0.000482414	5.253e-05
k_AdCacna1d_KdTnf	0	-0.023649
k_AdCacna1d_KdCxcr3	-0.0686951	-0.001411
k_AdCacna1d_KdTh	0.0138418	0.0034085
k_AdCacna1d_KdDbh	0	0
k_AdCacna1d_KdAdrb2	-0.0583287	0
k_AdCacna1d_KdAdrb1	0.00270347	-0.0001569
k_AdCacna1d_KdAdra1a	0.00479197	0
k_AdCacna1d_KdAdra2a	-9.57312e-06	0
k_AdCacna1d_KdCacna1d	-0.0216728	-0.042878
k_AdCacna1d_KdGja1	0.0444581	0.036615
k_AdCacna1d_KdAce	-3.81034e-05	0
k_AdCacna1d_KdAgt	-0.000722864	-0.0012427
k_AdCacna1d_KdAgtr1	6.07767e-06	-0.027569
k_AdCacna1d_KdRen	0	-0.00022159
k_AdCacna1d_KdAgtrap	0	-0.051161
k_AdCacna1d_LiIl1b	0	0
k_AdCacna1d_LiTgfb1	-0.000246111	0
k_AdCacna1d_LiIl1a	0.00555708	0
k_AdCacna1d_LiIl6	0.109796	0
k_AdCacna1d_LiIl10	0.119458	0.028988
k_AdCacna1d_LiCcl5	-6.82513e-05	-7.215e-05
k_AdCacna1d_LiHmgb1	-0.0218105	-0.0025517
k_AdCacna1d_LiTnf	0.0113669	0.022771
k_AdCacna1d_LiCxcr3	-3.10575e-05	-3.1956e-06
k_AdCacna1d_LiTh	-3.63931e-06	3.2764e-05
k_AdCacna1d_LiDbh	0.0319764	0
k_AdCacna1d_LiAdrb2	0.0265364	0
k_AdCacna1d_LiAdrb1	0.0645083	-4.7577e-06
k_AdCacna1d_LiAdra1a	-0.000832265	-5.5858e-05
k_AdCacna1d_LiAdra2a	0.000544744	-0.039745
k_AdCacna1d_LiCacna1d	-0.00145212	-0.027934
k_AdCacna1d_LiGja1	-0.0170274	0.010064
k_AdCacna1d_LiAce	4.74509e-05	0.0012759
k_AdCacna1d_LiAgt	-0.000787267	0
k_AdCacna1d_LiAgtr1	0	-0.0032185
k_AdCacna1d_LiRen	8.12513e-05	0.00021081
k_AdCacna1d_LiAgtrap	-4.8004e-05	-2.2721e-05
k_AdCacna1d_LvIl1b	0.0485695	0.00063471
k_AdCacna1d_LvTgfb1	0.0781508	0.031412
k_AdCacna1d_LvIl1a	0.000946098	0
k_AdCacna1d_LvIl6	-0.00126335	0.023543
k_AdCacna1d_LvIl10	-0.035135	-0.021795
k_AdCacna1d_LvCcl5	0.0471916	7.5326e-05
k_AdCacna1d_LvHmgb1	0.0219545	0
k_AdCacna1d_LvTnf	-0.00243665	-0.00080165
k_AdCacna1d_LvCxcr3	-0.0707231	0
k_AdCacna1d_LvTh	-0.0358573	0
k_AdCacna1d_LvDbh	-0.0170833	-0.00019059
k_AdCacna1d_LvAdrb2	-0.080982	0.011416
k_AdCacna1d_LvAdrb1	-0.00365434	0
k_AdCacna1d_LvAdra1a	0	1.2717e-05
k_AdCacna1d_LvAdra2a	0.0775031	0.00074798
k_AdCacna1d_LvCacna1d	0.0821031	0.0015026
k_AdCacna1d_LvGja1	0	0
k_AdCacna1d_LvAce	-3.72722e-05	0.00022991
k_AdCacna1d_LvAgt	0.0328268	2.3221e-05
k_AdCacna1d_LvAgtr1	0.0736336	0
k_AdCacna1d_LvRen	-0.000237139	0
k_AdCacna1d_LvAgtrap	0.0560948	1.9734e-05
k_AdGja1_AdIl1b	0.00237905	-0.00021158
k_AdGja1_AdTgfb1	0.000324956	-0.00052869
k_AdGja1_AdIl1a	0.00165726	0
k_AdGja1_AdIl6	2.11287e-05	0.024379
k_AdGja1_AdIl10	-0.0409597	-0.0022118
k_AdGja1_AdCcl5	0.000569052	-0.01038
k_AdGja1_AdHmgb1	0.000653598	0.0039524
k_AdGja1_AdTnf	0.000392967	-2.5377e-05
k_AdGja1_AdCxcr3	0.000529198	-0.0017339
k_AdGja1_AdTh	0.00209964	0.0033052
k_AdGja1_AdDbh	0	0
k_AdGja1_AdAdrb2	-3.20007e-05	-0.025548
k_AdGja1_AdAdrb1	0.0292115	0
k_AdGja1_AdAdra1a	-0.000814649	0
k_AdGja1_AdAdra2a	0.0157652	-0.032993
k_AdGja1_AdCacna1d	0	0.00068744
k_AdGja1_AdGja1	-3.05066e-05	-0.00015421
k_AdGja1_AdAce	-0.0787047	-0.022326
k_AdGja1_AdAgt	0.000653105	0.0018431
k_AdGja1_AdAgtr1	0	8.4768e-06
k_AdGja1_AdRen	-0.110297	0.024626
k_AdGja1_AdAgtrap	0.000332064	-6.0945e-05
k_AdGja1_BsIl1b	0	-0.041
k_AdGja1_BsTgfb1	-0.0239952	-0.038747
k_AdGja1_BsIl1a	0.00118685	0.00024994
k_AdGja1_BsIl6	-0.0017862	0
k_AdGja1_BsIl10	0.0813372	0.017394
k_AdGja1_BsCcl5	-0.119856	-0.0030845
k_AdGja1_BsHmgb1	-0.00926872	-0.012923
k_AdGja1_BsTnf	-0.000107034	2.7325e-05
k_AdGja1_BsCxcr3	0.000209759	-0.014712
k_AdGja1_BsTh	0.0627455	-0.0087442
k_AdGja1_BsDbh	0.0445163	-3.4149e-06
k_AdGja1_BsAdrb2	-0.0326245	-0.0047073
k_AdGja1_BsAdrb1	-0.00123786	-1.3583e-05
k_AdGja1_BsAdra1a	-0.0417553	0.02385
k_AdGja1_BsAdra2a	-0.0822714	0.027531
k_AdGja1_BsCacna1d	0.0523323	-0.041802
k_AdGja1_BsGja1	-0.0479661	0.024253
k_AdGja1_BsAce	-0.00859894	-0.0041967
k_AdGja1_BsAgt	0.0311776	0.00015336
k_AdGja1_BsAgtr1	0.000606203	0
k_AdGja1_BsRen	-0.00132959	0.0087818
k_AdGja1_BsAgtrap	-0.0172993	-0.00079242
k_AdGja1_KdIl1b	0.000466501	-0.0022674
k_AdGja1_KdTgfb1	-0.0384145	-5.8625e-06
k_AdGja1_KdIl1a	-0.0570948	-0.0014287
k_AdGja1_KdIl6	-0.0231305	-0.02583
k_AdGja1_KdIl10	-0.120519	-0.00020741
k_AdGja1_KdCcl5	9.66752e-05	-0.015735
k_AdGja1_KdHmgb1	0.000236116	0
k_AdGja1_KdTnf	0.00116128	-0.050355
k_AdGja1_KdCxcr3	-0.0589335	-0.056852
k_AdGja1_KdTh	0.00164176	0.024559
k_AdGja1_KdDbh	0	0.012467
k_AdGja1_KdAdrb2	-0.0256512	-0.024398
k_AdGja1_KdAdrb1	0.000230695	-1.3149e-05
k_AdGja1_KdAdra1a	0.000197716	0
k_AdGja1_KdAdra2a	-3.40553e-05	0
k_AdGja1_KdCacna1d	-0.0467469	0
k_AdGja1_KdGja1	0.02354	0.00057278
k_AdGja1_KdAce	-7.00369e-05	0
k_AdGja1_KdAgt	-0.00304618	0
k_AdGja1_KdAgtr1	3.33652e-05	-0.0245
k_AdGja1_KdRen	0	0.013214
k_AdGja1_KdAgtrap	-0.00438151	-0.0066418
k_AdGja1_LiIl1b	0	0.023486
k_AdGja1_LiTgfb1	0.000107471	0
k_AdGja1_LiIl1a	0.0026216	7.0289e-06
k_AdGja1_LiIl6	0.094052	0.021219
k_AdGja1_LiIl10	0.105478	0.00033251
k_AdGja1_LiCcl5	-0.0001183	0.011718
k_AdGja1_LiHmgb1	-0.00337901	-0.050351
k_AdGja1_LiTnf	7.1095e-05	0.031623
k_AdGja1_LiCxcr3	-0.000421108	0.03575
k_AdGja1_LiTh	-4.60698e-05	0.001472
k_AdGja1_LiDbh	0.00656811	0
k_AdGja1_LiAdrb2	0.0129513	0.0051386
k_AdGja1_LiAdrb1	0.0614499	0
k_AdGja1_LiAdra1a	-0.00181056	-0.038213
k_AdGja1_LiAdra2a	0.000519438	0
k_AdGja1_LiCacna1d	-0.00176468	-0.040558
k_AdGja1_LiGja1	-0.0185921	0.018441
k_AdGja1_LiAce	-0.000264849	-3.6764e-05
k_AdGja1_LiAgt	0.00189483	-0.014309
k_AdGja1_LiAgtr1	0	-0.023528
k_AdGja1_LiRen	0.00184704	0.00087873
k_AdGja1_LiAgtrap	-0.0007863	-0.0062666
k_AdGja1_LvIl1b	0.0423596	1.6869e-06
k_AdGja1_LvTgfb1	0.0692248	0
k_AdGja1_LvIl1a	0.000137674	4.4903e-05
k_AdGja1_LvIl6	-0.00263773	0
k_AdGja1_LvIl10	-0.0237411	-0.0017027
k_AdGja1_LvCcl5	0.0473026	0.00021918
k_AdGja1_LvHmgb1	0.0017871	0.027702
k_AdGja1_LvTnf	-0.0116517	-5.443e-05
k_AdGja1_LvCxcr3	-0.0858401	-0.00082792
k_AdGja1_LvTh	-0.039645	-0.0003135
k_AdGja1_LvDbh	-0.0312168	-0.00055059
k_AdGja1_LvAdrb2	-0.0788094	0
k_AdGja1_LvAdrb1	0.00132892	0
k_AdGja1_LvAdra1a	-0.000497268	2.3949e-05
k_AdGja1_LvAdra2a	0.0860878	0.0059594
k_AdGja1_LvCacna1d	0.0726401	0
k_AdGja1_LvGja1	0	-6.1078e-06
k_AdGja1_LvAce	-0.00175937	0.004165
k_AdGja1_LvAgt	0	0.00063334
k_AdGja1_LvAgtr1	0.0790277	0
k_AdGja1_LvRen	-0.00275379	0
k_AdGja1_LvAgtrap	0.0386179	0.028626
k_AdAce_AdIl1b	-0.0696864	-0.0064508
k_AdAce_AdTgfb1	-0.0484112	-0.05634
k_AdAce_AdIl1a	0	0.020028
k_AdAce_AdIl6	0	0.0074834
k_AdAce_AdIl10	-0.129167	-0.10741
k_AdAce_AdCcl5	0.000131184	0.00013499
k_AdAce_AdHmgb1	0	2.4502e-06
k_AdAce_AdTnf	-0.0361404	-0.057441
k_AdAce_AdCxcr3	0	-0.062524
k_AdAce_AdTh	0.00942436	0.00011933
k_AdAce_AdDbh	0	0
k_AdAce_AdAdrb2	-0.0145357	-0.075579
k_AdAce_AdAdrb1	0.0625681	0.0011438
k_AdAce_AdAdra1a	-0.00213219	3.185e-05
k_AdAce_AdAdra2a	0.000128681	0
k_AdAce_AdCacna1d	0	0.13357
k_AdAce_AdGja1	-0.00160207	-0.0019102
k_AdAce_AdAce	-0.0705664	-0.06327
k_AdAce_AdAgt	0.0117882	0.1144
k_AdAce_AdAgtr1	0	-8.3043e-05
k_AdAce_AdRen	-0.158272	0.2036
k_AdAce_AdAgtrap	-0.00138706	-9.4957e-06
k_AdAce_BsIl1b	0.00732615	-0.045769
k_AdAce_BsTgfb1	-0.00464396	-0.028858
k_AdAce_BsIl1a	0.00182449	0.058272
k_AdAce_BsIl6	-0.000150973	-1.8059e-05
k_AdAce_BsIl10	0.0796152	0.08899
k_AdAce_BsCcl5	-0.0553282	-6.0719e-05
k_AdAce_BsHmgb1	6.83707e-05	0
k_AdAce_BsTnf	-0.00012292	-9.4562e-07
k_AdAce_BsCxcr3	-0.000549457	0
k_AdAce_BsTh	0.0717742	0.012019
k_AdAce_BsDbh	0.0991943	0.00188
k_AdAce_BsAdrb2	-0.0281947	6.8412e-07
k_AdAce_BsAdrb1	-0.0574796	-0.0037323
k_AdAce_BsAdra1a	-0.148291	-1.5774e-05
k_AdAce_BsAdra2a	-0.13537	0.00019099
k_AdAce_BsCacna1d	0.0523334	0
k_AdAce_BsGja1	-0.000512594	0
k_AdAce_BsAce	-0.00270378	-0.084136
k_AdAce_BsAgt	0.00263432	0.12051
k_AdAce_BsAgtr1	-2.62226e-05	0.0039666
k_AdAce_BsRen	-0.12494	-0.00030459
k_AdAce_BsAgtrap	5.311e-05	-1.7664e-05
k_AdAce_KdIl1b	1.90178e-05	0.027748
k_AdAce_KdTgfb1	-1.02488e-05	0
k_AdAce_KdIl1a	-0.00327905	-0.033127
k_AdAce_KdIl6	-0.00379165	0
k_AdAce_KdIl10	-0.101675	-0.092244
k_AdAce_KdCcl5	1.37791e-05	0.029275
k_AdAce_KdHmgb1	0.0377806	0.039201
k_AdAce_KdTnf	0.0372116	-6.6487e-05
k_AdAce_KdCxcr3	-0.00924114	-0.032514
k_AdAce_KdTh	0.0235833	0.089792
k_AdAce_KdDbh	0	0.022464
k_AdAce_KdAdrb2	-0.000127615	0
k_AdAce_KdAdrb1	0	0
k_AdAce_KdAdra1a	0.000749567	0.00070456
k_AdAce_KdAdra2a	-3.90605e-05	-2.5461e-06
k_AdAce_KdCacna1d	-0.0481323	-0.044082
k_AdAce_KdGja1	0.0255875	0.086367
k_AdAce_KdAce	-4.63026e-05	0.014859
k_AdAce_KdAgt	-0.0166841	-0.037252
k_AdAce_KdAgtr1	-7.02491e-05	0.00027031
k_AdAce_KdRen	-0.000161628	-0.0002048
k_AdAce_KdAgtrap	-0.00182912	0.00092554
k_AdAce_LiIl1b	0.000151627	6.279e-05
k_AdAce_LiTgfb1	0.000149453	-0.013418
k_AdAce_LiIl1a	0.020673	0.071438
k_AdAce_LiIl6	0.0219878	-8.0571e-05
k_AdAce_LiIl10	0.0559742	0.11849
k_AdAce_LiCcl5	-0.000479398	0.00057889
k_AdAce_LiHmgb1	-0.000545953	-0.0018815
k_AdAce_LiTnf	0	0.082722
k_AdAce_LiCxcr3	-0.00701811	0
k_AdAce_LiTh	-4.09897e-05	0.1021
k_AdAce_LiDbh	0.021676	0.051911
k_AdAce_LiAdrb2	0.000794069	0.0043063
k_AdAce_LiAdrb1	0.0709261	-0.0011223
k_AdAce_LiAdra1a	-0.00442155	0
k_AdAce_LiAdra2a	0.000212661	0.00054086
k_AdAce_LiCacna1d	-0.000967998	0
k_AdAce_LiGja1	-0.000367148	0.17393
k_AdAce_LiAce	0	0.025416
k_AdAce_LiAgt	-0.000202548	0
k_AdAce_LiAgtr1	0	-0.10662
k_AdAce_LiRen	0.0032145	0.11873
k_AdAce_LiAgtrap	-0.000642891	-0.075011
k_AdAce_LvIl1b	0.0449024	0.025005
k_AdAce_LvTgfb1	0.0535934	0.03021
k_AdAce_LvIl1a	0.0158032	0.043795
k_AdAce_LvIl6	-1.11579e-05	-1.5671e-05
k_AdAce_LvIl10	-0.00281482	-0.13578
k_AdAce_LvCcl5	0.0301382	0.038308
k_AdAce_LvHmgb1	6.62832e-05	0.00011035
k_AdAce_LvTnf	-0.0824016	-0.097469
k_AdAce_LvCxcr3	-0.0629942	-0.054286
k_AdAce_LvTh	-0.00355159	0.00023108
k_AdAce_LvDbh	-0.0213554	-0.051049
k_AdAce_LvAdrb2	-0.198641	3.9751e-06
k_AdAce_LvAdrb1	-0.0388624	-0.066765
k_AdAce_LvAdra1a	-0.00770965	1.4638e-05
k_AdAce_LvAdra2a	0.0837224	0.027219
k_AdAce_LvCacna1d	0.0843386	0.080354
k_AdAce_LvGja1	0.0034922	0.0068443
k_AdAce_LvAce	-0.00437582	0
k_AdAce_LvAgt	2.33454e-05	0.011784
k_AdAce_LvAgtr1	0.0450632	0.0019478
k_AdAce_LvRen	-0.00116035	0
k_AdAce_LvAgtrap	0.0278789	4.2711e-05
k_AdAgt_AdIl1b	5.65e-07	0.0081493
k_AdAgt_AdTgfb1	0	0.060356
k_AdAgt_AdIl1a	1.54755e-05	-0.0076965
k_AdAgt_AdIl6	0	-1.2997e-05
k_AdAgt_AdIl10	0	0.057135
k_AdAgt_AdCcl5	0	-8.7967e-05
k_AdAgt_AdHmgb1	0	-2.749e-05
k_AdAgt_AdTnf	0	0.039385
k_AdAgt_AdCxcr3	0	0.044622
k_AdAgt_AdTh	0	-0.0016115
k_AdAgt_AdDbh	-0.000171891	0
k_AdAgt_AdAdrb2	0	0.040329
k_AdAgt_AdAdrb1	5.095e-06	-0.00012145
k_AdAgt_AdAdra1a	2.26869e-05	-4.3321e-05
k_AdAgt_AdAdra2a	0	0
k_AdAgt_AdCacna1d	0	-0.08596
k_AdAgt_AdGja1	0	0.020732
k_AdAgt_AdAce	-0.0207784	0.034318
k_AdAgt_AdAgt	0	-0.080671
[truncated: 10,101 more rows]

## Sheet: Initial Conditions
Variable	organ_gene	SHR	WKY
x(1)	Ad_Il1b	1	0.25573
x(2)	Ad_Tgfb1	0.97541	0
x(3)	Ad_Il1a	0.82698	0.69418
x(4)	Ad_Il6	0.70636	0.91505
x(5)	Ad_Il10	0.9576	0
x(6)	Ad_Ccl5	0.79742	0.46954
x(7)	Ad_Hmgb1	0.59944	0.55302
x(8)	Ad_Tnf	0.99928	0
x(9)	Ad_Cxcr3	0.9164	0
x(10)	Ad_Th	0.17885	0.48686
x(11)	Ad_Dbh	0.17054	0.43208
x(12)	Ad_Adrb2	0.84075	0
x(13)	Ad_Adrb1	0	0.69039
x(14)	Ad_Adra1a	0.87876	0.62006
x(15)	Ad_Adra1b	0.35791	0.23297
x(16)	Ad_Cacna1d	0.23806	1
x(17)	Ad_Gja1	0.30839	0
x(18)	Ad_Ace	1	0
x(19)	Ad_Agt	0.28901	1
x(20)	Ad_Agtr1	0.29249	0.34533
x(21)	Ad_Ren	1	1
x(22)	Ad_Agtrap	0.25692	0.29469
x(23)	Bs_Il1b	0.41514	0.005462
x(24)	Bs_Tgfb1	0.67555	0
x(25)	Bs_Il1a	0.38346	0.95416
x(26)	Bs_Il6	0.85041	0.35743
x(27)	Bs_Il10	0	1
x(28)	Bs_Ccl5	1	0.49295
x(29)	Bs_Hmgb1	0.48799	0.40193
x(30)	Bs_Tnf	0.69737	0.40889
x(31)	Bs_Cxcr3	1	0.50892
x(32)	Bs_Th	0	0.3992
x(33)	Bs_Dbh	0	0.75266
x(34)	Bs_Adrb2	1	0.35648
x(35)	Bs_Adrb1	0.73511	0.027622
x(36)	Bs_Adra1a	1	0.76381
x(37)	Bs_Adra1b	1	1
x(38)	Bs_Cacna1d	0	0.036494
x(39)	Bs_Gja1	0.72759	1
x(40)	Bs_Ace	0.90104	0
x(41)	Bs_Agt	0.43289	0.90952
x(42)	Bs_Agtr1	0.28748	0.84992
x(43)	Bs_Ren	1	0.54289
x(44)	Bs_Agtrap	0.5287	0.56168
x(45)	Kd_Il1b	0.42682	0.64983
x(46)	Kd_Tgfb1	1	0.53265
x(47)	Kd_Il1a	0.8225	0.0862
x(48)	Kd_Il6	0.61545	0.18165
x(49)	Kd_Il10	1	0
x(50)	Kd_Ccl5	0.84039	0.46233
x(51)	Kd_Hmgb1	0.23754	1
x(52)	Kd_Tnf	0	0.28618
x(53)	Kd_Cxcr3	1	0
x(54)	Kd_Th	0.14076	1
x(55)	Kd_Dbh	0.14725	1
x(56)	Kd_Adrb2	0.79352	0.47374
x(57)	Kd_Adrb1	0.31415	0.60719
x(58)	Kd_Adra1a	0.070642	0.90382
x(59)	Kd_Adra1b	0.61372	0.29019
x(60)	Kd_Cacna1d	0.99121	0.072111
x(61)	Kd_Gja1	0	1
x(62)	Kd_Ace	0.11563	1
x(63)	Kd_Agt	0.63624	0.103
x(64)	Kd_Agtr1	0.69808	0.6429
x(65)	Kd_Ren	0.065831	0.5562
x(66)	Kd_Agtrap	0.64657	0.73402
x(67)	Li_Il1b	0.46712	0.7954
x(68)	Li_Tgfb1	0.41077	0.17328
x(69)	Li_Il1a	0	1
x(70)	Li_Il6	0.1384	1
x(71)	Li_Il10	0	1
x(72)	Li_Ccl5	0.50555	0.57648
x(73)	Li_Hmgb1	0.65532	0
x(74)	Li_Tnf	0.59526	1
x(75)	Li_Cxcr3	0.8792	1
x(76)	Li_Th	0.078238	1
x(77)	Li_Dbh	0	0.86464
x(78)	Li_Adrb2	0.29649	0.96022
x(79)	Li_Adrb1	0	0.36455
x(80)	Li_Adra1a	0.83885	0.19221
x(81)	Li_Adra1b	0.31206	1
x(82)	Li_Cacna1d	0.77506	0.35558
x(83)	Li_Gja1	0.38306	1
x(84)	Li_Ace	0.52294	0.59754
x(85)	Li_Agt	0.6399	0.46913
x(86)	Li_Agtr1	0.90502	0
x(87)	Li_Ren	0.16213	1
x(88)	Li_Agtrap	0.86603	0
x(89)	Lv_Il1b	0	0.86058
x(90)	Lv_Tgfb1	0	0.87993
x(91)	Lv_Il1a	0.12827	1
x(92)	Lv_Il6	0.59356	0.66248
x(93)	Lv_Il10	0.65197	0
x(94)	Lv_Ccl5	0.02621	1
x(95)	Lv_Hmgb1	0	1
x(96)	Lv_Tnf	1	0
x(97)	Lv_Cxcr3	1	0
x(98)	Lv_Th	1	0.73453
x(99)	Lv_Dbh	1	0.01989
x(100)	Lv_Adrb2	1	0
x(101)	Lv_Adrb1	1	0
x(102)	Lv_Adra1a	0.95954	0.56362
x(103)	Lv_Adra1b	0	1
x(104)	Lv_Cacna1d	0	1
x(105)	Lv_Gja1	0.14493	0.43151
x(106)	Lv_Ace	0.61951	0.3353
x(107)	Lv_Agt	0	1
x(108)	Lv_Agtr1	0	0.75349
x(109)	Lv_Ren	0.71745	0.1516
x(110)	Lv_Agtrap	0	1
