# Supplementary material for: A data-driven modeling approach to identify disease-specific multi-organ networks driving physiological dysregulation
Source: PLoS Comput Biol. 2017 Jul 21;13(7):e1005627. doi: 10.1371/journal.pcbi.1005627 (PMC5521738; doi:10.1371/journal.pcbi.1005627)
Supplement: S5 File — The model was converted from Matlab to SBML using MOCCASIN [121]. (XML) [file pcbi.1005627.s006.xml]

<?xml version="1.0" encoding="UTF-8"?>
<!-- Created by COPASI version 4.19 (Build 140) on 2017-05-29 21:51 with libSBML version 5.13.0. -->
<sbml xmlns="http://www.sbml.org/sbml/level2/version4" level="2" version="4">
  <model metaid="COPASI0" id="NoName" name="NoName">
    <annotation>
      <COPASI xmlns="http://www.copasi.org/static/sbml">
        <rdf:RDF xmlns:dcterms="http://purl.org/dc/terms/" xmlns:rdf="http://www.w3.org/1999/02/22-rdf-syntax-ns#" xmlns:vCard="http://www.w3.org/2001/vcard-rdf/3.0#">
          <rdf:Description rdf:about="#COPASI0">
            <dcterms:created>
              <rdf:Description>
                <dcterms:W3CDTF>2017-02-13T17:21:10Z</dcterms:W3CDTF>
              </rdf:Description>
            </dcterms:created>
            <dcterms:creator>
              <rdf:Bag>
                <rdf:li>
                  <rdf:Description>
                    <vCard:EMAIL>warrena@virginia.edu</vCard:EMAIL>
                    <vCard:N>
                      <rdf:Description>
                        <vCard:Family>Anderson</vCard:Family>
                        <vCard:Given>SHR model</vCard:Given>
                      </rdf:Description>
                    </vCard:N>
                  </rdf:Description>
                </rdf:li>
              </rdf:Bag>
            </dcterms:creator>
            <dcterms:modified>
              <rdf:Description>
                <dcterms:W3CDTF>2017-02-13T17:21:10Z</dcterms:W3CDTF>
              </rdf:Description>
            </dcterms:modified>
          </rdf:Description>
        </rdf:RDF>
      </COPASI>
      <rdf:RDF xmlns:rdf="http://www.w3.org/1999/02/22-rdf-syntax-ns#" xmlns:dc="http://purl.org/dc/elements/1.1/" xmlns:dcterms="http://purl.org/dc/terms/" xmlns:vCard="http://www.w3.org/2001/vcard-rdf/3.0#" xmlns:bqbiol="http://biomodels.net/biology-qualifiers/" xmlns:bqmodel="http://biomodels.net/model-qualifiers/">
        <rdf:Description rdf:about="#COPASI0">
          <dc:creator>
            <rdf:Bag>
              <rdf:li rdf:parseType="Resource">
                <vCard:N rdf:parseType="Resource">
                  <vCard:Family>Anderson</vCard:Family>
                  <vCard:Given>SHR model</vCard:Given>
                </vCard:N>
                <vCard:EMAIL>warrena@virginia.edu</vCard:EMAIL>
              </rdf:li>
            </rdf:Bag>
          </dc:creator>
          <dcterms:created rdf:parseType="Resource">
            <dcterms:W3CDTF>2017-02-13T17:21:10Z</dcterms:W3CDTF>
          </dcterms:created>
          <dcterms:modified rdf:parseType="Resource">
            <dcterms:W3CDTF>2017-02-13T17:21:10Z</dcterms:W3CDTF>
          </dcterms:modified>
        </rdf:Description>
      </rdf:RDF>
    </annotation>
    <listOfCompartments>
      <compartment metaid="COPASI1" id="comp1" name="comp1" spatialDimensions="3" size="1" constant="true">
        <annotation>
          <COPASI xmlns="http://www.copasi.org/static/sbml">
            <rdf:RDF xmlns:dcterms="http://purl.org/dc/terms/" xmlns:rdf="http://www.w3.org/1999/02/22-rdf-syntax-ns#">
              <rdf:Description rdf:about="#COPASI1">
                <dcterms:created>
                  <rdf:Description>
                    <dcterms:W3CDTF>2017-02-13T18:10:02Z</dcterms:W3CDTF>
                  </rdf:Description>
                </dcterms:created>
              </rdf:Description>
            </rdf:RDF>
          </COPASI>
        </annotation>
      </compartment>
    </listOfCompartments>
    <listOfSpecies>
      <species id="x__1" name="Ad_Il1b " compartment="comp1" initialConcentration="1000.00015492829" boundaryCondition="true" constant="false"/>
      <species id="x__2" name="Ad_Tgfb1 " compartment="comp1" initialConcentration="975.40811879772" boundaryCondition="true" constant="false"/>
      <species id="x__3" name="Ad_Il1a " compartment="comp1" initialConcentration="826.982699117746" boundaryCondition="true" constant="false"/>
      <species id="x__4" name="Ad_Il6 " compartment="comp1" initialConcentration="706.358286258799" boundaryCondition="true" constant="false"/>
      <species id="x__5" name="Ad_Il10 " compartment="comp1" initialConcentration="957.600421142091" boundaryCondition="true" constant="false"/>
      <species id="x__6" name="Ad_Ccl5 " compartment="comp1" initialConcentration="797.416101716804" boundaryCondition="true" constant="false"/>
      <species id="x__7" name="Ad_Hmgb1 " compartment="comp1" initialConcentration="599.440535634397" boundaryCondition="true" constant="false"/>
      <species id="x__8" name="Ad_Tnf " compartment="comp1" initialConcentration="999.282218641379" boundaryCondition="true" constant="false"/>
      <species id="x__9" name="Ad_Cxcr3 " compartment="comp1" initialConcentration="916.400591923105" boundaryCondition="true" constant="false"/>
      <species id="x__10" name="Ad_Th" compartment="comp1" initialConcentration="178.854022060917" boundaryCondition="true" constant="false"/>
      <species id="x__11" name="Ad_Dbh " compartment="comp1" initialConcentration="170.542321191374" boundaryCondition="true" constant="false"/>
      <species id="x__12" name="Ad_Adrb2 " compartment="comp1" initialConcentration="840.74895152327" boundaryCondition="true" constant="false"/>
      <species id="x__13" name="Ad_Adrb1 " compartment="comp1" initialConcentration="0" boundaryCondition="true" constant="false"/>
      <species id="x__14" name="Ad_Adra1a " compartment="comp1" initialConcentration="878.764074615557" boundaryCondition="true" constant="false"/>
      <species id="x__15" name="Ad_Adra1b " compartment="comp1" initialConcentration="357.913336581392" boundaryCondition="true" constant="false"/>
      <species id="x__16" name="Ad_Cacna1d " compartment="comp1" initialConcentration="238.061104545594" boundaryCondition="true" constant="false"/>
      <species id="x__17" name="Ad_Gja1 " compartment="comp1" initialConcentration="308.390008688759" boundaryCondition="true" constant="false"/>
      <species id="x__18" name="Ad_Ace " compartment="comp1" initialConcentration="1000.00015492829" boundaryCondition="true" constant="false"/>
      <species id="x__19" name="Ad_Agt " compartment="comp1" initialConcentration="289.013465037195" boundaryCondition="true" constant="false"/>
      <species id="x__20" name="Ad_Agtr1 " compartment="comp1" initialConcentration="292.490129443796" boundaryCondition="true" constant="false"/>
      <species id="x__21" name="Ad_Ren " compartment="comp1" initialConcentration="1000.00015492829" boundaryCondition="true" constant="false"/>
      <species id="x__22" name="Ad_Agtrap " compartment="comp1" initialConcentration="256.917749079954" boundaryCondition="true" constant="false"/>
      <species id="x__23" name="Bs_Il1b " compartment="comp1" initialConcentration="415.13756583282" boundaryCondition="true" constant="false"/>
      <species id="x__24" name="Bs_Tgfb1 " compartment="comp1" initialConcentration="675.546335805606" boundaryCondition="true" constant="false"/>
      <species id="x__25" name="Bs_Il1a " compartment="comp1" initialConcentration="383.459403328561" boundaryCondition="true" constant="false"/>
      <species id="x__26" name="Bs_Il6 " compartment="comp1" initialConcentration="850.40965524169" boundaryCondition="true" constant="false"/>
      <species id="x__27" name="Bs_Il10 " compartment="comp1" initialConcentration="0" boundaryCondition="true" constant="false"/>
      <species id="x__28" name="Bs_Ccl5 " compartment="comp1" initialConcentration="1000.00015492829" boundaryCondition="true" constant="false"/>
      <species id="x__29" name="Bs_Hmgb1 " compartment="comp1" initialConcentration="487.985736729468" boundaryCondition="true" constant="false"/>
      <species id="x__30" name="Bs_Tnf " compartment="comp1" initialConcentration="697.373542378149" boundaryCondition="true" constant="false"/>
      <species id="x__31" name="Bs_Cxcr3 " compartment="comp1" initialConcentration="1000.00015492829" boundaryCondition="true" constant="false"/>
      <species id="x__32" name="Bs_Th " compartment="comp1" initialConcentration="0" boundaryCondition="true" constant="false"/>
      <species id="x__33" name="Bs_Dbh " compartment="comp1" initialConcentration="0" boundaryCondition="true" constant="false"/>
      <species id="x__34" name="Bs_Adrb2 " compartment="comp1" initialConcentration="1000.00015492829" boundaryCondition="true" constant="false"/>
      <species id="x__35" name="Bs_Adrb1 " compartment="comp1" initialConcentration="735.113959706988" boundaryCondition="true" constant="false"/>
      <species id="x__36" name="Bs_Adra1a " compartment="comp1" initialConcentration="1000.00015492829" boundaryCondition="true" constant="false"/>
      <species id="x__37" name="Bs_Adra1b " compartment="comp1" initialConcentration="1000.00015492829" boundaryCondition="true" constant="false"/>
      <species id="x__38" name="Bs_Cacna1d " compartment="comp1" initialConcentration="0" boundaryCondition="true" constant="false"/>
      <species id="x__39" name="Bs_Gja1 " compartment="comp1" initialConcentration="727.586937165058" boundaryCondition="true" constant="false"/>
      <species id="x__40" name="Bs_Ace " compartment="comp1" initialConcentration="901.041265411695" boundaryCondition="true" constant="false"/>
      <species id="x__41" name="Bs_Agt " compartment="comp1" initialConcentration="432.891637607698" boundaryCondition="true" constant="false"/>
      <species id="x__42" name="Bs_Agtr1 " compartment="comp1" initialConcentration="287.477280468252" boundaryCondition="true" constant="false"/>
      <species id="x__43" name="Bs_Ren " compartment="comp1" initialConcentration="1000.00015492829" boundaryCondition="true" constant="false"/>
      <species id="x__44" name="Bs_Agtrap " compartment="comp1" initialConcentration="528.702642041143" boundaryCondition="true" constant="false"/>
      <species id="x__45" name="Kd_Il1b " compartment="comp1" initialConcentration="426.822844935053" boundaryCondition="true" constant="false"/>
      <species id="x__46" name="Kd_Tgfb1 " compartment="comp1" initialConcentration="1000.00015492829" boundaryCondition="true" constant="false"/>
      <species id="x__47" name="Kd_Il1a " compartment="comp1" initialConcentration="822.504185574426" boundaryCondition="true" constant="false"/>
      <species id="x__48" name="Kd_Il6 " compartment="comp1" initialConcentration="615.445912450483" boundaryCondition="true" constant="false"/>
      <species id="x__49" name="Kd_Il10 " compartment="comp1" initialConcentration="1000.00015492829" boundaryCondition="true" constant="false"/>
      <species id="x__50" name="Kd_Ccl5 " compartment="comp1" initialConcentration="840.392916628166" boundaryCondition="true" constant="false"/>
      <species id="x__51" name="Kd_Hmgb1 " compartment="comp1" initialConcentration="237.536708314258" boundaryCondition="true" constant="false"/>
      <species id="x__52" name="Kd_Tnf " compartment="comp1" initialConcentration="0" boundaryCondition="true" constant="false"/>
      <species id="x__53" name="Kd_Cxcr3 " compartment="comp1" initialConcentration="1000.00015492829" boundaryCondition="true" constant="false"/>
      <species id="x__54" name="Kd_Th " compartment="comp1" initialConcentration="140.760599417798" boundaryCondition="true" constant="false"/>
      <species id="x__55" name="Kd_Dbh " compartment="comp1" initialConcentration="147.249278259507" boundaryCondition="true" constant="false"/>
      <species id="x__56" name="Kd_Adrb2 " compartment="comp1" initialConcentration="793.516259431487" boundaryCondition="true" constant="false"/>
      <species id="x__57" name="Kd_Adrb1 " compartment="comp1" initialConcentration="314.151104232108" boundaryCondition="true" constant="false"/>
      <species id="x__58" name="Kd_Adra1a " compartment="comp1" initialConcentration="70.6424836433526" boundaryCondition="true" constant="false"/>
      <species id="x__59" name="Kd_Adra1b " compartment="comp1" initialConcentration="613.719645701067" boundaryCondition="true" constant="false"/>
      <species id="x__60" name="Kd_Cacna1d " compartment="comp1" initialConcentration="991.210378675545" boundaryCondition="true" constant="false"/>
      <species id="x__61" name="Kd_Gja1 " compartment="comp1" initialConcentration="0" boundaryCondition="true" constant="false"/>
      <species id="x__62" name="Kd_Ace " compartment="comp1" initialConcentration="115.63023039613" boundaryCondition="true" constant="false"/>
      <species id="x__63" name="Kd_Agt " compartment="comp1" initialConcentration="636.237756829561" boundaryCondition="true" constant="false"/>
      <species id="x__64" name="Kd_Agtr1 " compartment="comp1" initialConcentration="698.083492827792" boundaryCondition="true" constant="false"/>
      <species id="x__65" name="Kd_Ren " compartment="comp1" initialConcentration="65.830536460716" boundaryCondition="true" constant="false"/>
      <species id="x__66" name="Kd_Agtrap " compartment="comp1" initialConcentration="646.571870007284" boundaryCondition="true" constant="false"/>
      <species id="x__67" name="Li_Il1b " compartment="comp1" initialConcentration="467.122467863276" boundaryCondition="true" constant="false"/>
      <species id="x__68" name="Li_Tgfb1 " compartment="comp1" initialConcentration="410.769459765983" boundaryCondition="true" constant="false"/>
      <species id="x__69" name="Li_Il1a " compartment="comp1" initialConcentration="0" boundaryCondition="true" constant="false"/>
      <species id="x__70" name="Li_Il6 " compartment="comp1" initialConcentration="138.401735775376" boundaryCondition="true" constant="false"/>
      <species id="x__71" name="Li_Il10 " compartment="comp1" initialConcentration="0" boundaryCondition="true" constant="false"/>
      <species id="x__72" name="Li_Ccl5 " compartment="comp1" initialConcentration="505.549793757583" boundaryCondition="true" constant="false"/>
      <species id="x__73" name="Li_Hmgb1 " compartment="comp1" initialConcentration="655.322450035099" boundaryCondition="true" constant="false"/>
      <species id="x__74" name="Li_Tnf " compartment="comp1" initialConcentration="595.258274077037" boundaryCondition="true" constant="false"/>
      <species id="x__75" name="Li_Cxcr3 " compartment="comp1" initialConcentration="879.203421338893" boundaryCondition="true" constant="false"/>
      <species id="x__76" name="Li_Th " compartment="comp1" initialConcentration="78.2382681829623" boundaryCondition="true" constant="false"/>
      <species id="x__77" name="Li_Dbh " compartment="comp1" initialConcentration="0" boundaryCondition="true" constant="false"/>
      <species id="x__78" name="Li_Adrb2 " compartment="comp1" initialConcentration="296.485574264747" boundaryCondition="true" constant="false"/>
      <species id="x__79" name="Li_Adrb1 " compartment="comp1" initialConcentration="0" boundaryCondition="true" constant="false"/>
      <species id="x__80" name="Li_Adra1a " compartment="comp1" initialConcentration="838.845350920962" boundaryCondition="true" constant="false"/>
      <species id="x__81" name="Li_Adra1b " compartment="comp1" initialConcentration="312.05696212045" boundaryCondition="true" constant="false"/>
      <species id="x__82" name="Li_Cacna1d " compartment="comp1" initialConcentration="775.061981539725" boundaryCondition="true" constant="false"/>
      <species id="x__83" name="Li_Gja1 " compartment="comp1" initialConcentration="383.059136134003" boundaryCondition="true" constant="false"/>
      <species id="x__84" name="Li_Ace " compartment="comp1" initialConcentration="522.941586493394" boundaryCondition="true" constant="false"/>
      <species id="x__85" name="Li_Agt " compartment="comp1" initialConcentration="639.901748557114" boundaryCondition="true" constant="false"/>
      <species id="x__86" name="Li_Agtr1 " compartment="comp1" initialConcentration="905.017538223438" boundaryCondition="true" constant="false"/>
      <species id="x__87" name="Li_Ren " compartment="comp1" initialConcentration="162.127613238703" boundaryCondition="true" constant="false"/>
      <species id="x__88" name="Li_Agtrap " compartment="comp1" initialConcentration="866.031410499383" boundaryCondition="true" constant="false"/>
      <species id="x__89" name="Lv_Il1b " compartment="comp1" initialConcentration="0" boundaryCondition="true" constant="false"/>
      <species id="x__90" name="Lv_Tgfb1 " compartment="comp1" initialConcentration="0" boundaryCondition="true" constant="false"/>
      <species id="x__91" name="Lv_Il1a " compartment="comp1" initialConcentration="128.265755657133" boundaryCondition="true" constant="false"/>
      <species id="x__92" name="Lv_Il6 " compartment="comp1" initialConcentration="593.55759051734" boundaryCondition="true" constant="false"/>
      <species id="x__93" name="Lv_Il10 " compartment="comp1" initialConcentration="651.970547620011" boundaryCondition="true" constant="false"/>
      <species id="x__94" name="Lv_Ccl5 " compartment="comp1" initialConcentration="26.2098145410102" boundaryCondition="true" constant="false"/>
      <species id="x__95" name="Lv_Hmgb1 " compartment="comp1" initialConcentration="0" boundaryCondition="true" constant="false"/>
      <species id="x__96" name="Lv_Tnf " compartment="comp1" initialConcentration="1000.00015492829" boundaryCondition="true" constant="false"/>
      <species id="x__97" name="Lv_Cxcr3 " compartment="comp1" initialConcentration="1000.00015492829" boundaryCondition="true" constant="false"/>
      <species id="x__98" name="Lv_Th " compartment="comp1" initialConcentration="1000.00015492829" boundaryCondition="true" constant="false"/>
      <species id="x__99" name="Lv_Dbh " compartment="comp1" initialConcentration="1000.00015492829" boundaryCondition="true" constant="false"/>
      <species id="x__100" name="Lv_Adrb2 " compartment="comp1" initialConcentration="1000.00015492829" boundaryCondition="true" constant="false"/>
      <species id="x__101" name="Lv_Adrb1 " compartment="comp1" initialConcentration="1000.00015492829" boundaryCondition="true" constant="false"/>
      <species id="x__102" name="Lv_Adra1a " compartment="comp1" initialConcentration="959.538212814239" boundaryCondition="true" constant="false"/>
      <species id="x__103" name="Lv_Adra1b " compartment="comp1" initialConcentration="0" boundaryCondition="true" constant="false"/>
      <species id="x__104" name="Lv_Cacna1d " compartment="comp1" initialConcentration="0" boundaryCondition="true" constant="false"/>
      <species id="x__105" name="Lv_Gja1 " compartment="comp1" initialConcentration="144.934378605166" boundaryCondition="true" constant="false"/>
      <species id="x__106" name="Lv_Ace " compartment="comp1" initialConcentration="619.512225470926" boundaryCondition="true" constant="false"/>
      <species id="x__107" name="Lv_Agt " compartment="comp1" initialConcentration="0" boundaryCondition="true" constant="false"/>
      <species id="x__108" name="Lv_Agtr1 " compartment="comp1" initialConcentration="0" boundaryCondition="true" constant="false"/>
      <species id="x__109" name="Lv_Ren " compartment="comp1" initialConcentration="717.455019719367" boundaryCondition="true" constant="false"/>
      <species id="x__110" name="Lv_Agtrap " compartment="comp1" initialConcentration="0" boundaryCondition="true" constant="false"/>
    </listOfSpecies>
    <listOfParameters>
      <parameter id="k_AdAce_AdAce" name="k_AdAce_AdAce" value="-0.0705663988" constant="true"/>
      <parameter id="k_AdAce_AdAdra1a" name="k_AdAce_AdAdra1a" value="-0.0021321905" constant="true"/>
      <parameter id="k_AdAce_AdAdra2a" name="k_AdAce_AdAdra2a" value="0.0001286811" constant="true"/>
      <parameter id="k_AdAce_AdAdrb1" name="k_AdAce_AdAdrb1" value="0.0625681075" constant="true"/>
      <parameter id="k_AdAce_AdAdrb2" name="k_AdAce_AdAdrb2" value="-0.0145356608" constant="true"/>
      <parameter id="k_AdAce_AdAgt" name="k_AdAce_AdAgt" value="0.011788205" constant="true"/>
      <parameter id="k_AdAce_AdAgtr1" name="k_AdAce_AdAgtr1" value="0" constant="true"/>
      <parameter id="k_AdAce_AdAgtrap" name="k_AdAce_AdAgtrap" value="-0.001387056" constant="true"/>
      <parameter id="k_AdAce_AdCacna1d" name="k_AdAce_AdCacna1d" value="0" constant="true"/>
      <parameter id="k_AdAce_AdCcl5" name="k_AdAce_AdCcl5" value="0.000131184" constant="true"/>
      <parameter id="k_AdAce_AdCxcr3" name="k_AdAce_AdCxcr3" value="0" constant="true"/>
      <parameter id="k_AdAce_AdDbh" name="k_AdAce_AdDbh" value="0" constant="true"/>
      <parameter id="k_AdAce_AdGja1" name="k_AdAce_AdGja1" value="-0.0016020686" constant="true"/>
      <parameter id="k_AdAce_AdHmgb1" name="k_AdAce_AdHmgb1" value="0" constant="true"/>
      <parameter id="k_AdAce_AdIl10" name="k_AdAce_AdIl10" value="-0.1291670691" constant="true"/>
      <parameter id="k_AdAce_AdIl1a" name="k_AdAce_AdIl1a" value="0" constant="true"/>
      <parameter id="k_AdAce_AdIl1b" name="k_AdAce_AdIl1b" value="-0.0696864197" constant="true"/>
      <parameter id="k_AdAce_AdIl6" name="k_AdAce_AdIl6" value="0" constant="true"/>
      <parameter id="k_AdAce_AdRen" name="k_AdAce_AdRen" value="-0.1582722422" constant="true"/>
      <parameter id="k_AdAce_AdTgfb1" name="k_AdAce_AdTgfb1" value="-0.0484112072" constant="true"/>
      <parameter id="k_AdAce_AdTh" name="k_AdAce_AdTh" value="0.0094243585" constant="true"/>
      <parameter id="k_AdAce_AdTnf" name="k_AdAce_AdTnf" value="-0.03614042" constant="true"/>
      <parameter id="k_AdAce_BsAce" name="k_AdAce_BsAce" value="-0.002703777" constant="true"/>
      <parameter id="k_AdAce_BsAdra1a" name="k_AdAce_BsAdra1a" value="-0.1482905066" constant="true"/>
      <parameter id="k_AdAce_BsAdra2a" name="k_AdAce_BsAdra2a" value="-0.1353701828" constant="true"/>
      <parameter id="k_AdAce_BsAdrb1" name="k_AdAce_BsAdrb1" value="-0.0574796435" constant="true"/>
      <parameter id="k_AdAce_BsAdrb2" name="k_AdAce_BsAdrb2" value="-0.0281947496" constant="true"/>
      <parameter id="k_AdAce_BsAgt" name="k_AdAce_BsAgt" value="0.0026343227" constant="true"/>
      <parameter id="k_AdAce_BsAgtr1" name="k_AdAce_BsAgtr1" value="-2.62226303381228e-05" constant="true"/>
      <parameter id="k_AdAce_BsAgtrap" name="k_AdAce_BsAgtrap" value="5.311e-05" constant="true"/>
      <parameter id="k_AdAce_BsCacna1d" name="k_AdAce_BsCacna1d" value="0.0523333814" constant="true"/>
      <parameter id="k_AdAce_BsCcl5" name="k_AdAce_BsCcl5" value="-0.0553282091" constant="true"/>
      <parameter id="k_AdAce_BsCxcr3" name="k_AdAce_BsCxcr3" value="-0.0005494568" constant="true"/>
      <parameter id="k_AdAce_BsDbh" name="k_AdAce_BsDbh" value="0.0991943251" constant="true"/>
      <parameter id="k_AdAce_BsGja1" name="k_AdAce_BsGja1" value="-0.0005125936" constant="true"/>
      <parameter id="k_AdAce_BsHmgb1" name="k_AdAce_BsHmgb1" value="6.83707375293325e-05" constant="true"/>
      <parameter id="k_AdAce_BsIl10" name="k_AdAce_BsIl10" value="0.0796151622" constant="true"/>
      <parameter id="k_AdAce_BsIl1a" name="k_AdAce_BsIl1a" value="0.0018244869" constant="true"/>
      <parameter id="k_AdAce_BsIl1b" name="k_AdAce_BsIl1b" value="0.0073261453" constant="true"/>
      <parameter id="k_AdAce_BsIl6" name="k_AdAce_BsIl6" value="-0.000150973" constant="true"/>
      <parameter id="k_AdAce_BsRen" name="k_AdAce_BsRen" value="-0.1249403406" constant="true"/>
      <parameter id="k_AdAce_BsTgfb1" name="k_AdAce_BsTgfb1" value="-0.0046439554" constant="true"/>
      <parameter id="k_AdAce_BsTh" name="k_AdAce_BsTh" value="0.0717741629" constant="true"/>
      <parameter id="k_AdAce_BsTnf" name="k_AdAce_BsTnf" value="-0.0001229198" constant="true"/>
      <parameter id="k_AdAce_KdAce" name="k_AdAce_KdAce" value="-4.63026406092744e-05" constant="true"/>
      <parameter id="k_AdAce_KdAdra1a" name="k_AdAce_KdAdra1a" value="0.0007495673" constant="true"/>
      <parameter id="k_AdAce_KdAdra2a" name="k_AdAce_KdAdra2a" value="-3.90605250424146e-05" constant="true"/>
      <parameter id="k_AdAce_KdAdrb1" name="k_AdAce_KdAdrb1" value="0" constant="true"/>
      <parameter id="k_AdAce_KdAdrb2" name="k_AdAce_KdAdrb2" value="-0.0001276151" constant="true"/>
      <parameter id="k_AdAce_KdAgt" name="k_AdAce_KdAgt" value="-0.0166840897" constant="true"/>
      <parameter id="k_AdAce_KdAgtr1" name="k_AdAce_KdAgtr1" value="-7.02491426148666e-05" constant="true"/>
      <parameter id="k_AdAce_KdAgtrap" name="k_AdAce_KdAgtrap" value="-0.0018291238" constant="true"/>
      <parameter id="k_AdAce_KdCacna1d" name="k_AdAce_KdCacna1d" value="-0.0481323158" constant="true"/>
      <parameter id="k_AdAce_KdCcl5" name="k_AdAce_KdCcl5" value="1.37791245546805e-05" constant="true"/>
      <parameter id="k_AdAce_KdCxcr3" name="k_AdAce_KdCxcr3" value="-0.0092411391" constant="true"/>
      <parameter id="k_AdAce_KdDbh" name="k_AdAce_KdDbh" value="0" constant="true"/>
      <parameter id="k_AdAce_KdGja1" name="k_AdAce_KdGja1" value="0.0255874509" constant="true"/>
      <parameter id="k_AdAce_KdHmgb1" name="k_AdAce_KdHmgb1" value="0.0377806296" constant="true"/>
      <parameter id="k_AdAce_KdIl10" name="k_AdAce_KdIl10" value="-0.1016750883" constant="true"/>
      <parameter id="k_AdAce_KdIl1a" name="k_AdAce_KdIl1a" value="-0.003279049" constant="true"/>
      <parameter id="k_AdAce_KdIl1b" name="k_AdAce_KdIl1b" value="1.90177566077235e-05" constant="true"/>
      <parameter id="k_AdAce_KdIl6" name="k_AdAce_KdIl6" value="-0.0037916461" constant="true"/>
      <parameter id="k_AdAce_KdRen" name="k_AdAce_KdRen" value="-0.0001616277" constant="true"/>
      <parameter id="k_AdAce_KdTgfb1" name="k_AdAce_KdTgfb1" value="-1.02488302752397e-05" constant="true"/>
      <parameter id="k_AdAce_KdTh" name="k_AdAce_KdTh" value="0.0235832743" constant="true"/>
      <parameter id="k_AdAce_KdTnf" name="k_AdAce_KdTnf" value="0.0372116051" constant="true"/>
      <parameter id="k_AdAce_LiAce" name="k_AdAce_LiAce" value="0" constant="true"/>
      <parameter id="k_AdAce_LiAdra1a" name="k_AdAce_LiAdra1a" value="-0.0044215514" constant="true"/>
      <parameter id="k_AdAce_LiAdra2a" name="k_AdAce_LiAdra2a" value="0.0002126607" constant="true"/>
      <parameter id="k_AdAce_LiAdrb1" name="k_AdAce_LiAdrb1" value="0.0709261435" constant="true"/>
      <parameter id="k_AdAce_LiAdrb2" name="k_AdAce_LiAdrb2" value="0.0007940689" constant="true"/>
      <parameter id="k_AdAce_LiAgt" name="k_AdAce_LiAgt" value="-0.0002025481" constant="true"/>
      <parameter id="k_AdAce_LiAgtr1" name="k_AdAce_LiAgtr1" value="0" constant="true"/>
      <parameter id="k_AdAce_LiAgtrap" name="k_AdAce_LiAgtrap" value="-0.0006428908" constant="true"/>
      <parameter id="k_AdAce_LiCacna1d" name="k_AdAce_LiCacna1d" value="-0.0009679981" constant="true"/>
      <parameter id="k_AdAce_LiCcl5" name="k_AdAce_LiCcl5" value="-0.0004793982" constant="true"/>
      <parameter id="k_AdAce_LiCxcr3" name="k_AdAce_LiCxcr3" value="-0.007018111" constant="true"/>
      <parameter id="k_AdAce_LiDbh" name="k_AdAce_LiDbh" value="0.0216759937" constant="true"/>
      <parameter id="k_AdAce_LiGja1" name="k_AdAce_LiGja1" value="-0.0003671485" constant="true"/>
      <parameter id="k_AdAce_LiHmgb1" name="k_AdAce_LiHmgb1" value="-0.0005459534" constant="true"/>
      <parameter id="k_AdAce_LiIl10" name="k_AdAce_LiIl10" value="0.0559741847" constant="true"/>
      <parameter id="k_AdAce_LiIl1a" name="k_AdAce_LiIl1a" value="0.0206730482" constant="true"/>
      <parameter id="k_AdAce_LiIl1b" name="k_AdAce_LiIl1b" value="0.0001516265" constant="true"/>
      <parameter id="k_AdAce_LiIl6" name="k_AdAce_LiIl6" value="0.0219877811" constant="true"/>
      <parameter id="k_AdAce_LiRen" name="k_AdAce_LiRen" value="0.0032144987" constant="true"/>
      <parameter id="k_AdAce_LiTgfb1" name="k_AdAce_LiTgfb1" value="0.0001494526" constant="true"/>
      <parameter id="k_AdAce_LiTh" name="k_AdAce_LiTh" value="-4.09896905710925e-05" constant="true"/>
      <parameter id="k_AdAce_LiTnf" name="k_AdAce_LiTnf" value="0" constant="true"/>
      <parameter id="k_AdAce_LvAce" name="k_AdAce_LvAce" value="-0.0043758188" constant="true"/>
      <parameter id="k_AdAce_LvAdra1a" name="k_AdAce_LvAdra1a" value="-0.0077096496" constant="true"/>
      <parameter id="k_AdAce_LvAdra2a" name="k_AdAce_LvAdra2a" value="0.0837224432" constant="true"/>
      <parameter id="k_AdAce_LvAdrb1" name="k_AdAce_LvAdrb1" value="-0.0388624225" constant="true"/>
      <parameter id="k_AdAce_LvAdrb2" name="k_AdAce_LvAdrb2" value="-0.1986414478" constant="true"/>
      <parameter id="k_AdAce_LvAgt" name="k_AdAce_LvAgt" value="2.33454271176998e-05" constant="true"/>
      <parameter id="k_AdAce_LvAgtr1" name="k_AdAce_LvAgtr1" value="0.0450632395" constant="true"/>
      <parameter id="k_AdAce_LvAgtrap" name="k_AdAce_LvAgtrap" value="0.0278789322" constant="true"/>
      <parameter id="k_AdAce_LvCacna1d" name="k_AdAce_LvCacna1d" value="0.0843385778" constant="true"/>
      <parameter id="k_AdAce_LvCcl5" name="k_AdAce_LvCcl5" value="0.0301382482" constant="true"/>
      <parameter id="k_AdAce_LvCxcr3" name="k_AdAce_LvCxcr3" value="-0.0629941649" constant="true"/>
      <parameter id="k_AdAce_LvDbh" name="k_AdAce_LvDbh" value="-0.0213553895" constant="true"/>
      <parameter id="k_AdAce_LvGja1" name="k_AdAce_LvGja1" value="0.0034921997" constant="true"/>
      <parameter id="k_AdAce_LvHmgb1" name="k_AdAce_LvHmgb1" value="6.62832123653995e-05" constant="true"/>
      <parameter id="k_AdAce_LvIl10" name="k_AdAce_LvIl10" value="-0.0028148215" constant="true"/>
      <parameter id="k_AdAce_LvIl1a" name="k_AdAce_LvIl1a" value="0.0158032071" constant="true"/>
      <parameter id="k_AdAce_LvIl1b" name="k_AdAce_LvIl1b" value="0.0449024068" constant="true"/>
      <parameter id="k_AdAce_LvIl6" name="k_AdAce_LvIl6" value="-1.11579353784525e-05" constant="true"/>
      <parameter id="k_AdAce_LvRen" name="k_AdAce_LvRen" value="-0.0011603485" constant="true"/>
      <parameter id="k_AdAce_LvTgfb1" name="k_AdAce_LvTgfb1" value="0.0535933894" constant="true"/>
      <parameter id="k_AdAce_LvTh" name="k_AdAce_LvTh" value="-0.0035515867" constant="true"/>
      <parameter id="k_AdAce_LvTnf" name="k_AdAce_LvTnf" value="-0.0824015879" constant="true"/>
      <parameter id="k_AdAdra1a_AdAce" name="k_AdAdra1a_AdAce" value="-0.014517262" constant="true"/>
      <parameter id="k_AdAdra1a_AdAdra1a" name="k_AdAdra1a_AdAdra1a" value="-1.475255645912e-05" constant="true"/>
      <parameter id="k_AdAdra1a_AdAdra2a" name="k_AdAdra1a_AdAdra2a" value="0.0542852389" constant="true"/>
      <parameter id="k_AdAdra1a_AdAdrb1" name="k_AdAdra1a_AdAdrb1" value="0.0001971842" constant="true"/>
      <parameter id="k_AdAdra1a_AdAdrb2" name="k_AdAdra1a_AdAdrb2" value="0" constant="true"/>
      <parameter id="k_AdAdra1a_AdAgt" name="k_AdAdra1a_AdAgt" value="0.0004942925" constant="true"/>
      <parameter id="k_AdAdra1a_AdAgtr1" name="k_AdAdra1a_AdAgtr1" value="0" constant="true"/>
      <parameter id="k_AdAdra1a_AdAgtrap" name="k_AdAdra1a_AdAgtrap" value="0.0012929884" constant="true"/>
      <parameter id="k_AdAdra1a_AdCacna1d" name="k_AdAdra1a_AdCacna1d" value="0.0021416244" constant="true"/>
      <parameter id="k_AdAdra1a_AdCcl5" name="k_AdAdra1a_AdCcl5" value="0.011381097" constant="true"/>
      <parameter id="k_AdAdra1a_AdCxcr3" name="k_AdAdra1a_AdCxcr3" value="0" constant="true"/>
      <parameter id="k_AdAdra1a_AdDbh" name="k_AdAdra1a_AdDbh" value="0.0005017219" constant="true"/>
      <parameter id="k_AdAdra1a_AdGja1" name="k_AdAdra1a_AdGja1" value="0" constant="true"/>
      <parameter id="k_AdAdra1a_AdHmgb1" name="k_AdAdra1a_AdHmgb1" value="0.0015673937" constant="true"/>
      <parameter id="k_AdAdra1a_AdIl10" name="k_AdAdra1a_AdIl10" value="-8.35720704001916e-05" constant="true"/>
      <parameter id="k_AdAdra1a_AdIl1a" name="k_AdAdra1a_AdIl1a" value="-0.0008419494" constant="true"/>
      <parameter id="k_AdAdra1a_AdIl1b" name="k_AdAdra1a_AdIl1b" value="-0.0001569103" constant="true"/>
      <parameter id="k_AdAdra1a_AdIl6" name="k_AdAdra1a_AdIl6" value="0.0061602582" constant="true"/>
      <parameter id="k_AdAdra1a_AdRen" name="k_AdAdra1a_AdRen" value="-0.0356399654" constant="true"/>
      <parameter id="k_AdAdra1a_AdTgfb1" name="k_AdAdra1a_AdTgfb1" value="0" constant="true"/>
      <parameter id="k_AdAdra1a_AdTh" name="k_AdAdra1a_AdTh" value="0.0066184012" constant="true"/>
      <parameter id="k_AdAdra1a_AdTnf" name="k_AdAdra1a_AdTnf" value="-0.0010915368" constant="true"/>
      <parameter id="k_AdAdra1a_BsAce" name="k_AdAdra1a_BsAce" value="-0.0019914537" constant="true"/>
      <parameter id="k_AdAdra1a_BsAdra1a" name="k_AdAdra1a_BsAdra1a" value="-0.0054056375" constant="true"/>
      <parameter id="k_AdAdra1a_BsAdra2a" name="k_AdAdra1a_BsAdra2a" value="-0.0021251889" constant="true"/>
      <parameter id="k_AdAdra1a_BsAdrb1" name="k_AdAdra1a_BsAdrb1" value="0" constant="true"/>
      <parameter id="k_AdAdra1a_BsAdrb2" name="k_AdAdra1a_BsAdrb2" value="-0.0153624467" constant="true"/>
      <parameter id="k_AdAdra1a_BsAgt" name="k_AdAdra1a_BsAgt" value="0.0467597888" constant="true"/>
      <parameter id="k_AdAdra1a_BsAgtr1" name="k_AdAdra1a_BsAgtr1" value="2.79076589796628e-05" constant="true"/>
      <parameter id="k_AdAdra1a_BsAgtrap" name="k_AdAdra1a_BsAgtrap" value="-0.0269769051" constant="true"/>
      <parameter id="k_AdAdra1a_BsCacna1d" name="k_AdAdra1a_BsCacna1d" value="0.0011351008" constant="true"/>
      <parameter id="k_AdAdra1a_BsCcl5" name="k_AdAdra1a_BsCcl5" value="-0.0625070872" constant="true"/>
      <parameter id="k_AdAdra1a_BsCxcr3" name="k_AdAdra1a_BsCxcr3" value="-0.0256562579" constant="true"/>
      <parameter id="k_AdAdra1a_BsDbh" name="k_AdAdra1a_BsDbh" value="7.40643025091241e-06" constant="true"/>
      <parameter id="k_AdAdra1a_BsGja1" name="k_AdAdra1a_BsGja1" value="-0.019736459" constant="true"/>
      <parameter id="k_AdAdra1a_BsHmgb1" name="k_AdAdra1a_BsHmgb1" value="-0.0074671379" constant="true"/>
      <parameter id="k_AdAdra1a_BsIl10" name="k_AdAdra1a_BsIl10" value="0.0122723363" constant="true"/>
      <parameter id="k_AdAdra1a_BsIl1a" name="k_AdAdra1a_BsIl1a" value="2.72553500375575e-05" constant="true"/>
      <parameter id="k_AdAdra1a_BsIl1b" name="k_AdAdra1a_BsIl1b" value="-0.0136012649" constant="true"/>
      <parameter id="k_AdAdra1a_BsIl6" name="k_AdAdra1a_BsIl6" value="-6.46755608348918e-06" constant="true"/>
      <parameter id="k_AdAdra1a_BsRen" name="k_AdAdra1a_BsRen" value="-0.0002460188" constant="true"/>
      <parameter id="k_AdAdra1a_BsTgfb1" name="k_AdAdra1a_BsTgfb1" value="-0.0295098545" constant="true"/>
      <parameter id="k_AdAdra1a_BsTh" name="k_AdAdra1a_BsTh" value="0.0025956375" constant="true"/>
      <parameter id="k_AdAdra1a_BsTnf" name="k_AdAdra1a_BsTnf" value="-2.2627503757029e-05" constant="true"/>
      <parameter id="k_AdAdra1a_KdAce" name="k_AdAdra1a_KdAce" value="-2.10674702313902e-05" constant="true"/>
      <parameter id="k_AdAdra1a_KdAdra1a" name="k_AdAdra1a_KdAdra1a" value="0.0008675926" constant="true"/>
      <parameter id="k_AdAdra1a_KdAdra2a" name="k_AdAdra1a_KdAdra2a" value="0" constant="true"/>
      <parameter id="k_AdAdra1a_KdAdrb1" name="k_AdAdra1a_KdAdrb1" value="0.0010699018" constant="true"/>
      <parameter id="k_AdAdra1a_KdAdrb2" name="k_AdAdra1a_KdAdrb2" value="-0.0336247545" constant="true"/>
      <parameter id="k_AdAdra1a_KdAgt" name="k_AdAdra1a_KdAgt" value="0.0005285848" constant="true"/>
      <parameter id="k_AdAdra1a_KdAgtr1" name="k_AdAdra1a_KdAgtr1" value="-0.0003235456" constant="true"/>
      <parameter id="k_AdAdra1a_KdAgtrap" name="k_AdAdra1a_KdAgtrap" value="0" constant="true"/>
      <parameter id="k_AdAdra1a_KdCacna1d" name="k_AdAdra1a_KdCacna1d" value="-0.0012599689" constant="true"/>
      <parameter id="k_AdAdra1a_KdCcl5" name="k_AdAdra1a_KdCcl5" value="0" constant="true"/>
      <parameter id="k_AdAdra1a_KdCxcr3" name="k_AdAdra1a_KdCxcr3" value="-0.0205038921" constant="true"/>
      <parameter id="k_AdAdra1a_KdDbh" name="k_AdAdra1a_KdDbh" value="0" constant="true"/>
      <parameter id="k_AdAdra1a_KdGja1" name="k_AdAdra1a_KdGja1" value="0.0181735186" constant="true"/>
      <parameter id="k_AdAdra1a_KdHmgb1" name="k_AdAdra1a_KdHmgb1" value="-0.0136880918" constant="true"/>
      <parameter id="k_AdAdra1a_KdIl10" name="k_AdAdra1a_KdIl10" value="-0.0473008336" constant="true"/>
      <parameter id="k_AdAdra1a_KdIl1a" name="k_AdAdra1a_KdIl1a" value="-0.0164010423" constant="true"/>
      <parameter id="k_AdAdra1a_KdIl1b" name="k_AdAdra1a_KdIl1b" value="-0.0064794114" constant="true"/>
      <parameter id="k_AdAdra1a_KdIl6" name="k_AdAdra1a_KdIl6" value="-0.0005771681" constant="true"/>
      <parameter id="k_AdAdra1a_KdRen" name="k_AdAdra1a_KdRen" value="0" constant="true"/>
      <parameter id="k_AdAdra1a_KdTgfb1" name="k_AdAdra1a_KdTgfb1" value="-0.0452351667" constant="true"/>
      <parameter id="k_AdAdra1a_KdTh" name="k_AdAdra1a_KdTh" value="0.0014539602" constant="true"/>
      <parameter id="k_AdAdra1a_KdTnf" name="k_AdAdra1a_KdTnf" value="0" constant="true"/>
      <parameter id="k_AdAdra1a_LiAce" name="k_AdAdra1a_LiAce" value="2.96368474457981e-05" constant="true"/>
      <parameter id="k_AdAdra1a_LiAdra1a" name="k_AdAdra1a_LiAdra1a" value="-0.0007925868" constant="true"/>
      <parameter id="k_AdAdra1a_LiAdra2a" name="k_AdAdra1a_LiAdra2a" value="0.0002293299" constant="true"/>
      <parameter id="k_AdAdra1a_LiAdrb1" name="k_AdAdra1a_LiAdrb1" value="0.0060053517" constant="true"/>
      <parameter id="k_AdAdra1a_LiAdrb2" name="k_AdAdra1a_LiAdrb2" value="0.0359992142" constant="true"/>
      <parameter id="k_AdAdra1a_LiAgt" name="k_AdAdra1a_LiAgt" value="-0.0006381908" constant="true"/>
      <parameter id="k_AdAdra1a_LiAgtr1" name="k_AdAdra1a_LiAgtr1" value="0" constant="true"/>
      <parameter id="k_AdAdra1a_LiAgtrap" name="k_AdAdra1a_LiAgtrap" value="-1.7565161417989e-05" constant="true"/>
      <parameter id="k_AdAdra1a_LiCacna1d" name="k_AdAdra1a_LiCacna1d" value="0" constant="true"/>
      <parameter id="k_AdAdra1a_LiCcl5" name="k_AdAdra1a_LiCcl5" value="-5.1324e-05" constant="true"/>
      <parameter id="k_AdAdra1a_LiCxcr3" name="k_AdAdra1a_LiCxcr3" value="0" constant="true"/>
      <parameter id="k_AdAdra1a_LiDbh" name="k_AdAdra1a_LiDbh" value="0.0006246774" constant="true"/>
      <parameter id="k_AdAdra1a_LiGja1" name="k_AdAdra1a_LiGja1" value="-0.0176981581" constant="true"/>
      <parameter id="k_AdAdra1a_LiHmgb1" name="k_AdAdra1a_LiHmgb1" value="-0.0170048039" constant="true"/>
      <parameter id="k_AdAdra1a_LiIl10" name="k_AdAdra1a_LiIl10" value="0.0635988623" constant="true"/>
      <parameter id="k_AdAdra1a_LiIl1a" name="k_AdAdra1a_LiIl1a" value="-5.41685151682361e-05" constant="true"/>
      <parameter id="k_AdAdra1a_LiIl1b" name="k_AdAdra1a_LiIl1b" value="0" constant="true"/>
      <parameter id="k_AdAdra1a_LiIl6" name="k_AdAdra1a_LiIl6" value="0.0633043019" constant="true"/>
      <parameter id="k_AdAdra1a_LiRen" name="k_AdAdra1a_LiRen" value="1.06998296554434e-05" constant="true"/>
      <parameter id="k_AdAdra1a_LiTgfb1" name="k_AdAdra1a_LiTgfb1" value="0.0311685698" constant="true"/>
      <parameter id="k_AdAdra1a_LiTh" name="k_AdAdra1a_LiTh" value="0" constant="true"/>
      <parameter id="k_AdAdra1a_LiTnf" name="k_AdAdra1a_LiTnf" value="0.033484013" constant="true"/>
      <parameter id="k_AdAdra1a_LvAce" name="k_AdAdra1a_LvAce" value="0.0123268862" constant="true"/>
      <parameter id="k_AdAdra1a_LvAdra1a" name="k_AdAdra1a_LvAdra1a" value="9.83667571195141e-05" constant="true"/>
      <parameter id="k_AdAdra1a_LvAdra2a" name="k_AdAdra1a_LvAdra2a" value="0.0078135467" constant="true"/>
      <parameter id="k_AdAdra1a_LvAdrb1" name="k_AdAdra1a_LvAdrb1" value="5.04522201799343e-05" constant="true"/>
      <parameter id="k_AdAdra1a_LvAdrb2" name="k_AdAdra1a_LvAdrb2" value="-0.0095292161" constant="true"/>
      <parameter id="k_AdAdra1a_LvAgt" name="k_AdAdra1a_LvAgt" value="0.0050788287" constant="true"/>
      <parameter id="k_AdAdra1a_LvAgtr1" name="k_AdAdra1a_LvAgtr1" value="0.0118159744" constant="true"/>
      <parameter id="k_AdAdra1a_LvAgtrap" name="k_AdAdra1a_LvAgtrap" value="0.0651597771" constant="true"/>
      <parameter id="k_AdAdra1a_LvCacna1d" name="k_AdAdra1a_LvCacna1d" value="0.003456764" constant="true"/>
      <parameter id="k_AdAdra1a_LvCcl5" name="k_AdAdra1a_LvCcl5" value="0.0022153917" constant="true"/>
      <parameter id="k_AdAdra1a_LvCxcr3" name="k_AdAdra1a_LvCxcr3" value="-0.0371236446" constant="true"/>
      <parameter id="k_AdAdra1a_LvDbh" name="k_AdAdra1a_LvDbh" value="-0.000153104" constant="true"/>
      <parameter id="k_AdAdra1a_LvGja1" name="k_AdAdra1a_LvGja1" value="0" constant="true"/>
      <parameter id="k_AdAdra1a_LvHmgb1" name="k_AdAdra1a_LvHmgb1" value="0.0494658074" constant="true"/>
      <parameter id="k_AdAdra1a_LvIl10" name="k_AdAdra1a_LvIl10" value="-0.0010322623" constant="true"/>
      <parameter id="k_AdAdra1a_LvIl1a" name="k_AdAdra1a_LvIl1a" value="-0.0316225667" constant="true"/>
      <parameter id="k_AdAdra1a_LvIl1b" name="k_AdAdra1a_LvIl1b" value="0.0012418127" constant="true"/>
      <parameter id="k_AdAdra1a_LvIl6" name="k_AdAdra1a_LvIl6" value="0" constant="true"/>
      <parameter id="k_AdAdra1a_LvRen" name="k_AdAdra1a_LvRen" value="-6.72625237945262e-05" constant="true"/>
      <parameter id="k_AdAdra1a_LvTgfb1" name="k_AdAdra1a_LvTgfb1" value="0.0148472963" constant="true"/>
      <parameter id="k_AdAdra1a_LvTh" name="k_AdAdra1a_LvTh" value="-0.0061320169" constant="true"/>
      <parameter id="k_AdAdra1a_LvTnf" name="k_AdAdra1a_LvTnf" value="-0.0025197862" constant="true"/>
      <parameter id="k_AdAdra2a_AdAce" name="k_AdAdra2a_AdAce" value="0.055977822" constant="true"/>
      <parameter id="k_AdAdra2a_AdAdra1a" name="k_AdAdra2a_AdAdra1a" value="0.0004747683" constant="true"/>
      <parameter id="k_AdAdra2a_AdAdra2a" name="k_AdAdra2a_AdAdra2a" value="-0.0005819461" constant="true"/>
      <parameter id="k_AdAdra2a_AdAdrb1" name="k_AdAdra2a_AdAdrb1" value="-0.0067960044" constant="true"/>
      <parameter id="k_AdAdra2a_AdAdrb2" name="k_AdAdra2a_AdAdrb2" value="3.86463245192031e-05" constant="true"/>
      <parameter id="k_AdAdra2a_AdAgt" name="k_AdAdra2a_AdAgt" value="-0.0204075582" constant="true"/>
      <parameter id="k_AdAdra2a_AdAgtr1" name="k_AdAdra2a_AdAgtr1" value="0" constant="true"/>
      <parameter id="k_AdAdra2a_AdAgtrap" name="k_AdAdra2a_AdAgtrap" value="-0.0121785257" constant="true"/>
      <parameter id="k_AdAdra2a_AdCacna1d" name="k_AdAdra2a_AdCacna1d" value="0" constant="true"/>
      <parameter id="k_AdAdra2a_AdCcl5" name="k_AdAdra2a_AdCcl5" value="0.0003511066" constant="true"/>
      <parameter id="k_AdAdra2a_AdCxcr3" name="k_AdAdra2a_AdCxcr3" value="-3.00621650016164e-05" constant="true"/>
      <parameter id="k_AdAdra2a_AdDbh" name="k_AdAdra2a_AdDbh" value="0" constant="true"/>
      <parameter id="k_AdAdra2a_AdGja1" name="k_AdAdra2a_AdGja1" value="0.0002956455" constant="true"/>
      <parameter id="k_AdAdra2a_AdHmgb1" name="k_AdAdra2a_AdHmgb1" value="0" constant="true"/>
      <parameter id="k_AdAdra2a_AdIl10" name="k_AdAdra2a_AdIl10" value="0.1065969023" constant="true"/>
      <parameter id="k_AdAdra2a_AdIl1a" name="k_AdAdra2a_AdIl1a" value="0" constant="true"/>
      <parameter id="k_AdAdra2a_AdIl1b" name="k_AdAdra2a_AdIl1b" value="0.0247721517" constant="true"/>
      <parameter id="k_AdAdra2a_AdIl6" name="k_AdAdra2a_AdIl6" value="0" constant="true"/>
      <parameter id="k_AdAdra2a_AdRen" name="k_AdAdra2a_AdRen" value="0.0960888354" constant="true"/>
      <parameter id="k_AdAdra2a_AdTgfb1" name="k_AdAdra2a_AdTgfb1" value="0.0161450977" constant="true"/>
      <parameter id="k_AdAdra2a_AdTh" name="k_AdAdra2a_AdTh" value="-0.0022134065" constant="true"/>
      <parameter id="k_AdAdra2a_AdTnf" name="k_AdAdra2a_AdTnf" value="0.0270105969" constant="true"/>
      <parameter id="k_AdAdra2a_BsAce" name="k_AdAdra2a_BsAce" value="0" constant="true"/>
      <parameter id="k_AdAdra2a_BsAdra1a" name="k_AdAdra2a_BsAdra1a" value="0.0746501357" constant="true"/>
      <parameter id="k_AdAdra2a_BsAdra2a" name="k_AdAdra2a_BsAdra2a" value="0.0758502448" constant="true"/>
      <parameter id="k_AdAdra2a_BsAdrb1" name="k_AdAdra2a_BsAdrb1" value="0.0439342485" constant="true"/>
      <parameter id="k_AdAdra2a_BsAdrb2" name="k_AdAdra2a_BsAdrb2" value="0.003254838" constant="true"/>
      <parameter id="k_AdAdra2a_BsAgt" name="k_AdAdra2a_BsAgt" value="-0.0068753827" constant="true"/>
      <parameter id="k_AdAdra2a_BsAgtr1" name="k_AdAdra2a_BsAgtr1" value="0.0004722942" constant="true"/>
      <parameter id="k_AdAdra2a_BsAgtrap" name="k_AdAdra2a_BsAgtrap" value="-4.11622486900033e-05" constant="true"/>
      <parameter id="k_AdAdra2a_BsCacna1d" name="k_AdAdra2a_BsCacna1d" value="-0.0372519052" constant="true"/>
      <parameter id="k_AdAdra2a_BsCcl5" name="k_AdAdra2a_BsCcl5" value="0.0146748771" constant="true"/>
      <parameter id="k_AdAdra2a_BsCxcr3" name="k_AdAdra2a_BsCxcr3" value="0.0006216271" constant="true"/>
      <parameter id="k_AdAdra2a_BsDbh" name="k_AdAdra2a_BsDbh" value="-0.0563765401" constant="true"/>
      <parameter id="k_AdAdra2a_BsGja1" name="k_AdAdra2a_BsGja1" value="-0.0021577773" constant="true"/>
      <parameter id="k_AdAdra2a_BsHmgb1" name="k_AdAdra2a_BsHmgb1" value="-0.00116797" constant="true"/>
      <parameter id="k_AdAdra2a_BsIl10" name="k_AdAdra2a_BsIl10" value="-0.0607638434" constant="true"/>
      <parameter id="k_AdAdra2a_BsIl1a" name="k_AdAdra2a_BsIl1a" value="-0.0227570218" constant="true"/>
      <parameter id="k_AdAdra2a_BsIl1b" name="k_AdAdra2a_BsIl1b" value="-0.0018811027" constant="true"/>
      <parameter id="k_AdAdra2a_BsIl6" name="k_AdAdra2a_BsIl6" value="9.7001571022431e-05" constant="true"/>
      <parameter id="k_AdAdra2a_BsRen" name="k_AdAdra2a_BsRen" value="0.0367124776" constant="true"/>
      <parameter id="k_AdAdra2a_BsTgfb1" name="k_AdAdra2a_BsTgfb1" value="0" constant="true"/>
      <parameter id="k_AdAdra2a_BsTh" name="k_AdAdra2a_BsTh" value="-0.033721789" constant="true"/>
      <parameter id="k_AdAdra2a_BsTnf" name="k_AdAdra2a_BsTnf" value="0.0038482555" constant="true"/>
      <parameter id="k_AdAdra2a_KdAce" name="k_AdAdra2a_KdAce" value="3.92744763847192e-05" constant="true"/>
      <parameter id="k_AdAdra2a_KdAdra1a" name="k_AdAdra2a_KdAdra1a" value="-0.0008275309" constant="true"/>
      <parameter id="k_AdAdra2a_KdAdra2a" name="k_AdAdra2a_KdAdra2a" value="2.99277923583821e-05" constant="true"/>
      <parameter id="k_AdAdra2a_KdAdrb1" name="k_AdAdra2a_KdAdrb1" value="-0.0031986182" constant="true"/>
      <parameter id="k_AdAdra2a_KdAdrb2" name="k_AdAdra2a_KdAdrb2" value="0.0001344252" constant="true"/>
      <parameter id="k_AdAdra2a_KdAgt" name="k_AdAdra2a_KdAgt" value="0.0003219219" constant="true"/>
      <parameter id="k_AdAdra2a_KdAgtr1" name="k_AdAdra2a_KdAgtr1" value="-0.0055791455" constant="true"/>
      <parameter id="k_AdAdra2a_KdAgtrap" name="k_AdAdra2a_KdAgtrap" value="1.07947085163457e-05" constant="true"/>
      <parameter id="k_AdAdra2a_KdCacna1d" name="k_AdAdra2a_KdCacna1d" value="0.0563830651" constant="true"/>
      <parameter id="k_AdAdra2a_KdCcl5" name="k_AdAdra2a_KdCcl5" value="1.3981e-05" constant="true"/>
      <parameter id="k_AdAdra2a_KdCxcr3" name="k_AdAdra2a_KdCxcr3" value="0.0030737283" constant="true"/>
      <parameter id="k_AdAdra2a_KdDbh" name="k_AdAdra2a_KdDbh" value="0" constant="true"/>
      <parameter id="k_AdAdra2a_KdGja1" name="k_AdAdra2a_KdGja1" value="-0.001329532" constant="true"/>
      <parameter id="k_AdAdra2a_KdHmgb1" name="k_AdAdra2a_KdHmgb1" value="-0.0136159998" constant="true"/>
      <parameter id="k_AdAdra2a_KdIl10" name="k_AdAdra2a_KdIl10" value="0.0735936302" constant="true"/>
      <parameter id="k_AdAdra2a_KdIl1a" name="k_AdAdra2a_KdIl1a" value="9.41699304624109e-05" constant="true"/>
      <parameter id="k_AdAdra2a_KdIl1b" name="k_AdAdra2a_KdIl1b" value="-0.0009948957" constant="true"/>
      <parameter id="k_AdAdra2a_KdIl6" name="k_AdAdra2a_KdIl6" value="0.0024401552" constant="true"/>
      <parameter id="k_AdAdra2a_KdRen" name="k_AdAdra2a_KdRen" value="0" constant="true"/>
      <parameter id="k_AdAdra2a_KdTgfb1" name="k_AdAdra2a_KdTgfb1" value="2.06059000793202e-05" constant="true"/>
      <parameter id="k_AdAdra2a_KdTh" name="k_AdAdra2a_KdTh" value="-0.0027475962" constant="true"/>
      <parameter id="k_AdAdra2a_KdTnf" name="k_AdAdra2a_KdTnf" value="-0.0027881659" constant="true"/>
      <parameter id="k_AdAdra2a_LiAce" name="k_AdAdra2a_LiAce" value="0" constant="true"/>
      <parameter id="k_AdAdra2a_LiAdra1a" name="k_AdAdra2a_LiAdra1a" value="0.0056851127" constant="true"/>
      <parameter id="k_AdAdra2a_LiAdra2a" name="k_AdAdra2a_LiAdra2a" value="-0.0002452529" constant="true"/>
      <parameter id="k_AdAdra2a_LiAdrb1" name="k_AdAdra2a_LiAdrb1" value="-0.0625739151" constant="true"/>
      <parameter id="k_AdAdra2a_LiAdrb2" name="k_AdAdra2a_LiAdrb2" value="-8.11001259401851e-05" constant="true"/>
      <parameter id="k_AdAdra2a_LiAgt" name="k_AdAdra2a_LiAgt" value="0.0227926447" constant="true"/>
      <parameter id="k_AdAdra2a_LiAgtr1" name="k_AdAdra2a_LiAgtr1" value="0.0018403555" constant="true"/>
      <parameter id="k_AdAdra2a_LiAgtrap" name="k_AdAdra2a_LiAgtrap" value="0.000360893" constant="true"/>
      <parameter id="k_AdAdra2a_LiCacna1d" name="k_AdAdra2a_LiCacna1d" value="0.0026259126" constant="true"/>
      <parameter id="k_AdAdra2a_LiCcl5" name="k_AdAdra2a_LiCcl5" value="-0.0005115766" constant="true"/>
      <parameter id="k_AdAdra2a_LiCxcr3" name="k_AdAdra2a_LiCxcr3" value="0.0409076594" constant="true"/>
      <parameter id="k_AdAdra2a_LiDbh" name="k_AdAdra2a_LiDbh" value="-2.6018e-05" constant="true"/>
      <parameter id="k_AdAdra2a_LiGja1" name="k_AdAdra2a_LiGja1" value="0.001618933" constant="true"/>
      <parameter id="k_AdAdra2a_LiHmgb1" name="k_AdAdra2a_LiHmgb1" value="8.37631736426901e-06" constant="true"/>
      <parameter id="k_AdAdra2a_LiIl10" name="k_AdAdra2a_LiIl10" value="-0.0384569314" constant="true"/>
      <parameter id="k_AdAdra2a_LiIl1a" name="k_AdAdra2a_LiIl1a" value="-9.41502149572792e-05" constant="true"/>
      <parameter id="k_AdAdra2a_LiIl1b" name="k_AdAdra2a_LiIl1b" value="0.0229112012" constant="true"/>
      <parameter id="k_AdAdra2a_LiIl6" name="k_AdAdra2a_LiIl6" value="-0.0206843514" constant="true"/>
      <parameter id="k_AdAdra2a_LiRen" name="k_AdAdra2a_LiRen" value="-0.0046440577" constant="true"/>
      <parameter id="k_AdAdra2a_LiTgfb1" name="k_AdAdra2a_LiTgfb1" value="0" constant="true"/>
      <parameter id="k_AdAdra2a_LiTh" name="k_AdAdra2a_LiTh" value="4.70220821164571e-05" constant="true"/>
      <parameter id="k_AdAdra2a_LiTnf" name="k_AdAdra2a_LiTnf" value="-4.96220922104824e-06" constant="true"/>
      <parameter id="k_AdAdra2a_LvAce" name="k_AdAdra2a_LvAce" value="0" constant="true"/>
      <parameter id="k_AdAdra2a_LvAdra1a" name="k_AdAdra2a_LvAdra1a" value="0.0252575708" constant="true"/>
      <parameter id="k_AdAdra2a_LvAdra2a" name="k_AdAdra2a_LvAdra2a" value="-0.045199989" constant="true"/>
      <parameter id="k_AdAdra2a_LvAdrb1" name="k_AdAdra2a_LvAdrb1" value="0.0025338831" constant="true"/>
      <parameter id="k_AdAdra2a_LvAdrb2" name="k_AdAdra2a_LvAdrb2" value="0.0656536931" constant="true"/>
      <parameter id="k_AdAdra2a_LvAgt" name="k_AdAdra2a_LvAgt" value="-2.9563130016929e-05" constant="true"/>
      <parameter id="k_AdAdra2a_LvAgtr1" name="k_AdAdra2a_LvAgtr1" value="-0.0232508822" constant="true"/>
      <parameter id="k_AdAdra2a_LvAgtrap" name="k_AdAdra2a_LvAgtrap" value="-0.0022923901" constant="true"/>
      <parameter id="k_AdAdra2a_LvCacna1d" name="k_AdAdra2a_LvCacna1d" value="-0.0574478643" constant="true"/>
      <parameter id="k_AdAdra2a_LvCcl5" name="k_AdAdra2a_LvCcl5" value="-0.0589323167" constant="true"/>
      <parameter id="k_AdAdra2a_LvCxcr3" name="k_AdAdra2a_LvCxcr3" value="0.0151856044" constant="true"/>
      <parameter id="k_AdAdra2a_LvDbh" name="k_AdAdra2a_LvDbh" value="0.0134115951" constant="true"/>
      <parameter id="k_AdAdra2a_LvGja1" name="k_AdAdra2a_LvGja1" value="0.0001904864" constant="true"/>
      <parameter id="k_AdAdra2a_LvHmgb1" name="k_AdAdra2a_LvHmgb1" value="-6.82206718550363e-05" constant="true"/>
      <parameter id="k_AdAdra2a_LvIl10" name="k_AdAdra2a_LvIl10" value="0.0233771349" constant="true"/>
      <parameter id="k_AdAdra2a_LvIl1a" name="k_AdAdra2a_LvIl1a" value="3.17283885073159e-05" constant="true"/>
      <parameter id="k_AdAdra2a_LvIl1b" name="k_AdAdra2a_LvIl1b" value="-0.0630398556" constant="true"/>
      <parameter id="k_AdAdra2a_LvIl6" name="k_AdAdra2a_LvIl6" value="3.03380789978406e-05" constant="true"/>
      <parameter id="k_AdAdra2a_LvRen" name="k_AdAdra2a_LvRen" value="0.0301233899" constant="true"/>
      <parameter id="k_AdAdra2a_LvTgfb1" name="k_AdAdra2a_LvTgfb1" value="-0.0668874683" constant="true"/>
      <parameter id="k_AdAdra2a_LvTh" name="k_AdAdra2a_LvTh" value="-2.8808e-05" constant="true"/>
      <parameter id="k_AdAdra2a_LvTnf" name="k_AdAdra2a_LvTnf" value="0.0450907145" constant="true"/>
      <parameter id="k_AdAdrb1_AdAce" name="k_AdAdrb1_AdAce" value="-0.0063710358" constant="true"/>
      <parameter id="k_AdAdrb1_AdAdra1a" name="k_AdAdrb1_AdAdra1a" value="-7.63637309007403e-06" constant="true"/>
      <parameter id="k_AdAdrb1_AdAdra2a" name="k_AdAdrb1_AdAdra2a" value="0" constant="true"/>
      <parameter id="k_AdAdrb1_AdAdrb1" name="k_AdAdrb1_AdAdrb1" value="0.001339433" constant="true"/>
      <parameter id="k_AdAdrb1_AdAdrb2" name="k_AdAdrb1_AdAdrb2" value="0" constant="true"/>
      <parameter id="k_AdAdrb1_AdAgt" name="k_AdAdrb1_AdAgt" value="0.0280849967" constant="true"/>
      <parameter id="k_AdAdrb1_AdAgtr1" name="k_AdAdrb1_AdAgtr1" value="0" constant="true"/>
      <parameter id="k_AdAdrb1_AdAgtrap" name="k_AdAdrb1_AdAgtrap" value="0.0002967692" constant="true"/>
      <parameter id="k_AdAdrb1_AdCacna1d" name="k_AdAdrb1_AdCacna1d" value="-0.0018099938" constant="true"/>
      <parameter id="k_AdAdrb1_AdCcl5" name="k_AdAdrb1_AdCcl5" value="2.68280590538173e-05" constant="true"/>
      <parameter id="k_AdAdrb1_AdCxcr3" name="k_AdAdrb1_AdCxcr3" value="0.000323192" constant="true"/>
      <parameter id="k_AdAdrb1_AdDbh" name="k_AdAdrb1_AdDbh" value="0" constant="true"/>
      <parameter id="k_AdAdrb1_AdGja1" name="k_AdAdrb1_AdGja1" value="0" constant="true"/>
      <parameter id="k_AdAdrb1_AdHmgb1" name="k_AdAdrb1_AdHmgb1" value="2.5193e-05" constant="true"/>
      <parameter id="k_AdAdrb1_AdIl10" name="k_AdAdrb1_AdIl10" value="-0.0660154279" constant="true"/>
      <parameter id="k_AdAdrb1_AdIl1a" name="k_AdAdrb1_AdIl1a" value="0" constant="true"/>
      <parameter id="k_AdAdrb1_AdIl1b" name="k_AdAdrb1_AdIl1b" value="-0.0019229454" constant="true"/>
      <parameter id="k_AdAdrb1_AdIl6" name="k_AdAdrb1_AdIl6" value="0" constant="true"/>
      <parameter id="k_AdAdrb1_AdRen" name="k_AdAdrb1_AdRen" value="-0.0061908172" constant="true"/>
      <parameter id="k_AdAdrb1_AdTgfb1" name="k_AdAdrb1_AdTgfb1" value="-0.0003945324" constant="true"/>
      <parameter id="k_AdAdrb1_AdTh" name="k_AdAdrb1_AdTh" value="0.0003646529" constant="true"/>
      <parameter id="k_AdAdrb1_AdTnf" name="k_AdAdrb1_AdTnf" value="0.0001251311" constant="true"/>
      <parameter id="k_AdAdrb1_BsAce" name="k_AdAdrb1_BsAce" value="-0.000551847" constant="true"/>
      <parameter id="k_AdAdrb1_BsAdra1a" name="k_AdAdrb1_BsAdra1a" value="-0.0024546465" constant="true"/>
      <parameter id="k_AdAdrb1_BsAdra2a" name="k_AdAdrb1_BsAdra2a" value="-0.0171077744" constant="true"/>
      <parameter id="k_AdAdrb1_BsAdrb1" name="k_AdAdrb1_BsAdrb1" value="-0.0308668453" constant="true"/>
      <parameter id="k_AdAdrb1_BsAdrb2" name="k_AdAdrb1_BsAdrb2" value="-0.0002355572" constant="true"/>
      <parameter id="k_AdAdrb1_BsAgt" name="k_AdAdrb1_BsAgt" value="0.0011126647" constant="true"/>
      <parameter id="k_AdAdrb1_BsAgtr1" name="k_AdAdrb1_BsAgtr1" value="0" constant="true"/>
      <parameter id="k_AdAdrb1_BsAgtrap" name="k_AdAdrb1_BsAgtrap" value="0" constant="true"/>
      <parameter id="k_AdAdrb1_BsCacna1d" name="k_AdAdrb1_BsCacna1d" value="0.0040255051" constant="true"/>
      <parameter id="k_AdAdrb1_BsCcl5" name="k_AdAdrb1_BsCcl5" value="-0.0004551644" constant="true"/>
      <parameter id="k_AdAdrb1_BsCxcr3" name="k_AdAdrb1_BsCxcr3" value="-0.0009079471" constant="true"/>
      <parameter id="k_AdAdrb1_BsDbh" name="k_AdAdrb1_BsDbh" value="0.0164883584" constant="true"/>
      <parameter id="k_AdAdrb1_BsGja1" name="k_AdAdrb1_BsGja1" value="-0.0011156683" constant="true"/>
      <parameter id="k_AdAdrb1_BsHmgb1" name="k_AdAdrb1_BsHmgb1" value="2.13872799454106e-05" constant="true"/>
      <parameter id="k_AdAdrb1_BsIl10" name="k_AdAdrb1_BsIl10" value="0.0216345801" constant="true"/>
      <parameter id="k_AdAdrb1_BsIl1a" name="k_AdAdrb1_BsIl1a" value="0.0463402973" constant="true"/>
      <parameter id="k_AdAdrb1_BsIl1b" name="k_AdAdrb1_BsIl1b" value="0.0024453719" constant="true"/>
      <parameter id="k_AdAdrb1_BsIl6" name="k_AdAdrb1_BsIl6" value="0" constant="true"/>
      <parameter id="k_AdAdrb1_BsRen" name="k_AdAdrb1_BsRen" value="-0.001626325" constant="true"/>
      <parameter id="k_AdAdrb1_BsTgfb1" name="k_AdAdrb1_BsTgfb1" value="0" constant="true"/>
      <parameter id="k_AdAdrb1_BsTh" name="k_AdAdrb1_BsTh" value="0.0020704406" constant="true"/>
      <parameter id="k_AdAdrb1_BsTnf" name="k_AdAdrb1_BsTnf" value="0.0243069918" constant="true"/>
      <parameter id="k_AdAdrb1_KdAce" name="k_AdAdrb1_KdAce" value="0" constant="true"/>
      <parameter id="k_AdAdrb1_KdAdra1a" name="k_AdAdrb1_KdAdra1a" value="-0.0013194637" constant="true"/>
      <parameter id="k_AdAdrb1_KdAdra2a" name="k_AdAdrb1_KdAdra2a" value="0" constant="true"/>
      <parameter id="k_AdAdrb1_KdAdrb1" name="k_AdAdrb1_KdAdrb1" value="-8.48220541023169e-06" constant="true"/>
      <parameter id="k_AdAdrb1_KdAdrb2" name="k_AdAdrb1_KdAdrb2" value="-3.4940245109425e-05" constant="true"/>
      <parameter id="k_AdAdrb1_KdAgt" name="k_AdAdrb1_KdAgt" value="-0.0288965136" constant="true"/>
      <parameter id="k_AdAdrb1_KdAgtr1" name="k_AdAdrb1_KdAgtr1" value="0.0502643064" constant="true"/>
      <parameter id="k_AdAdrb1_KdAgtrap" name="k_AdAdrb1_KdAgtrap" value="-0.0122200551" constant="true"/>
      <parameter id="k_AdAdrb1_KdCacna1d" name="k_AdAdrb1_KdCacna1d" value="-0.0446872549" constant="true"/>
      <parameter id="k_AdAdrb1_KdCcl5" name="k_AdAdrb1_KdCcl5" value="0" constant="true"/>
      <parameter id="k_AdAdrb1_KdCxcr3" name="k_AdAdrb1_KdCxcr3" value="0" constant="true"/>
      <parameter id="k_AdAdrb1_KdDbh" name="k_AdAdrb1_KdDbh" value="0" constant="true"/>
      <parameter id="k_AdAdrb1_KdGja1" name="k_AdAdrb1_KdGja1" value="3.08349212254384e-05" constant="true"/>
      <parameter id="k_AdAdrb1_KdHmgb1" name="k_AdAdrb1_KdHmgb1" value="0.0008159758" constant="true"/>
      <parameter id="k_AdAdrb1_KdIl10" name="k_AdAdrb1_KdIl10" value="-6.62699495765949e-05" constant="true"/>
      <parameter id="k_AdAdrb1_KdIl1a" name="k_AdAdrb1_KdIl1a" value="-0.0001389382" constant="true"/>
      <parameter id="k_AdAdrb1_KdIl1b" name="k_AdAdrb1_KdIl1b" value="0.0296629531" constant="true"/>
      <parameter id="k_AdAdrb1_KdIl6" name="k_AdAdrb1_KdIl6" value="4.02684033284897e-06" constant="true"/>
      <parameter id="k_AdAdrb1_KdRen" name="k_AdAdrb1_KdRen" value="0" constant="true"/>
      <parameter id="k_AdAdrb1_KdTgfb1" name="k_AdAdrb1_KdTgfb1" value="0.0080402924" constant="true"/>
      <parameter id="k_AdAdrb1_KdTh" name="k_AdAdrb1_KdTh" value="0.0017438067" constant="true"/>
      <parameter id="k_AdAdrb1_KdTnf" name="k_AdAdrb1_KdTnf" value="1.49968437555156e-06" constant="true"/>
      <parameter id="k_AdAdrb1_LiAce" name="k_AdAdrb1_LiAce" value="0" constant="true"/>
      <parameter id="k_AdAdrb1_LiAdra1a" name="k_AdAdrb1_LiAdra1a" value="0.039993179" constant="true"/>
      <parameter id="k_AdAdrb1_LiAdra2a" name="k_AdAdrb1_LiAdra2a" value="7.1113e-05" constant="true"/>
      <parameter id="k_AdAdrb1_LiAdrb1" name="k_AdAdrb1_LiAdrb1" value="0.0022856571" constant="true"/>
      <parameter id="k_AdAdrb1_LiAdrb2" name="k_AdAdrb1_LiAdrb2" value="0" constant="true"/>
      <parameter id="k_AdAdrb1_LiAgt" name="k_AdAdrb1_LiAgt" value="-0.0028318636" constant="true"/>
      <parameter id="k_AdAdrb1_LiAgtr1" name="k_AdAdrb1_LiAgtr1" value="0" constant="true"/>
      <parameter id="k_AdAdrb1_LiAgtrap" name="k_AdAdrb1_LiAgtrap" value="0.0093938666" constant="true"/>
      <parameter id="k_AdAdrb1_LiCacna1d" name="k_AdAdrb1_LiCacna1d" value="0" constant="true"/>
      <parameter id="k_AdAdrb1_LiCcl5" name="k_AdAdrb1_LiCcl5" value="-3.3394632386347e-05" constant="true"/>
      <parameter id="k_AdAdrb1_LiCxcr3" name="k_AdAdrb1_LiCxcr3" value="-5.25434140734564e-05" constant="true"/>
      <parameter id="k_AdAdrb1_LiDbh" name="k_AdAdrb1_LiDbh" value="0" constant="true"/>
      <parameter id="k_AdAdrb1_LiGja1" name="k_AdAdrb1_LiGja1" value="-4.65444112791461e-06" constant="true"/>
      <parameter id="k_AdAdrb1_LiHmgb1" name="k_AdAdrb1_LiHmgb1" value="-5.3930503773938e-07" constant="true"/>
      <parameter id="k_AdAdrb1_LiIl10" name="k_AdAdrb1_LiIl10" value="0.0012738616" constant="true"/>
      <parameter id="k_AdAdrb1_LiIl1a" name="k_AdAdrb1_LiIl1a" value="1.96111451785237e-05" constant="true"/>
      <parameter id="k_AdAdrb1_LiIl1b" name="k_AdAdrb1_LiIl1b" value="-0.0571583673" constant="true"/>
      <parameter id="k_AdAdrb1_LiIl6" name="k_AdAdrb1_LiIl6" value="0.0004511808" constant="true"/>
      <parameter id="k_AdAdrb1_LiRen" name="k_AdAdrb1_LiRen" value="0.0045058867" constant="true"/>
      <parameter id="k_AdAdrb1_LiTgfb1" name="k_AdAdrb1_LiTgfb1" value="0" constant="true"/>
      <parameter id="k_AdAdrb1_LiTh" name="k_AdAdrb1_LiTh" value="0" constant="true"/>
      <parameter id="k_AdAdrb1_LiTnf" name="k_AdAdrb1_LiTnf" value="0" constant="true"/>
      <parameter id="k_AdAdrb1_LvAce" name="k_AdAdrb1_LvAce" value="0" constant="true"/>
      <parameter id="k_AdAdrb1_LvAdra1a" name="k_AdAdrb1_LvAdra1a" value="0" constant="true"/>
      <parameter id="k_AdAdrb1_LvAdra2a" name="k_AdAdrb1_LvAdra2a" value="0.0073499803" constant="true"/>
      <parameter id="k_AdAdrb1_LvAdrb1" name="k_AdAdrb1_LvAdrb1" value="6.64e-07" constant="true"/>
      <parameter id="k_AdAdrb1_LvAdrb2" name="k_AdAdrb1_LvAdrb2" value="-0.0024690679" constant="true"/>
      <parameter id="k_AdAdrb1_LvAgt" name="k_AdAdrb1_LvAgt" value="-0.0135127719" constant="true"/>
      <parameter id="k_AdAdrb1_LvAgtr1" name="k_AdAdrb1_LvAgtr1" value="0.0011485621" constant="true"/>
      <parameter id="k_AdAdrb1_LvAgtrap" name="k_AdAdrb1_LvAgtrap" value="2.4993191933176e-05" constant="true"/>
      <parameter id="k_AdAdrb1_LvCacna1d" name="k_AdAdrb1_LvCacna1d" value="0" constant="true"/>
      <parameter id="k_AdAdrb1_LvCcl5" name="k_AdAdrb1_LvCcl5" value="0.0657785742" constant="true"/>
      <parameter id="k_AdAdrb1_LvCxcr3" name="k_AdAdrb1_LvCxcr3" value="-0.0004163116" constant="true"/>
      <parameter id="k_AdAdrb1_LvDbh" name="k_AdAdrb1_LvDbh" value="0" constant="true"/>
      <parameter id="k_AdAdrb1_LvGja1" name="k_AdAdrb1_LvGja1" value="0" constant="true"/>
      <parameter id="k_AdAdrb1_LvHmgb1" name="k_AdAdrb1_LvHmgb1" value="-0.0197643157" constant="true"/>
      <parameter id="k_AdAdrb1_LvIl10" name="k_AdAdrb1_LvIl10" value="-0.0002129934" constant="true"/>
      <parameter id="k_AdAdrb1_LvIl1a" name="k_AdAdrb1_LvIl1a" value="-0.000100648" constant="true"/>
      <parameter id="k_AdAdrb1_LvIl1b" name="k_AdAdrb1_LvIl1b" value="0.0307582899" constant="true"/>
      <parameter id="k_AdAdrb1_LvIl6" name="k_AdAdrb1_LvIl6" value="0" constant="true"/>
      <parameter id="k_AdAdrb1_LvRen" name="k_AdAdrb1_LvRen" value="-0.0349374321" constant="true"/>
      <parameter id="k_AdAdrb1_LvTgfb1" name="k_AdAdrb1_LvTgfb1" value="0.0343730971" constant="true"/>
      <parameter id="k_AdAdrb1_LvTh" name="k_AdAdrb1_LvTh" value="0.0145724887" constant="true"/>
      <parameter id="k_AdAdrb1_LvTnf" name="k_AdAdrb1_LvTnf" value="-0.0038546384" constant="true"/>
      <parameter id="k_AdAdrb2_AdAce" name="k_AdAdrb2_AdAce" value="0.0756789523" constant="true"/>
      <parameter id="k_AdAdrb2_AdAdra1a" name="k_AdAdrb2_AdAdra1a" value="-5.74382350530884e-05" constant="true"/>
      <parameter id="k_AdAdrb2_AdAdra2a" name="k_AdAdrb2_AdAdra2a" value="-0.0015899382" constant="true"/>
      <parameter id="k_AdAdrb2_AdAdrb1" name="k_AdAdrb2_AdAdrb1" value="-0.0030339629" constant="true"/>
      <parameter id="k_AdAdrb2_AdAdrb2" name="k_AdAdrb2_AdAdrb2" value="0" constant="true"/>
      <parameter id="k_AdAdrb2_AdAgt" name="k_AdAdrb2_AdAgt" value="-0.0002241198" constant="true"/>
      <parameter id="k_AdAdrb2_AdAgtr1" name="k_AdAdrb2_AdAgtr1" value="0" constant="true"/>
      <parameter id="k_AdAdrb2_AdAgtrap" name="k_AdAdrb2_AdAgtrap" value="-0.0093648666" constant="true"/>
      <parameter id="k_AdAdrb2_AdCacna1d" name="k_AdAdrb2_AdCacna1d" value="0" constant="true"/>
      <parameter id="k_AdAdrb2_AdCcl5" name="k_AdAdrb2_AdCcl5" value="-0.0006095999" constant="true"/>
      <parameter id="k_AdAdrb2_AdCxcr3" name="k_AdAdrb2_AdCxcr3" value="-3.65154641682837e-05" constant="true"/>
      <parameter id="k_AdAdrb2_AdDbh" name="k_AdAdrb2_AdDbh" value="0" constant="true"/>
      <parameter id="k_AdAdrb2_AdGja1" name="k_AdAdrb2_AdGja1" value="4.42629072651521e-06" constant="true"/>
      <parameter id="k_AdAdrb2_AdHmgb1" name="k_AdAdrb2_AdHmgb1" value="0.0106958845" constant="true"/>
      <parameter id="k_AdAdrb2_AdIl10" name="k_AdAdrb2_AdIl10" value="0.047104633" constant="true"/>
      <parameter id="k_AdAdrb2_AdIl1a" name="k_AdAdrb2_AdIl1a" value="-0.0001948296" constant="true"/>
      <parameter id="k_AdAdrb2_AdIl1b" name="k_AdAdrb2_AdIl1b" value="0" constant="true"/>
      <parameter id="k_AdAdrb2_AdIl6" name="k_AdAdrb2_AdIl6" value="-3.75924703048622e-05" constant="true"/>
      <parameter id="k_AdAdrb2_AdRen" name="k_AdAdrb2_AdRen" value="0.0531615793" constant="true"/>
      <parameter id="k_AdAdrb2_AdTgfb1" name="k_AdAdrb2_AdTgfb1" value="0" constant="true"/>
      <parameter id="k_AdAdrb2_AdTh" name="k_AdAdrb2_AdTh" value="-3.08913769742483e-05" constant="true"/>
      <parameter id="k_AdAdrb2_AdTnf" name="k_AdAdrb2_AdTnf" value="0.0160249884" constant="true"/>
      <parameter id="k_AdAdrb2_BsAce" name="k_AdAdrb2_BsAce" value="0.0006213117" constant="true"/>
      <parameter id="k_AdAdrb2_BsAdra1a" name="k_AdAdrb2_BsAdra1a" value="0.0269775303" constant="true"/>
      <parameter id="k_AdAdrb2_BsAdra2a" name="k_AdAdrb2_BsAdra2a" value="0.0281673645" constant="true"/>
      <parameter id="k_AdAdrb2_BsAdrb1" name="k_AdAdrb2_BsAdrb1" value="0.001267853" constant="true"/>
      <parameter id="k_AdAdrb2_BsAdrb2" name="k_AdAdrb2_BsAdrb2" value="0.0091334336" constant="true"/>
      <parameter id="k_AdAdrb2_BsAgt" name="k_AdAdrb2_BsAgt" value="-0.0029316078" constant="true"/>
      <parameter id="k_AdAdrb2_BsAgtr1" name="k_AdAdrb2_BsAgtr1" value="0.0003745263" constant="true"/>
      <parameter id="k_AdAdrb2_BsAgtrap" name="k_AdAdrb2_BsAgtrap" value="0.0020011094" constant="true"/>
      <parameter id="k_AdAdrb2_BsCacna1d" name="k_AdAdrb2_BsCacna1d" value="-0.0205748947" constant="true"/>
      <parameter id="k_AdAdrb2_BsCcl5" name="k_AdAdrb2_BsCcl5" value="0.0600096074" constant="true"/>
      <parameter id="k_AdAdrb2_BsCxcr3" name="k_AdAdrb2_BsCxcr3" value="8.70492889140605e-05" constant="true"/>
      <parameter id="k_AdAdrb2_BsDbh" name="k_AdAdrb2_BsDbh" value="-0.0400217566" constant="true"/>
      <parameter id="k_AdAdrb2_BsGja1" name="k_AdAdrb2_BsGja1" value="0.0107837493" constant="true"/>
      <parameter id="k_AdAdrb2_BsHmgb1" name="k_AdAdrb2_BsHmgb1" value="0" constant="true"/>
      <parameter id="k_AdAdrb2_BsIl10" name="k_AdAdrb2_BsIl10" value="-0.0677263376" constant="true"/>
      <parameter id="k_AdAdrb2_BsIl1a" name="k_AdAdrb2_BsIl1a" value="-0.008612334" constant="true"/>
      <parameter id="k_AdAdrb2_BsIl1b" name="k_AdAdrb2_BsIl1b" value="-0.0010045515" constant="true"/>
      <parameter id="k_AdAdrb2_BsIl6" name="k_AdAdrb2_BsIl6" value="7.19052081942995e-05" constant="true"/>
      <parameter id="k_AdAdrb2_BsRen" name="k_AdAdrb2_BsRen" value="0.013736168" constant="true"/>
      <parameter id="k_AdAdrb2_BsTgfb1" name="k_AdAdrb2_BsTgfb1" value="0" constant="true"/>
      <parameter id="k_AdAdrb2_BsTh" name="k_AdAdrb2_BsTh" value="-0.02899327" constant="true"/>
      <parameter id="k_AdAdrb2_BsTnf" name="k_AdAdrb2_BsTnf" value="0.0001873104" constant="true"/>
      <parameter id="k_AdAdrb2_KdAce" name="k_AdAdrb2_KdAce" value="0.0002833287" constant="true"/>
      <parameter id="k_AdAdrb2_KdAdra1a" name="k_AdAdrb2_KdAdra1a" value="0" constant="true"/>
      <parameter id="k_AdAdrb2_KdAdra2a" name="k_AdAdrb2_KdAdra2a" value="2.43484088289344e-05" constant="true"/>
      <parameter id="k_AdAdrb2_KdAdrb1" name="k_AdAdrb2_KdAdrb1" value="1.05523606759242e-05" constant="true"/>
      <parameter id="k_AdAdrb2_KdAdrb2" name="k_AdAdrb2_KdAdrb2" value="4.67768711396018e-05" constant="true"/>
      <parameter id="k_AdAdrb2_KdAgt" name="k_AdAdrb2_KdAgt" value="0.0052113073" constant="true"/>
      <parameter id="k_AdAdrb2_KdAgtr1" name="k_AdAdrb2_KdAgtr1" value="-0.0020433357" constant="true"/>
      <parameter id="k_AdAdrb2_KdAgtrap" name="k_AdAdrb2_KdAgtrap" value="0.0300556752" constant="true"/>
      <parameter id="k_AdAdrb2_KdCacna1d" name="k_AdAdrb2_KdCacna1d" value="0.0682334464" constant="true"/>
      <parameter id="k_AdAdrb2_KdCcl5" name="k_AdAdrb2_KdCcl5" value="-0.0003168727" constant="true"/>
      <parameter id="k_AdAdrb2_KdCxcr3" name="k_AdAdrb2_KdCxcr3" value="0.0007318775" constant="true"/>
      <parameter id="k_AdAdrb2_KdDbh" name="k_AdAdrb2_KdDbh" value="-0.000882138" constant="true"/>
      <parameter id="k_AdAdrb2_KdGja1" name="k_AdAdrb2_KdGja1" value="-0.0009226328" constant="true"/>
      <parameter id="k_AdAdrb2_KdHmgb1" name="k_AdAdrb2_KdHmgb1" value="-0.000478016" constant="true"/>
      <parameter id="k_AdAdrb2_KdIl10" name="k_AdAdrb2_KdIl10" value="0.0683222448" constant="true"/>
      <parameter id="k_AdAdrb2_KdIl1a" name="k_AdAdrb2_KdIl1a" value="0.0451737328" constant="true"/>
      <parameter id="k_AdAdrb2_KdIl1b" name="k_AdAdrb2_KdIl1b" value="-2.24351497264566e-05" constant="true"/>
      <parameter id="k_AdAdrb2_KdIl6" name="k_AdAdrb2_KdIl6" value="0.0021713675" constant="true"/>
      <parameter id="k_AdAdrb2_KdRen" name="k_AdAdrb2_KdRen" value="0" constant="true"/>
      <parameter id="k_AdAdrb2_KdTgfb1" name="k_AdAdrb2_KdTgfb1" value="8.57179902465131e-06" constant="true"/>
      <parameter id="k_AdAdrb2_KdTh" name="k_AdAdrb2_KdTh" value="-0.0052045385" constant="true"/>
      <parameter id="k_AdAdrb2_KdTnf" name="k_AdAdrb2_KdTnf" value="-0.0001005763" constant="true"/>
      <parameter id="k_AdAdrb2_LiAce" name="k_AdAdrb2_LiAce" value="-3.44683762767715e-05" constant="true"/>
      <parameter id="k_AdAdrb2_LiAdra1a" name="k_AdAdrb2_LiAdra1a" value="0.0004127161" constant="true"/>
      <parameter id="k_AdAdrb2_LiAdra2a" name="k_AdAdrb2_LiAdra2a" value="-3.63752414999181e-05" constant="true"/>
      <parameter id="k_AdAdrb2_LiAdrb1" name="k_AdAdrb2_LiAdrb1" value="-0.0206834297" constant="true"/>
      <parameter id="k_AdAdrb2_LiAdrb2" name="k_AdAdrb2_LiAdrb2" value="-0.0011648331" constant="true"/>
      <parameter id="k_AdAdrb2_LiAgt" name="k_AdAdrb2_LiAgt" value="0.005562815" constant="true"/>
      <parameter id="k_AdAdrb2_LiAgtr1" name="k_AdAdrb2_LiAgtr1" value="0" constant="true"/>
      <parameter id="k_AdAdrb2_LiAgtrap" name="k_AdAdrb2_LiAgtrap" value="3.2555452555096e-05" constant="true"/>
      <parameter id="k_AdAdrb2_LiCacna1d" name="k_AdAdrb2_LiCacna1d" value="0.0005065697" constant="true"/>
      <parameter id="k_AdAdrb2_LiCcl5" name="k_AdAdrb2_LiCcl5" value="0.0001558468" constant="true"/>
      <parameter id="k_AdAdrb2_LiCxcr3" name="k_AdAdrb2_LiCxcr3" value="3.04832602082277e-05" constant="true"/>
      <parameter id="k_AdAdrb2_LiDbh" name="k_AdAdrb2_LiDbh" value="-0.0034682583" constant="true"/>
      <parameter id="k_AdAdrb2_LiGja1" name="k_AdAdrb2_LiGja1" value="0.0142195971" constant="true"/>
      <parameter id="k_AdAdrb2_LiHmgb1" name="k_AdAdrb2_LiHmgb1" value="2.36871438642995e-06" constant="true"/>
      <parameter id="k_AdAdrb2_LiIl10" name="k_AdAdrb2_LiIl10" value="-0.0724845611" constant="true"/>
      <parameter id="k_AdAdrb2_LiIl1a" name="k_AdAdrb2_LiIl1a" value="-0.0003634489" constant="true"/>
      <parameter id="k_AdAdrb2_LiIl1b" name="k_AdAdrb2_LiIl1b" value="0" constant="true"/>
      <parameter id="k_AdAdrb2_LiIl6" name="k_AdAdrb2_LiIl6" value="-0.0526288464" constant="true"/>
      <parameter id="k_AdAdrb2_LiRen" name="k_AdAdrb2_LiRen" value="-0.0001132693" constant="true"/>
      <parameter id="k_AdAdrb2_LiTgfb1" name="k_AdAdrb2_LiTgfb1" value="-3.71216596306074e-05" constant="true"/>
      <parameter id="k_AdAdrb2_LiTh" name="k_AdAdrb2_LiTh" value="3.42639252160719e-05" constant="true"/>
      <parameter id="k_AdAdrb2_LiTnf" name="k_AdAdrb2_LiTnf" value="-8.18916075131206e-05" constant="true"/>
      <parameter id="k_AdAdrb2_LvAce" name="k_AdAdrb2_LvAce" value="0.0013783854" constant="true"/>
      <parameter id="k_AdAdrb2_LvAdra1a" name="k_AdAdrb2_LvAdra1a" value="-5.82011508510728e-05" constant="true"/>
      <parameter id="k_AdAdrb2_LvAdra2a" name="k_AdAdrb2_LvAdra2a" value="-0.072116317" constant="true"/>
      <parameter id="k_AdAdrb2_LvAdrb1" name="k_AdAdrb2_LvAdrb1" value="-9.26506296682049e-05" constant="true"/>
      <parameter id="k_AdAdrb2_LvAdrb2" name="k_AdAdrb2_LvAdrb2" value="0.0297634919" constant="true"/>
      <parameter id="k_AdAdrb2_LvAgt" name="k_AdAdrb2_LvAgt" value="0" constant="true"/>
      <parameter id="k_AdAdrb2_LvAgtr1" name="k_AdAdrb2_LvAgtr1" value="-0.0357019382" constant="true"/>
      <parameter id="k_AdAdrb2_LvAgtrap" name="k_AdAdrb2_LvAgtrap" value="-0.0333813818" constant="true"/>
      <parameter id="k_AdAdrb2_LvCacna1d" name="k_AdAdrb2_LvCacna1d" value="-0.0030021587" constant="true"/>
      <parameter id="k_AdAdrb2_LvCcl5" name="k_AdAdrb2_LvCcl5" value="-0.0535195952" constant="true"/>
      <parameter id="k_AdAdrb2_LvCxcr3" name="k_AdAdrb2_LvCxcr3" value="0.009458112" constant="true"/>
      <parameter id="k_AdAdrb2_LvDbh" name="k_AdAdrb2_LvDbh" value="0" constant="true"/>
      <parameter id="k_AdAdrb2_LvGja1" name="k_AdAdrb2_LvGja1" value="0" constant="true"/>
      <parameter id="k_AdAdrb2_LvHmgb1" name="k_AdAdrb2_LvHmgb1" value="-0.0005237081" constant="true"/>
      <parameter id="k_AdAdrb2_LvIl10" name="k_AdAdrb2_LvIl10" value="0.0077691491" constant="true"/>
      <parameter id="k_AdAdrb2_LvIl1a" name="k_AdAdrb2_LvIl1a" value="0.0005654681" constant="true"/>
      <parameter id="k_AdAdrb2_LvIl1b" name="k_AdAdrb2_LvIl1b" value="-0.0385825576" constant="true"/>
      <parameter id="k_AdAdrb2_LvIl6" name="k_AdAdrb2_LvIl6" value="0.0005000717" constant="true"/>
      <parameter id="k_AdAdrb2_LvRen" name="k_AdAdrb2_LvRen" value="0.0117133787" constant="true"/>
      <parameter id="k_AdAdrb2_LvTgfb1" name="k_AdAdrb2_LvTgfb1" value="-0.0594728134" constant="true"/>
      <parameter id="k_AdAdrb2_LvTh" name="k_AdAdrb2_LvTh" value="-1.75168448087626e-05" constant="true"/>
      <parameter id="k_AdAdrb2_LvTnf" name="k_AdAdrb2_LvTnf" value="0.002186214" constant="true"/>
      <parameter id="k_AdAgt_AdAce" name="k_AdAgt_AdAce" value="-0.0207784276" constant="true"/>
      <parameter id="k_AdAgt_AdAdra1a" name="k_AdAgt_AdAdra1a" value="2.26868579163604e-05" constant="true"/>
      <parameter id="k_AdAgt_AdAdra2a" name="k_AdAgt_AdAdra2a" value="0" constant="true"/>
      <parameter id="k_AdAgt_AdAdrb1" name="k_AdAgt_AdAdrb1" value="5.095e-06" constant="true"/>
      <parameter id="k_AdAgt_AdAdrb2" name="k_AdAgt_AdAdrb2" value="0" constant="true"/>
      <parameter id="k_AdAgt_AdAgt" name="k_AdAgt_AdAgt" value="0" constant="true"/>
      <parameter id="k_AdAgt_AdAgtr1" name="k_AdAgt_AdAgtr1" value="0" constant="true"/>
      <parameter id="k_AdAgt_AdAgtrap" name="k_AdAgt_AdAgtrap" value="0" constant="true"/>
      <parameter id="k_AdAgt_AdCacna1d" name="k_AdAgt_AdCacna1d" value="0" constant="true"/>
      <parameter id="k_AdAgt_AdCcl5" name="k_AdAgt_AdCcl5" value="0" constant="true"/>
      <parameter id="k_AdAgt_AdCxcr3" name="k_AdAgt_AdCxcr3" value="0" constant="true"/>
      <parameter id="k_AdAgt_AdDbh" name="k_AdAgt_AdDbh" value="-0.000171891" constant="true"/>
      <parameter id="k_AdAgt_AdGja1" name="k_AdAgt_AdGja1" value="0" constant="true"/>
      <parameter id="k_AdAgt_AdHmgb1" name="k_AdAgt_AdHmgb1" value="0" constant="true"/>
      <parameter id="k_AdAgt_AdIl10" name="k_AdAgt_AdIl10" value="0" constant="true"/>
      <parameter id="k_AdAgt_AdIl1a" name="k_AdAgt_AdIl1a" value="1.54755133806321e-05" constant="true"/>
      <parameter id="k_AdAgt_AdIl1b" name="k_AdAgt_AdIl1b" value="5.65e-07" constant="true"/>
      <parameter id="k_AdAgt_AdIl6" name="k_AdAgt_AdIl6" value="0" constant="true"/>
      <parameter id="k_AdAgt_AdRen" name="k_AdAgt_AdRen" value="0" constant="true"/>
      <parameter id="k_AdAgt_AdTgfb1" name="k_AdAgt_AdTgfb1" value="0" constant="true"/>
      <parameter id="k_AdAgt_AdTh" name="k_AdAgt_AdTh" value="0" constant="true"/>
      <parameter id="k_AdAgt_AdTnf" name="k_AdAgt_AdTnf" value="0" constant="true"/>
      <parameter id="k_AdAgt_BsAce" name="k_AdAgt_BsAce" value="0.0359035026" constant="true"/>
      <parameter id="k_AdAgt_BsAdra1a" name="k_AdAgt_BsAdra1a" value="0" constant="true"/>
      <parameter id="k_AdAgt_BsAdra2a" name="k_AdAgt_BsAdra2a" value="0" constant="true"/>
      <parameter id="k_AdAgt_BsAdrb1" name="k_AdAgt_BsAdrb1" value="0" constant="true"/>
      <parameter id="k_AdAgt_BsAdrb2" name="k_AdAgt_BsAdrb2" value="9.12152434702877e-06" constant="true"/>
      <parameter id="k_AdAgt_BsAgt" name="k_AdAgt_BsAgt" value="0" constant="true"/>
      <parameter id="k_AdAgt_BsAgtr1" name="k_AdAgt_BsAgtr1" value="-0.0103474441" constant="true"/>
      <parameter id="k_AdAgt_BsAgtrap" name="k_AdAgt_BsAgtrap" value="0" constant="true"/>
      <parameter id="k_AdAgt_BsCacna1d" name="k_AdAgt_BsCacna1d" value="0" constant="true"/>
      <parameter id="k_AdAgt_BsCcl5" name="k_AdAgt_BsCcl5" value="0" constant="true"/>
      <parameter id="k_AdAgt_BsCxcr3" name="k_AdAgt_BsCxcr3" value="0" constant="true"/>
      <parameter id="k_AdAgt_BsDbh" name="k_AdAgt_BsDbh" value="0" constant="true"/>
      <parameter id="k_AdAgt_BsGja1" name="k_AdAgt_BsGja1" value="-0.0015231476" constant="true"/>
      <parameter id="k_AdAgt_BsHmgb1" name="k_AdAgt_BsHmgb1" value="0" constant="true"/>
      <parameter id="k_AdAgt_BsIl10" name="k_AdAgt_BsIl10" value="0" constant="true"/>
      <parameter id="k_AdAgt_BsIl1a" name="k_AdAgt_BsIl1a" value="0.0341536047" constant="true"/>
      <parameter id="k_AdAgt_BsIl1b" name="k_AdAgt_BsIl1b" value="0" constant="true"/>
      <parameter id="k_AdAgt_BsIl6" name="k_AdAgt_BsIl6" value="0" constant="true"/>
      <parameter id="k_AdAgt_BsRen" name="k_AdAgt_BsRen" value="0" constant="true"/>
      <parameter id="k_AdAgt_BsTgfb1" name="k_AdAgt_BsTgfb1" value="0" constant="true"/>
      <parameter id="k_AdAgt_BsTh" name="k_AdAgt_BsTh" value="0" constant="true"/>
      <parameter id="k_AdAgt_BsTnf" name="k_AdAgt_BsTnf" value="0.0377497833" constant="true"/>
      <parameter id="k_AdAgt_KdAce" name="k_AdAgt_KdAce" value="0" constant="true"/>
      <parameter id="k_AdAgt_KdAdra1a" name="k_AdAgt_KdAdra1a" value="-2.4597e-05" constant="true"/>
      <parameter id="k_AdAgt_KdAdra2a" name="k_AdAgt_KdAdra2a" value="0" constant="true"/>
      <parameter id="k_AdAgt_KdAdrb1" name="k_AdAgt_KdAdrb1" value="-0.0216778535" constant="true"/>
      <parameter id="k_AdAgt_KdAdrb2" name="k_AdAgt_KdAdrb2" value="0" constant="true"/>
      <parameter id="k_AdAgt_KdAgt" name="k_AdAgt_KdAgt" value="0" constant="true"/>
      <parameter id="k_AdAgt_KdAgtr1" name="k_AdAgt_KdAgtr1" value="0.0266700488" constant="true"/>
      <parameter id="k_AdAgt_KdAgtrap" name="k_AdAgt_KdAgtrap" value="-0.0330804551" constant="true"/>
      <parameter id="k_AdAgt_KdCacna1d" name="k_AdAgt_KdCacna1d" value="-0.0407544299" constant="true"/>
      <parameter id="k_AdAgt_KdCcl5" name="k_AdAgt_KdCcl5" value="0.0346143702" constant="true"/>
      <parameter id="k_AdAgt_KdCxcr3" name="k_AdAgt_KdCxcr3" value="3.44695355816874e-07" constant="true"/>
      <parameter id="k_AdAgt_KdDbh" name="k_AdAgt_KdDbh" value="-0.0092627214" constant="true"/>
      <parameter id="k_AdAgt_KdGja1" name="k_AdAgt_KdGja1" value="-1.1340731144262e-05" constant="true"/>
      <parameter id="k_AdAgt_KdHmgb1" name="k_AdAgt_KdHmgb1" value="0" constant="true"/>
      <parameter id="k_AdAgt_KdIl10" name="k_AdAgt_KdIl10" value="0" constant="true"/>
      <parameter id="k_AdAgt_KdIl1a" name="k_AdAgt_KdIl1a" value="-0.0010479193" constant="true"/>
      <parameter id="k_AdAgt_KdIl1b" name="k_AdAgt_KdIl1b" value="0" constant="true"/>
      <parameter id="k_AdAgt_KdIl6" name="k_AdAgt_KdIl6" value="0" constant="true"/>
      <parameter id="k_AdAgt_KdRen" name="k_AdAgt_KdRen" value="0" constant="true"/>
      <parameter id="k_AdAgt_KdTgfb1" name="k_AdAgt_KdTgfb1" value="0" constant="true"/>
      <parameter id="k_AdAgt_KdTh" name="k_AdAgt_KdTh" value="0" constant="true"/>
      <parameter id="k_AdAgt_KdTnf" name="k_AdAgt_KdTnf" value="0" constant="true"/>
      <parameter id="k_AdAgt_LiAce" name="k_AdAgt_LiAce" value="0.0176918435" constant="true"/>
      <parameter id="k_AdAgt_LiAdra1a" name="k_AdAgt_LiAdra1a" value="0.0142522102" constant="true"/>
      <parameter id="k_AdAgt_LiAdra2a" name="k_AdAgt_LiAdra2a" value="0" constant="true"/>
      <parameter id="k_AdAgt_LiAdrb1" name="k_AdAgt_LiAdrb1" value="0" constant="true"/>
      <parameter id="k_AdAgt_LiAdrb2" name="k_AdAgt_LiAdrb2" value="0" constant="true"/>
      <parameter id="k_AdAgt_LiAgt" name="k_AdAgt_LiAgt" value="0" constant="true"/>
      <parameter id="k_AdAgt_LiAgtr1" name="k_AdAgt_LiAgtr1" value="0" constant="true"/>
      <parameter id="k_AdAgt_LiAgtrap" name="k_AdAgt_LiAgtrap" value="0.0086061465" constant="true"/>
      <parameter id="k_AdAgt_LiCacna1d" name="k_AdAgt_LiCacna1d" value="0" constant="true"/>
      <parameter id="k_AdAgt_LiCcl5" name="k_AdAgt_LiCcl5" value="0" constant="true"/>
      <parameter id="k_AdAgt_LiCxcr3" name="k_AdAgt_LiCxcr3" value="0" constant="true"/>
      <parameter id="k_AdAgt_LiDbh" name="k_AdAgt_LiDbh" value="0" constant="true"/>
      <parameter id="k_AdAgt_LiGja1" name="k_AdAgt_LiGja1" value="0" constant="true"/>
      <parameter id="k_AdAgt_LiHmgb1" name="k_AdAgt_LiHmgb1" value="0" constant="true"/>
      <parameter id="k_AdAgt_LiIl10" name="k_AdAgt_LiIl10" value="0" constant="true"/>
      <parameter id="k_AdAgt_LiIl1a" name="k_AdAgt_LiIl1a" value="0" constant="true"/>
      <parameter id="k_AdAgt_LiIl1b" name="k_AdAgt_LiIl1b" value="-0.0170724904" constant="true"/>
      <parameter id="k_AdAgt_LiIl6" name="k_AdAgt_LiIl6" value="0" constant="true"/>
      <parameter id="k_AdAgt_LiRen" name="k_AdAgt_LiRen" value="0" constant="true"/>
      <parameter id="k_AdAgt_LiTgfb1" name="k_AdAgt_LiTgfb1" value="0" constant="true"/>
      <parameter id="k_AdAgt_LiTh" name="k_AdAgt_LiTh" value="0" constant="true"/>
      <parameter id="k_AdAgt_LiTnf" name="k_AdAgt_LiTnf" value="0" constant="true"/>
      <parameter id="k_AdAgt_LvAce" name="k_AdAgt_LvAce" value="0" constant="true"/>
      <parameter id="k_AdAgt_LvAdra1a" name="k_AdAgt_LvAdra1a" value="0" constant="true"/>
      <parameter id="k_AdAgt_LvAdra2a" name="k_AdAgt_LvAdra2a" value="0" constant="true"/>
      <parameter id="k_AdAgt_LvAdrb1" name="k_AdAgt_LvAdrb1" value="0" constant="true"/>
      <parameter id="k_AdAgt_LvAdrb2" name="k_AdAgt_LvAdrb2" value="0" constant="true"/>
      <parameter id="k_AdAgt_LvAgt" name="k_AdAgt_LvAgt" value="-0.0122941177" constant="true"/>
      <parameter id="k_AdAgt_LvAgtr1" name="k_AdAgt_LvAgtr1" value="0" constant="true"/>
      <parameter id="k_AdAgt_LvAgtrap" name="k_AdAgt_LvAgtrap" value="0" constant="true"/>
      <parameter id="k_AdAgt_LvCacna1d" name="k_AdAgt_LvCacna1d" value="0" constant="true"/>
      <parameter id="k_AdAgt_LvCcl5" name="k_AdAgt_LvCcl5" value="0.0388217683" constant="true"/>
      <parameter id="k_AdAgt_LvCxcr3" name="k_AdAgt_LvCxcr3" value="8.06436500130929e-06" constant="true"/>
      <parameter id="k_AdAgt_LvDbh" name="k_AdAgt_LvDbh" value="0" constant="true"/>
      <parameter id="k_AdAgt_LvGja1" name="k_AdAgt_LvGja1" value="0" constant="true"/>
      <parameter id="k_AdAgt_LvHmgb1" name="k_AdAgt_LvHmgb1" value="-0.0005122463" constant="true"/>
      <parameter id="k_AdAgt_LvIl10" name="k_AdAgt_LvIl10" value="-0.0005858453" constant="true"/>
      <parameter id="k_AdAgt_LvIl1a" name="k_AdAgt_LvIl1a" value="0" constant="true"/>
      <parameter id="k_AdAgt_LvIl1b" name="k_AdAgt_LvIl1b" value="0" constant="true"/>
      <parameter id="k_AdAgt_LvIl6" name="k_AdAgt_LvIl6" value="0.0207509075" constant="true"/>
      <parameter id="k_AdAgt_LvRen" name="k_AdAgt_LvRen" value="-0.0347034606" constant="true"/>
      <parameter id="k_AdAgt_LvTgfb1" name="k_AdAgt_LvTgfb1" value="0.0179825616" constant="true"/>
      <parameter id="k_AdAgt_LvTh" name="k_AdAgt_LvTh" value="0.0004876539" constant="true"/>
      <parameter id="k_AdAgt_LvTnf" name="k_AdAgt_LvTnf" value="1.64860992812773e-05" constant="true"/>
      <parameter id="k_AdAgtr1_AdAce" name="k_AdAgtr1_AdAce" value="-0.0613054143" constant="true"/>
      <parameter id="k_AdAgtr1_AdAdra1a" name="k_AdAgtr1_AdAdra1a" value="-5.3146308783518e-05" constant="true"/>
      <parameter id="k_AdAgtr1_AdAdra2a" name="k_AdAgtr1_AdAdra2a" value="0.0264925681" constant="true"/>
      <parameter id="k_AdAgtr1_AdAdrb1" name="k_AdAgtr1_AdAdrb1" value="0.0059473458" constant="true"/>
      <parameter id="k_AdAgtr1_AdAdrb2" name="k_AdAgtr1_AdAdrb2" value="0" constant="true"/>
      <parameter id="k_AdAgtr1_AdAgt" name="k_AdAgtr1_AdAgt" value="0.0007076528" constant="true"/>
      <parameter id="k_AdAgtr1_AdAgtr1" name="k_AdAgtr1_AdAgtr1" value="0" constant="true"/>
      <parameter id="k_AdAgtr1_AdAgtrap" name="k_AdAgtr1_AdAgtrap" value="8.71228543783039e-05" constant="true"/>
      <parameter id="k_AdAgtr1_AdCacna1d" name="k_AdAgtr1_AdCacna1d" value="-1.21541636531616e-06" constant="true"/>
      <parameter id="k_AdAgtr1_AdCcl5" name="k_AdAgtr1_AdCcl5" value="0.0016512081" constant="true"/>
      <parameter id="k_AdAgtr1_AdCxcr3" name="k_AdAgtr1_AdCxcr3" value="2.57131156296137e-05" constant="true"/>
      <parameter id="k_AdAgtr1_AdDbh" name="k_AdAgtr1_AdDbh" value="0" constant="true"/>
      <parameter id="k_AdAgtr1_AdGja1" name="k_AdAgtr1_AdGja1" value="-4.40784957483352e-05" constant="true"/>
      <parameter id="k_AdAgtr1_AdHmgb1" name="k_AdAgtr1_AdHmgb1" value="-2.08728400070776e-05" constant="true"/>
      <parameter id="k_AdAgtr1_AdIl10" name="k_AdAgtr1_AdIl10" value="-0.0021909326" constant="true"/>
      <parameter id="k_AdAgtr1_AdIl1a" name="k_AdAgtr1_AdIl1a" value="2.08451846071354e-06" constant="true"/>
      <parameter id="k_AdAgtr1_AdIl1b" name="k_AdAgtr1_AdIl1b" value="0" constant="true"/>
      <parameter id="k_AdAgtr1_AdIl6" name="k_AdAgtr1_AdIl6" value="-0.0003378924" constant="true"/>
      <parameter id="k_AdAgtr1_AdRen" name="k_AdAgtr1_AdRen" value="-0.0751823921" constant="true"/>
      <parameter id="k_AdAgtr1_AdTgfb1" name="k_AdAgtr1_AdTgfb1" value="0" constant="true"/>
      <parameter id="k_AdAgtr1_AdTh" name="k_AdAgtr1_AdTh" value="0.0039657118" constant="true"/>
      <parameter id="k_AdAgtr1_AdTnf" name="k_AdAgtr1_AdTnf" value="-0.0010008368" constant="true"/>
      <parameter id="k_AdAgtr1_BsAce" name="k_AdAgtr1_BsAce" value="0" constant="true"/>
      <parameter id="k_AdAgtr1_BsAdra1a" name="k_AdAgtr1_BsAdra1a" value="-0.0078485931" constant="true"/>
      <parameter id="k_AdAgtr1_BsAdra2a" name="k_AdAgtr1_BsAdra2a" value="-0.035127716" constant="true"/>
      <parameter id="k_AdAgtr1_BsAdrb1" name="k_AdAgtr1_BsAdrb1" value="-9.87006313221983e-05" constant="true"/>
      <parameter id="k_AdAgtr1_BsAdrb2" name="k_AdAgtr1_BsAdrb2" value="-0.0252257081" constant="true"/>
      <parameter id="k_AdAgtr1_BsAgt" name="k_AdAgtr1_BsAgt" value="0.0485419858" constant="true"/>
      <parameter id="k_AdAgtr1_BsAgtr1" name="k_AdAgtr1_BsAgtr1" value="0" constant="true"/>
      <parameter id="k_AdAgtr1_BsAgtrap" name="k_AdAgtr1_BsAgtrap" value="-0.0136962093" constant="true"/>
      <parameter id="k_AdAgtr1_BsCacna1d" name="k_AdAgtr1_BsCacna1d" value="0.0134958818" constant="true"/>
      <parameter id="k_AdAgtr1_BsCcl5" name="k_AdAgtr1_BsCcl5" value="-0.0961978977" constant="true"/>
      <parameter id="k_AdAgtr1_BsCxcr3" name="k_AdAgtr1_BsCxcr3" value="-0.0026978576" constant="true"/>
      <parameter id="k_AdAgtr1_BsDbh" name="k_AdAgtr1_BsDbh" value="0.0268048269" constant="true"/>
      <parameter id="k_AdAgtr1_BsGja1" name="k_AdAgtr1_BsGja1" value="-0.0423862764" constant="true"/>
      <parameter id="k_AdAgtr1_BsHmgb1" name="k_AdAgtr1_BsHmgb1" value="-0.0027347154" constant="true"/>
      <parameter id="k_AdAgtr1_BsIl10" name="k_AdAgtr1_BsIl10" value="0.0637227907" constant="true"/>
      <parameter id="k_AdAgtr1_BsIl1a" name="k_AdAgtr1_BsIl1a" value="0.0022169503" constant="true"/>
      <parameter id="k_AdAgtr1_BsIl1b" name="k_AdAgtr1_BsIl1b" value="-0.0056915729" constant="true"/>
      <parameter id="k_AdAgtr1_BsIl6" name="k_AdAgtr1_BsIl6" value="-0.0003081493" constant="true"/>
      <parameter id="k_AdAgtr1_BsRen" name="k_AdAgtr1_BsRen" value="-0.0011681367" constant="true"/>
      <parameter id="k_AdAgtr1_BsTgfb1" name="k_AdAgtr1_BsTgfb1" value="-0.0204335775" constant="true"/>
      <parameter id="k_AdAgtr1_BsTh" name="k_AdAgtr1_BsTh" value="0.0409346381" constant="true"/>
      <parameter id="k_AdAgtr1_BsTnf" name="k_AdAgtr1_BsTnf" value="0.0001418806" constant="true"/>
      <parameter id="k_AdAgtr1_KdAce" name="k_AdAgtr1_KdAce" value="-2.56788176439623e-05" constant="true"/>
      <parameter id="k_AdAgtr1_KdAdra1a" name="k_AdAgtr1_KdAdra1a" value="0.0010329765" constant="true"/>
      <parameter id="k_AdAgtr1_KdAdra2a" name="k_AdAgtr1_KdAdra2a" value="0" constant="true"/>
      <parameter id="k_AdAgtr1_KdAdrb1" name="k_AdAgtr1_KdAdrb1" value="0.0010556346" constant="true"/>
      <parameter id="k_AdAgtr1_KdAdrb2" name="k_AdAgtr1_KdAdrb2" value="-0.0218512378" constant="true"/>
      <parameter id="k_AdAgtr1_KdAgt" name="k_AdAgtr1_KdAgt" value="-0.0006909042" constant="true"/>
      <parameter id="k_AdAgtr1_KdAgtr1" name="k_AdAgtr1_KdAgtr1" value="9.8539315649804e-06" constant="true"/>
      <parameter id="k_AdAgtr1_KdAgtrap" name="k_AdAgtr1_KdAgtrap" value="-0.0001864703" constant="true"/>
      <parameter id="k_AdAgtr1_KdCacna1d" name="k_AdAgtr1_KdCacna1d" value="-0.022036682" constant="true"/>
      <parameter id="k_AdAgtr1_KdCcl5" name="k_AdAgtr1_KdCcl5" value="7.56686088503002e-05" constant="true"/>
      <parameter id="k_AdAgtr1_KdCxcr3" name="k_AdAgtr1_KdCxcr3" value="-0.0522634046" constant="true"/>
      <parameter id="k_AdAgtr1_KdDbh" name="k_AdAgtr1_KdDbh" value="0" constant="true"/>
      <parameter id="k_AdAgtr1_KdGja1" name="k_AdAgtr1_KdGja1" value="0.0195267724" constant="true"/>
      <parameter id="k_AdAgtr1_KdHmgb1" name="k_AdAgtr1_KdHmgb1" value="-1.52554265418431e-05" constant="true"/>
      <parameter id="k_AdAgtr1_KdIl10" name="k_AdAgtr1_KdIl10" value="-0.0867146496" constant="true"/>
      <parameter id="k_AdAgtr1_KdIl1a" name="k_AdAgtr1_KdIl1a" value="-0.0516106201" constant="true"/>
      <parameter id="k_AdAgtr1_KdIl1b" name="k_AdAgtr1_KdIl1b" value="1.35961606171255e-05" constant="true"/>
      <parameter id="k_AdAgtr1_KdIl6" name="k_AdAgtr1_KdIl6" value="-0.0028450438" constant="true"/>
      <parameter id="k_AdAgtr1_KdRen" name="k_AdAgtr1_KdRen" value="0" constant="true"/>
      <parameter id="k_AdAgtr1_KdTgfb1" name="k_AdAgtr1_KdTgfb1" value="-0.0358489971" constant="true"/>
      <parameter id="k_AdAgtr1_KdTh" name="k_AdAgtr1_KdTh" value="0.0007072184" constant="true"/>
      <parameter id="k_AdAgtr1_KdTnf" name="k_AdAgtr1_KdTnf" value="0" constant="true"/>
      <parameter id="k_AdAgtr1_LiAce" name="k_AdAgtr1_LiAce" value="0.0035699877" constant="true"/>
      <parameter id="k_AdAgtr1_LiAdra1a" name="k_AdAgtr1_LiAdra1a" value="-0.0021711738" constant="true"/>
      <parameter id="k_AdAgtr1_LiAdra2a" name="k_AdAgtr1_LiAdra2a" value="1.95525752646562e-05" constant="true"/>
      <parameter id="k_AdAgtr1_LiAdrb1" name="k_AdAgtr1_LiAdrb1" value="0.0318172048" constant="true"/>
      <parameter id="k_AdAgtr1_LiAdrb2" name="k_AdAgtr1_LiAdrb2" value="0.0204562996" constant="true"/>
      <parameter id="k_AdAgtr1_LiAgt" name="k_AdAgtr1_LiAgt" value="-0.0028419221" constant="true"/>
      <parameter id="k_AdAgtr1_LiAgtr1" name="k_AdAgtr1_LiAgtr1" value="0" constant="true"/>
      <parameter id="k_AdAgtr1_LiAgtrap" name="k_AdAgtr1_LiAgtrap" value="-1.90624113823625e-06" constant="true"/>
      <parameter id="k_AdAgtr1_LiCacna1d" name="k_AdAgtr1_LiCacna1d" value="-0.0012180918" constant="true"/>
      <parameter id="k_AdAgtr1_LiCcl5" name="k_AdAgtr1_LiCcl5" value="-4.5016e-05" constant="true"/>
      <parameter id="k_AdAgtr1_LiCxcr3" name="k_AdAgtr1_LiCxcr3" value="-1.07758024426354e-05" constant="true"/>
      <parameter id="k_AdAgtr1_LiDbh" name="k_AdAgtr1_LiDbh" value="0.0021256681" constant="true"/>
      <parameter id="k_AdAgtr1_LiGja1" name="k_AdAgtr1_LiGja1" value="-0.0422984358" constant="true"/>
      <parameter id="k_AdAgtr1_LiHmgb1" name="k_AdAgtr1_LiHmgb1" value="-7.11558342048755e-05" constant="true"/>
      <parameter id="k_AdAgtr1_LiIl10" name="k_AdAgtr1_LiIl10" value="0.0885001697" constant="true"/>
      <parameter id="k_AdAgtr1_LiIl1a" name="k_AdAgtr1_LiIl1a" value="0.0035920361" constant="true"/>
      <parameter id="k_AdAgtr1_LiIl1b" name="k_AdAgtr1_LiIl1b" value="0" constant="true"/>
      <parameter id="k_AdAgtr1_LiIl6" name="k_AdAgtr1_LiIl6" value="0.0748650579" constant="true"/>
      <parameter id="k_AdAgtr1_LiRen" name="k_AdAgtr1_LiRen" value="0.0004429985" constant="true"/>
      <parameter id="k_AdAgtr1_LiTgfb1" name="k_AdAgtr1_LiTgfb1" value="5.30859413473544e-05" constant="true"/>
      <parameter id="k_AdAgtr1_LiTh" name="k_AdAgtr1_LiTh" value="-3.12694373583922e-05" constant="true"/>
      <parameter id="k_AdAgtr1_LiTnf" name="k_AdAgtr1_LiTnf" value="0.0159763715" constant="true"/>
      <parameter id="k_AdAgtr1_LvAce" name="k_AdAgtr1_LvAce" value="0.0015698572" constant="true"/>
      <parameter id="k_AdAgtr1_LvAdra1a" name="k_AdAgtr1_LvAdra1a" value="5.30324825948383e-05" constant="true"/>
      <parameter id="k_AdAgtr1_LvAdra2a" name="k_AdAgtr1_LvAdra2a" value="0.0557498992" constant="true"/>
      <parameter id="k_AdAgtr1_LvAdrb1" name="k_AdAgtr1_LvAdrb1" value="4.29879280927675e-05" constant="true"/>
      <parameter id="k_AdAgtr1_LvAdrb2" name="k_AdAgtr1_LvAdrb2" value="-0.0407396984" constant="true"/>
      <parameter id="k_AdAgtr1_LvAgt" name="k_AdAgtr1_LvAgt" value="0.0011867558" constant="true"/>
      <parameter id="k_AdAgtr1_LvAgtr1" name="k_AdAgtr1_LvAgtr1" value="0.0464298781" constant="true"/>
      <parameter id="k_AdAgtr1_LvAgtrap" name="k_AdAgtr1_LvAgtrap" value="0.0359620996" constant="true"/>
      <parameter id="k_AdAgtr1_LvCacna1d" name="k_AdAgtr1_LvCacna1d" value="0.0451858878" constant="true"/>
      <parameter id="k_AdAgtr1_LvCcl5" name="k_AdAgtr1_LvCcl5" value="0.0317270331" constant="true"/>
      <parameter id="k_AdAgtr1_LvCxcr3" name="k_AdAgtr1_LvCxcr3" value="-0.0573203673" constant="true"/>
      <parameter id="k_AdAgtr1_LvDbh" name="k_AdAgtr1_LvDbh" value="-0.0011418242" constant="true"/>
      <parameter id="k_AdAgtr1_LvGja1" name="k_AdAgtr1_LvGja1" value="0" constant="true"/>
      <parameter id="k_AdAgtr1_LvHmgb1" name="k_AdAgtr1_LvHmgb1" value="0.010817394" constant="true"/>
      <parameter id="k_AdAgtr1_LvIl10" name="k_AdAgtr1_LvIl10" value="-0.0090865492" constant="true"/>
      <parameter id="k_AdAgtr1_LvIl1a" name="k_AdAgtr1_LvIl1a" value="-0.0087196117" constant="true"/>
      <parameter id="k_AdAgtr1_LvIl1b" name="k_AdAgtr1_LvIl1b" value="0.0151980466" constant="true"/>
      <parameter id="k_AdAgtr1_LvIl6" name="k_AdAgtr1_LvIl6" value="-0.0005669542" constant="true"/>
      <parameter id="k_AdAgtr1_LvRen" name="k_AdAgtr1_LvRen" value="-0.006548944" constant="true"/>
      <parameter id="k_AdAgtr1_LvTgfb1" name="k_AdAgtr1_LvTgfb1" value="0.0633472411" constant="true"/>
      <parameter id="k_AdAgtr1_LvTh" name="k_AdAgtr1_LvTh" value="-0.0140711006" constant="true"/>
      <parameter id="k_AdAgtr1_LvTnf" name="k_AdAgtr1_LvTnf" value="-0.0015507409" constant="true"/>
      <parameter id="k_AdAgtrap_AdAce" name="k_AdAgtrap_AdAce" value="-0.0822041551" constant="true"/>
      <parameter id="k_AdAgtrap_AdAdra1a" name="k_AdAgtrap_AdAdra1a" value="1.98737999210501e-05" constant="true"/>
      <parameter id="k_AdAgtrap_AdAdra2a" name="k_AdAgtrap_AdAdra2a" value="0.0003669898" constant="true"/>
      <parameter id="k_AdAgtrap_AdAdrb1" name="k_AdAgtrap_AdAdrb1" value="0.0030596837" constant="true"/>
      <parameter id="k_AdAgtrap_AdAdrb2" name="k_AdAgtrap_AdAdrb2" value="0" constant="true"/>
      <parameter id="k_AdAgtrap_AdAgt" name="k_AdAgtrap_AdAgt" value="0.0002182859" constant="true"/>
      <parameter id="k_AdAgtrap_AdAgtr1" name="k_AdAgtrap_AdAgtr1" value="0" constant="true"/>
      <parameter id="k_AdAgtrap_AdAgtrap" name="k_AdAgtrap_AdAgtrap" value="0.0002108821" constant="true"/>
      <parameter id="k_AdAgtrap_AdCacna1d" name="k_AdAgtrap_AdCacna1d" value="0" constant="true"/>
      <parameter id="k_AdAgtrap_AdCcl5" name="k_AdAgtrap_AdCcl5" value="0.000463706" constant="true"/>
      <parameter id="k_AdAgtrap_AdCxcr3" name="k_AdAgtrap_AdCxcr3" value="6.27662700272334e-05" constant="true"/>
      <parameter id="k_AdAgtrap_AdDbh" name="k_AdAgtrap_AdDbh" value="0" constant="true"/>
      <parameter id="k_AdAgtrap_AdGja1" name="k_AdAgtrap_AdGja1" value="-0.0003530159" constant="true"/>
      <parameter id="k_AdAgtrap_AdHmgb1" name="k_AdAgtrap_AdHmgb1" value="0" constant="true"/>
      <parameter id="k_AdAgtrap_AdIl10" name="k_AdAgtrap_AdIl10" value="-0.0489677984" constant="true"/>
      <parameter id="k_AdAgtrap_AdIl1a" name="k_AdAgtrap_AdIl1a" value="0" constant="true"/>
      <parameter id="k_AdAgtrap_AdIl1b" name="k_AdAgtrap_AdIl1b" value="-5.30652540126784e-05" constant="true"/>
      <parameter id="k_AdAgtrap_AdIl6" name="k_AdAgtrap_AdIl6" value="0.0002228672" constant="true"/>
      <parameter id="k_AdAgtrap_AdRen" name="k_AdAgtrap_AdRen" value="-0.1027151646" constant="true"/>
      <parameter id="k_AdAgtrap_AdTgfb1" name="k_AdAgtrap_AdTgfb1" value="0" constant="true"/>
      <parameter id="k_AdAgtrap_AdTh" name="k_AdAgtrap_AdTh" value="0.0004126818" constant="true"/>
      <parameter id="k_AdAgtrap_AdTnf" name="k_AdAgtrap_AdTnf" value="-0.0197200844" constant="true"/>
      <parameter id="k_AdAgtrap_BsAce" name="k_AdAgtrap_BsAce" value="-4.96977859828594e-05" constant="true"/>
      <parameter id="k_AdAgtrap_BsAdra1a" name="k_AdAgtrap_BsAdra1a" value="-0.0457565979" constant="true"/>
      <parameter id="k_AdAgtrap_BsAdra2a" name="k_AdAgtrap_BsAdra2a" value="-0.068990667" constant="true"/>
      <parameter id="k_AdAgtrap_BsAdrb1" name="k_AdAgtrap_BsAdrb1" value="-0.0001149705" constant="true"/>
      <parameter id="k_AdAgtrap_BsAdrb2" name="k_AdAgtrap_BsAdrb2" value="-0.0171306907" constant="true"/>
      <parameter id="k_AdAgtrap_BsAgt" name="k_AdAgtrap_BsAgt" value="0.0190177482" constant="true"/>
      <parameter id="k_AdAgtrap_BsAgtr1" name="k_AdAgtrap_BsAgtr1" value="0.0001024338" constant="true"/>
      <parameter id="k_AdAgtrap_BsAgtrap" name="k_AdAgtrap_BsAgtrap" value="8.604e-06" constant="true"/>
      <parameter id="k_AdAgtrap_BsCacna1d" name="k_AdAgtrap_BsCacna1d" value="0.0222458462" constant="true"/>
      <parameter id="k_AdAgtrap_BsCcl5" name="k_AdAgtrap_BsCcl5" value="-0.0781594058" constant="true"/>
      <parameter id="k_AdAgtrap_BsCxcr3" name="k_AdAgtrap_BsCxcr3" value="-0.0137611424" constant="true"/>
      <parameter id="k_AdAgtrap_BsDbh" name="k_AdAgtrap_BsDbh" value="0.0362598327" constant="true"/>
      <parameter id="k_AdAgtrap_BsGja1" name="k_AdAgtrap_BsGja1" value="-0.0448002929" constant="true"/>
      <parameter id="k_AdAgtrap_BsHmgb1" name="k_AdAgtrap_BsHmgb1" value="5.53176323517804e-05" constant="true"/>
      <parameter id="k_AdAgtrap_BsIl10" name="k_AdAgtrap_BsIl10" value="0.0581464966" constant="true"/>
      <parameter id="k_AdAgtrap_BsIl1a" name="k_AdAgtrap_BsIl1a" value="0.0096207576" constant="true"/>
      <parameter id="k_AdAgtrap_BsIl1b" name="k_AdAgtrap_BsIl1b" value="0" constant="true"/>
      <parameter id="k_AdAgtrap_BsIl6" name="k_AdAgtrap_BsIl6" value="-0.0002362721" constant="true"/>
      <parameter id="k_AdAgtrap_BsRen" name="k_AdAgtrap_BsRen" value="-0.0316445027" constant="true"/>
      <parameter id="k_AdAgtrap_BsTgfb1" name="k_AdAgtrap_BsTgfb1" value="0.0025764933" constant="true"/>
      <parameter id="k_AdAgtrap_BsTh" name="k_AdAgtrap_BsTh" value="0.0550994213" constant="true"/>
      <parameter id="k_AdAgtrap_BsTnf" name="k_AdAgtrap_BsTnf" value="-0.0003358327" constant="true"/>
      <parameter id="k_AdAgtrap_KdAce" name="k_AdAgtrap_KdAce" value="-0.000199831" constant="true"/>
      <parameter id="k_AdAgtrap_KdAdra1a" name="k_AdAgtrap_KdAdra1a" value="0.000669547" constant="true"/>
      <parameter id="k_AdAgtrap_KdAdra2a" name="k_AdAgtrap_KdAdra2a" value="-2.86973013559423e-05" constant="true"/>
      <parameter id="k_AdAgtrap_KdAdrb1" name="k_AdAgtrap_KdAdrb1" value="0.0001865325" constant="true"/>
      <parameter id="k_AdAgtrap_KdAdrb2" name="k_AdAgtrap_KdAdrb2" value="-0.0003118907" constant="true"/>
      <parameter id="k_AdAgtrap_KdAgt" name="k_AdAgtrap_KdAgt" value="-0.005986146" constant="true"/>
      <parameter id="k_AdAgtrap_KdAgtr1" name="k_AdAgtrap_KdAgtr1" value="0" constant="true"/>
      <parameter id="k_AdAgtrap_KdAgtrap" name="k_AdAgtrap_KdAgtrap" value="-0.0262750397" constant="true"/>
      <parameter id="k_AdAgtrap_KdCacna1d" name="k_AdAgtrap_KdCacna1d" value="-0.0659612186" constant="true"/>
      <parameter id="k_AdAgtrap_KdCcl5" name="k_AdAgtrap_KdCcl5" value="0.0002243767" constant="true"/>
      <parameter id="k_AdAgtrap_KdCxcr3" name="k_AdAgtrap_KdCxcr3" value="-0.0008297243" constant="true"/>
      <parameter id="k_AdAgtrap_KdDbh" name="k_AdAgtrap_KdDbh" value="0.0078831135" constant="true"/>
      <parameter id="k_AdAgtrap_KdGja1" name="k_AdAgtrap_KdGja1" value="0.0050961069" constant="true"/>
      <parameter id="k_AdAgtrap_KdHmgb1" name="k_AdAgtrap_KdHmgb1" value="0.0003436007" constant="true"/>
      <parameter id="k_AdAgtrap_KdIl10" name="k_AdAgtrap_KdIl10" value="-0.0989300976" constant="true"/>
      <parameter id="k_AdAgtrap_KdIl1a" name="k_AdAgtrap_KdIl1a" value="-0.0475042261" constant="true"/>
      <parameter id="k_AdAgtrap_KdIl1b" name="k_AdAgtrap_KdIl1b" value="0.0003479113" constant="true"/>
      <parameter id="k_AdAgtrap_KdIl6" name="k_AdAgtrap_KdIl6" value="-0.011032544" constant="true"/>
      <parameter id="k_AdAgtrap_KdRen" name="k_AdAgtrap_KdRen" value="7.45121380390653e-07" constant="true"/>
      <parameter id="k_AdAgtrap_KdTgfb1" name="k_AdAgtrap_KdTgfb1" value="-0.0001678645" constant="true"/>
      <parameter id="k_AdAgtrap_KdTh" name="k_AdAgtrap_KdTh" value="0.0082965814" constant="true"/>
      <parameter id="k_AdAgtrap_KdTnf" name="k_AdAgtrap_KdTnf" value="-0.0004274347" constant="true"/>
      <parameter id="k_AdAgtrap_LiAce" name="k_AdAgtrap_LiAce" value="3.51008523751157e-05" constant="true"/>
      <parameter id="k_AdAgtrap_LiAdra1a" name="k_AdAgtrap_LiAdra1a" value="-0.000138705" constant="true"/>
      <parameter id="k_AdAgtrap_LiAdra2a" name="k_AdAgtrap_LiAdra2a" value="6.06044000410407e-05" constant="true"/>
      <parameter id="k_AdAgtrap_LiAdrb1" name="k_AdAgtrap_LiAdrb1" value="0.0394350458" constant="true"/>
      <parameter id="k_AdAgtrap_LiAdrb2" name="k_AdAgtrap_LiAdrb2" value="0.0005735319" constant="true"/>
      <parameter id="k_AdAgtrap_LiAgt" name="k_AdAgtrap_LiAgt" value="-0.0006078539" constant="true"/>
      <parameter id="k_AdAgtrap_LiAgtr1" name="k_AdAgtrap_LiAgtr1" value="0" constant="true"/>
      <parameter id="k_AdAgtrap_LiAgtrap" name="k_AdAgtrap_LiAgtrap" value="-0.0006007175" constant="true"/>
      <parameter id="k_AdAgtrap_LiCacna1d" name="k_AdAgtrap_LiCacna1d" value="-0.0005702767" constant="true"/>
      <parameter id="k_AdAgtrap_LiCcl5" name="k_AdAgtrap_LiCcl5" value="-0.0001436726" constant="true"/>
      <parameter id="k_AdAgtrap_LiCxcr3" name="k_AdAgtrap_LiCxcr3" value="-4.01314262867632e-05" constant="true"/>
      <parameter id="k_AdAgtrap_LiDbh" name="k_AdAgtrap_LiDbh" value="0.0120081081" constant="true"/>
      <parameter id="k_AdAgtrap_LiGja1" name="k_AdAgtrap_LiGja1" value="-0.0233005729" constant="true"/>
      <parameter id="k_AdAgtrap_LiHmgb1" name="k_AdAgtrap_LiHmgb1" value="-0.0027576245" constant="true"/>
      <parameter id="k_AdAgtrap_LiIl10" name="k_AdAgtrap_LiIl10" value="0.0825074279" constant="true"/>
      <parameter id="k_AdAgtrap_LiIl1a" name="k_AdAgtrap_LiIl1a" value="0.0002606015" constant="true"/>
      <parameter id="k_AdAgtrap_LiIl1b" name="k_AdAgtrap_LiIl1b" value="0" constant="true"/>
      <parameter id="k_AdAgtrap_LiIl6" name="k_AdAgtrap_LiIl6" value="0.0699991492" constant="true"/>
      <parameter id="k_AdAgtrap_LiRen" name="k_AdAgtrap_LiRen" value="7.87845893518644e-05" constant="true"/>
      <parameter id="k_AdAgtrap_LiTgfb1" name="k_AdAgtrap_LiTgfb1" value="0.0001194168" constant="true"/>
      <parameter id="k_AdAgtrap_LiTh" name="k_AdAgtrap_LiTh" value="-4.37944435118169e-05" constant="true"/>
      <parameter id="k_AdAgtrap_LiTnf" name="k_AdAgtrap_LiTnf" value="0.0001157075" constant="true"/>
      <parameter id="k_AdAgtrap_LvAce" name="k_AdAgtrap_LvAce" value="-0.0005707195" constant="true"/>
      <parameter id="k_AdAgtrap_LvAdra1a" name="k_AdAgtrap_LvAdra1a" value="-0.0002239706" constant="true"/>
      <parameter id="k_AdAgtrap_LvAdra2a" name="k_AdAgtrap_LvAdra2a" value="0.0817070656" constant="true"/>
      <parameter id="k_AdAgtrap_LvAdrb1" name="k_AdAgtrap_LvAdrb1" value="0.0001072994" constant="true"/>
      <parameter id="k_AdAgtrap_LvAdrb2" name="k_AdAgtrap_LvAdrb2" value="-0.0470889428" constant="true"/>
      <parameter id="k_AdAgtrap_LvAgt" name="k_AdAgtrap_LvAgt" value="0" constant="true"/>
      <parameter id="k_AdAgtrap_LvAgtr1" name="k_AdAgtrap_LvAgtr1" value="0.0402951241" constant="true"/>
      <parameter id="k_AdAgtrap_LvAgtrap" name="k_AdAgtrap_LvAgtrap" value="0.0240988482" constant="true"/>
      <parameter id="k_AdAgtrap_LvCacna1d" name="k_AdAgtrap_LvCacna1d" value="0.0735326128" constant="true"/>
      <parameter id="k_AdAgtrap_LvCcl5" name="k_AdAgtrap_LvCcl5" value="0.0383577186" constant="true"/>
      <parameter id="k_AdAgtrap_LvCxcr3" name="k_AdAgtrap_LvCxcr3" value="-0.0204225152" constant="true"/>
      <parameter id="k_AdAgtrap_LvDbh" name="k_AdAgtrap_LvDbh" value="-0.008961287" constant="true"/>
      <parameter id="k_AdAgtrap_LvGja1" name="k_AdAgtrap_LvGja1" value="0" constant="true"/>
      <parameter id="k_AdAgtrap_LvHmgb1" name="k_AdAgtrap_LvHmgb1" value="0.002139737" constant="true"/>
      <parameter id="k_AdAgtrap_LvIl10" name="k_AdAgtrap_LvIl10" value="-0.0212462477" constant="true"/>
      <parameter id="k_AdAgtrap_LvIl1a" name="k_AdAgtrap_LvIl1a" value="-0.0051217173" constant="true"/>
      <parameter id="k_AdAgtrap_LvIl1b" name="k_AdAgtrap_LvIl1b" value="0.0167851604" constant="true"/>
      <parameter id="k_AdAgtrap_LvIl6" name="k_AdAgtrap_LvIl6" value="-0.0001381746" constant="true"/>
      <parameter id="k_AdAgtrap_LvRen" name="k_AdAgtrap_LvRen" value="-0.004019325" constant="true"/>
      <parameter id="k_AdAgtrap_LvTgfb1" name="k_AdAgtrap_LvTgfb1" value="0.0515788869" constant="true"/>
      <parameter id="k_AdAgtrap_LvTh" name="k_AdAgtrap_LvTh" value="4.03408154033396e-05" constant="true"/>
      <parameter id="k_AdAgtrap_LvTnf" name="k_AdAgtrap_LvTnf" value="-0.0056767604" constant="true"/>
      <parameter id="k_AdCacna1d_AdAce" name="k_AdCacna1d_AdAce" value="-0.0694339262" constant="true"/>
      <parameter id="k_AdCacna1d_AdAdra1a" name="k_AdCacna1d_AdAdra1a" value="-0.0003160159" constant="true"/>
      <parameter id="k_AdCacna1d_AdAdra2a" name="k_AdCacna1d_AdAdra2a" value="0.0441261417" constant="true"/>
      <parameter id="k_AdCacna1d_AdAdrb1" name="k_AdCacna1d_AdAdrb1" value="0.0031459976" constant="true"/>
      <parameter id="k_AdCacna1d_AdAdrb2" name="k_AdCacna1d_AdAdrb2" value="-3.29899137437188e-05" constant="true"/>
      <parameter id="k_AdCacna1d_AdAgt" name="k_AdCacna1d_AdAgt" value="0.0005020605" constant="true"/>
      <parameter id="k_AdCacna1d_AdAgtr1" name="k_AdCacna1d_AdAgtr1" value="0" constant="true"/>
      <parameter id="k_AdCacna1d_AdAgtrap" name="k_AdCacna1d_AdAgtrap" value="0.0008242655" constant="true"/>
      <parameter id="k_AdCacna1d_AdCacna1d" name="k_AdCacna1d_AdCacna1d" value="0" constant="true"/>
      <parameter id="k_AdCacna1d_AdCcl5" name="k_AdCacna1d_AdCcl5" value="0.0027383281" constant="true"/>
      <parameter id="k_AdCacna1d_AdCxcr3" name="k_AdCacna1d_AdCxcr3" value="-0.0006188087" constant="true"/>
      <parameter id="k_AdCacna1d_AdDbh" name="k_AdCacna1d_AdDbh" value="0" constant="true"/>
      <parameter id="k_AdCacna1d_AdGja1" name="k_AdCacna1d_AdGja1" value="-4.9104e-05" constant="true"/>
      <parameter id="k_AdCacna1d_AdHmgb1" name="k_AdCacna1d_AdHmgb1" value="-0.0001527363" constant="true"/>
      <parameter id="k_AdCacna1d_AdIl10" name="k_AdCacna1d_AdIl10" value="-0.0072206703" constant="true"/>
      <parameter id="k_AdCacna1d_AdIl1a" name="k_AdCacna1d_AdIl1a" value="0.0007633945" constant="true"/>
      <parameter id="k_AdCacna1d_AdIl1b" name="k_AdCacna1d_AdIl1b" value="0" constant="true"/>
      <parameter id="k_AdCacna1d_AdIl6" name="k_AdCacna1d_AdIl6" value="0.0013654456" constant="true"/>
      <parameter id="k_AdCacna1d_AdRen" name="k_AdCacna1d_AdRen" value="-0.1290558081" constant="true"/>
      <parameter id="k_AdCacna1d_AdTgfb1" name="k_AdCacna1d_AdTgfb1" value="0" constant="true"/>
      <parameter id="k_AdCacna1d_AdTh" name="k_AdCacna1d_AdTh" value="0.0020920125" constant="true"/>
      <parameter id="k_AdCacna1d_AdTnf" name="k_AdCacna1d_AdTnf" value="-0.0001952508" constant="true"/>
      <parameter id="k_AdCacna1d_BsAce" name="k_AdCacna1d_BsAce" value="-0.0009051091" constant="true"/>
      <parameter id="k_AdCacna1d_BsAdra1a" name="k_AdCacna1d_BsAdra1a" value="-0.0585747308" constant="true"/>
      <parameter id="k_AdCacna1d_BsAdra2a" name="k_AdCacna1d_BsAdra2a" value="-0.0498319524" constant="true"/>
      <parameter id="k_AdCacna1d_BsAdrb1" name="k_AdCacna1d_BsAdrb1" value="-0.0005799687" constant="true"/>
      <parameter id="k_AdCacna1d_BsAdrb2" name="k_AdCacna1d_BsAdrb2" value="-0.0633056534" constant="true"/>
      <parameter id="k_AdCacna1d_BsAgt" name="k_AdCacna1d_BsAgt" value="0.0452715156" constant="true"/>
      <parameter id="k_AdCacna1d_BsAgtr1" name="k_AdCacna1d_BsAgtr1" value="0.0001323817" constant="true"/>
      <parameter id="k_AdCacna1d_BsAgtrap" name="k_AdCacna1d_BsAgtrap" value="-0.0194854953" constant="true"/>
      <parameter id="k_AdCacna1d_BsCacna1d" name="k_AdCacna1d_BsCacna1d" value="0.0237862763" constant="true"/>
      <parameter id="k_AdCacna1d_BsCcl5" name="k_AdCacna1d_BsCcl5" value="-0.1190865014" constant="true"/>
      <parameter id="k_AdCacna1d_BsCxcr3" name="k_AdCacna1d_BsCxcr3" value="-0.0503953596" constant="true"/>
      <parameter id="k_AdCacna1d_BsDbh" name="k_AdCacna1d_BsDbh" value="0.0290391425" constant="true"/>
      <parameter id="k_AdCacna1d_BsGja1" name="k_AdCacna1d_BsGja1" value="-0.0460566529" constant="true"/>
      <parameter id="k_AdCacna1d_BsHmgb1" name="k_AdCacna1d_BsHmgb1" value="-0.0034766157" constant="true"/>
      <parameter id="k_AdCacna1d_BsIl10" name="k_AdCacna1d_BsIl10" value="0.0792630033" constant="true"/>
      <parameter id="k_AdCacna1d_BsIl1a" name="k_AdCacna1d_BsIl1a" value="0.0080450664" constant="true"/>
      <parameter id="k_AdCacna1d_BsIl1b" name="k_AdCacna1d_BsIl1b" value="-0.0072309724" constant="true"/>
      <parameter id="k_AdCacna1d_BsIl6" name="k_AdCacna1d_BsIl6" value="-0.0005487127" constant="true"/>
      <parameter id="k_AdCacna1d_BsRen" name="k_AdCacna1d_BsRen" value="-0.0016432928" constant="true"/>
      <parameter id="k_AdCacna1d_BsTgfb1" name="k_AdCacna1d_BsTgfb1" value="-0.0184513199" constant="true"/>
      <parameter id="k_AdCacna1d_BsTh" name="k_AdCacna1d_BsTh" value="0.0628440405" constant="true"/>
      <parameter id="k_AdCacna1d_BsTnf" name="k_AdCacna1d_BsTnf" value="0" constant="true"/>
      <parameter id="k_AdCacna1d_KdAce" name="k_AdCacna1d_KdAce" value="-3.81034211549095e-05" constant="true"/>
      <parameter id="k_AdCacna1d_KdAdra1a" name="k_AdCacna1d_KdAdra1a" value="0.004791966" constant="true"/>
      <parameter id="k_AdCacna1d_KdAdra2a" name="k_AdCacna1d_KdAdra2a" value="-9.57311590115389e-06" constant="true"/>
      <parameter id="k_AdCacna1d_KdAdrb1" name="k_AdCacna1d_KdAdrb1" value="0.0027034662" constant="true"/>
      <parameter id="k_AdCacna1d_KdAdrb2" name="k_AdCacna1d_KdAdrb2" value="-0.0583286775" constant="true"/>
      <parameter id="k_AdCacna1d_KdAgt" name="k_AdCacna1d_KdAgt" value="-0.0007228638" constant="true"/>
      <parameter id="k_AdCacna1d_KdAgtr1" name="k_AdCacna1d_KdAgtr1" value="6.0776693073367e-06" constant="true"/>
      <parameter id="k_AdCacna1d_KdAgtrap" name="k_AdCacna1d_KdAgtrap" value="0" constant="true"/>
      <parameter id="k_AdCacna1d_KdCacna1d" name="k_AdCacna1d_KdCacna1d" value="-0.0216727817" constant="true"/>
      <parameter id="k_AdCacna1d_KdCcl5" name="k_AdCacna1d_KdCcl5" value="1.80238168662731e-05" constant="true"/>
      <parameter id="k_AdCacna1d_KdCxcr3" name="k_AdCacna1d_KdCxcr3" value="-0.0686950886" constant="true"/>
      <parameter id="k_AdCacna1d_KdDbh" name="k_AdCacna1d_KdDbh" value="0" constant="true"/>
      <parameter id="k_AdCacna1d_KdGja1" name="k_AdCacna1d_KdGja1" value="0.044458072" constant="true"/>
      <parameter id="k_AdCacna1d_KdHmgb1" name="k_AdCacna1d_KdHmgb1" value="0.0004824143" constant="true"/>
      <parameter id="k_AdCacna1d_KdIl10" name="k_AdCacna1d_KdIl10" value="-0.1136350811" constant="true"/>
      <parameter id="k_AdCacna1d_KdIl1a" name="k_AdCacna1d_KdIl1a" value="-0.0508631266" constant="true"/>
      <parameter id="k_AdCacna1d_KdIl1b" name="k_AdCacna1d_KdIl1b" value="2.13886354124601e-05" constant="true"/>
      <parameter id="k_AdCacna1d_KdIl6" name="k_AdCacna1d_KdIl6" value="-0.0118231548" constant="true"/>
      <parameter id="k_AdCacna1d_KdRen" name="k_AdCacna1d_KdRen" value="0" constant="true"/>
      <parameter id="k_AdCacna1d_KdTgfb1" name="k_AdCacna1d_KdTgfb1" value="-0.0514647505" constant="true"/>
      <parameter id="k_AdCacna1d_KdTh" name="k_AdCacna1d_KdTh" value="0.0138418036" constant="true"/>
      <parameter id="k_AdCacna1d_KdTnf" name="k_AdCacna1d_KdTnf" value="0" constant="true"/>
      <parameter id="k_AdCacna1d_LiAce" name="k_AdCacna1d_LiAce" value="4.74509123643166e-05" constant="true"/>
      <parameter id="k_AdCacna1d_LiAdra1a" name="k_AdCacna1d_LiAdra1a" value="-0.0008322653" constant="true"/>
      <parameter id="k_AdCacna1d_LiAdra2a" name="k_AdCacna1d_LiAdra2a" value="0.0005447436" constant="true"/>
      <parameter id="k_AdCacna1d_LiAdrb1" name="k_AdCacna1d_LiAdrb1" value="0.064508285" constant="true"/>
      <parameter id="k_AdCacna1d_LiAdrb2" name="k_AdCacna1d_LiAdrb2" value="0.0265363569" constant="true"/>
      <parameter id="k_AdCacna1d_LiAgt" name="k_AdCacna1d_LiAgt" value="-0.0007872674" constant="true"/>
      <parameter id="k_AdCacna1d_LiAgtr1" name="k_AdCacna1d_LiAgtr1" value="0" constant="true"/>
      <parameter id="k_AdCacna1d_LiAgtrap" name="k_AdCacna1d_LiAgtrap" value="-4.8004e-05" constant="true"/>
      <parameter id="k_AdCacna1d_LiCacna1d" name="k_AdCacna1d_LiCacna1d" value="-0.001452118" constant="true"/>
      <parameter id="k_AdCacna1d_LiCcl5" name="k_AdCacna1d_LiCcl5" value="-6.82512741993715e-05" constant="true"/>
      <parameter id="k_AdCacna1d_LiCxcr3" name="k_AdCacna1d_LiCxcr3" value="-3.10574814245632e-05" constant="true"/>
      <parameter id="k_AdCacna1d_LiDbh" name="k_AdCacna1d_LiDbh" value="0.0319764003" constant="true"/>
      <parameter id="k_AdCacna1d_LiGja1" name="k_AdCacna1d_LiGja1" value="-0.0170273826" constant="true"/>
      <parameter id="k_AdCacna1d_LiHmgb1" name="k_AdCacna1d_LiHmgb1" value="-0.0218105344" constant="true"/>
      <parameter id="k_AdCacna1d_LiIl10" name="k_AdCacna1d_LiIl10" value="0.1194575812" constant="true"/>
      <parameter id="k_AdCacna1d_LiIl1a" name="k_AdCacna1d_LiIl1a" value="0.0055570812" constant="true"/>
      <parameter id="k_AdCacna1d_LiIl1b" name="k_AdCacna1d_LiIl1b" value="0" constant="true"/>
      <parameter id="k_AdCacna1d_LiIl6" name="k_AdCacna1d_LiIl6" value="0.1097958777" constant="true"/>
      <parameter id="k_AdCacna1d_LiRen" name="k_AdCacna1d_LiRen" value="8.12513442481168e-05" constant="true"/>
      <parameter id="k_AdCacna1d_LiTgfb1" name="k_AdCacna1d_LiTgfb1" value="-0.0002461106" constant="true"/>
      <parameter id="k_AdCacna1d_LiTh" name="k_AdCacna1d_LiTh" value="-3.63931229469246e-06" constant="true"/>
      <parameter id="k_AdCacna1d_LiTnf" name="k_AdCacna1d_LiTnf" value="0.0113669109" constant="true"/>
      <parameter id="k_AdCacna1d_LvAce" name="k_AdCacna1d_LvAce" value="-3.72721868232149e-05" constant="true"/>
      <parameter id="k_AdCacna1d_LvAdra1a" name="k_AdCacna1d_LvAdra1a" value="0" constant="true"/>
      <parameter id="k_AdCacna1d_LvAdra2a" name="k_AdCacna1d_LvAdra2a" value="0.0775030897" constant="true"/>
      <parameter id="k_AdCacna1d_LvAdrb1" name="k_AdCacna1d_LvAdrb1" value="-0.0036543429" constant="true"/>
      <parameter id="k_AdCacna1d_LvAdrb2" name="k_AdCacna1d_LvAdrb2" value="-0.0809820086" constant="true"/>
      <parameter id="k_AdCacna1d_LvAgt" name="k_AdCacna1d_LvAgt" value="0.0328267851" constant="true"/>
      <parameter id="k_AdCacna1d_LvAgtr1" name="k_AdCacna1d_LvAgtr1" value="0.0736335635" constant="true"/>
      <parameter id="k_AdCacna1d_LvAgtrap" name="k_AdCacna1d_LvAgtrap" value="0.0560947965" constant="true"/>
      <parameter id="k_AdCacna1d_LvCacna1d" name="k_AdCacna1d_LvCacna1d" value="0.0821031131" constant="true"/>
      <parameter id="k_AdCacna1d_LvCcl5" name="k_AdCacna1d_LvCcl5" value="0.0471915949" constant="true"/>
      <parameter id="k_AdCacna1d_LvCxcr3" name="k_AdCacna1d_LvCxcr3" value="-0.0707230685" constant="true"/>
      <parameter id="k_AdCacna1d_LvDbh" name="k_AdCacna1d_LvDbh" value="-0.0170832966" constant="true"/>
      <parameter id="k_AdCacna1d_LvGja1" name="k_AdCacna1d_LvGja1" value="0" constant="true"/>
      <parameter id="k_AdCacna1d_LvHmgb1" name="k_AdCacna1d_LvHmgb1" value="0.0219544727" constant="true"/>
      <parameter id="k_AdCacna1d_LvIl10" name="k_AdCacna1d_LvIl10" value="-0.0351350436" constant="true"/>
      <parameter id="k_AdCacna1d_LvIl1a" name="k_AdCacna1d_LvIl1a" value="0.0009460978" constant="true"/>
      <parameter id="k_AdCacna1d_LvIl1b" name="k_AdCacna1d_LvIl1b" value="0.048569452" constant="true"/>
      <parameter id="k_AdCacna1d_LvIl6" name="k_AdCacna1d_LvIl6" value="-0.0012633461" constant="true"/>
      <parameter id="k_AdCacna1d_LvRen" name="k_AdCacna1d_LvRen" value="-0.0002371389" constant="true"/>
      <parameter id="k_AdCacna1d_LvTgfb1" name="k_AdCacna1d_LvTgfb1" value="0.0781508228" constant="true"/>
      <parameter id="k_AdCacna1d_LvTh" name="k_AdCacna1d_LvTh" value="-0.0358572702" constant="true"/>
      <parameter id="k_AdCacna1d_LvTnf" name="k_AdCacna1d_LvTnf" value="-0.0024366497" constant="true"/>
      <parameter id="k_AdCcl5_AdAce" name="k_AdCcl5_AdAce" value="0.0842907057" constant="true"/>
      <parameter id="k_AdCcl5_AdAdra1a" name="k_AdCcl5_AdAdra1a" value="4.37672288871783e-05" constant="true"/>
      <parameter id="k_AdCcl5_AdAdra2a" name="k_AdCcl5_AdAdra2a" value="-0.0010339186" constant="true"/>
      <parameter id="k_AdCcl5_AdAdrb1" name="k_AdCcl5_AdAdrb1" value="-0.0111780998" constant="true"/>
      <parameter id="k_AdCcl5_AdAdrb2" name="k_AdCcl5_AdAdrb2" value="0" constant="true"/>
      <parameter id="k_AdCcl5_AdAgt" name="k_AdCcl5_AdAgt" value="-0.0002393405" constant="true"/>
      <parameter id="k_AdCcl5_AdAgtr1" name="k_AdCcl5_AdAgtr1" value="3.92454678456568e-07" constant="true"/>
      <parameter id="k_AdCcl5_AdAgtrap" name="k_AdCcl5_AdAgtrap" value="-0.0003578415" constant="true"/>
      <parameter id="k_AdCcl5_AdCacna1d" name="k_AdCcl5_AdCacna1d" value="7.06284033650962e-06" constant="true"/>
      <parameter id="k_AdCcl5_AdCcl5" name="k_AdCcl5_AdCcl5" value="-0.0003295821" constant="true"/>
      <parameter id="k_AdCcl5_AdCxcr3" name="k_AdCcl5_AdCxcr3" value="-3.4106e-05" constant="true"/>
      <parameter id="k_AdCcl5_AdDbh" name="k_AdCcl5_AdDbh" value="0" constant="true"/>
      <parameter id="k_AdCcl5_AdGja1" name="k_AdCcl5_AdGja1" value="0.0006030638" constant="true"/>
      <parameter id="k_AdCcl5_AdHmgb1" name="k_AdCcl5_AdHmgb1" value="0" constant="true"/>
      <parameter id="k_AdCcl5_AdIl10" name="k_AdCcl5_AdIl10" value="0.078376855" constant="true"/>
      <parameter id="k_AdCcl5_AdIl1a" name="k_AdCcl5_AdIl1a" value="-9.05344772871375e-06" constant="true"/>
      <parameter id="k_AdCcl5_AdIl1b" name="k_AdCcl5_AdIl1b" value="0.0216656644" constant="true"/>
      <parameter id="k_AdCcl5_AdIl6" name="k_AdCcl5_AdIl6" value="0" constant="true"/>
      <parameter id="k_AdCcl5_AdRen" name="k_AdCcl5_AdRen" value="0.1240121547" constant="true"/>
      <parameter id="k_AdCcl5_AdTgfb1" name="k_AdCcl5_AdTgfb1" value="0.0073353217" constant="true"/>
      <parameter id="k_AdCcl5_AdTh" name="k_AdCcl5_AdTh" value="-6.61166133957668e-05" constant="true"/>
      <parameter id="k_AdCcl5_AdTnf" name="k_AdCcl5_AdTnf" value="0.0231340514" constant="true"/>
      <parameter id="k_AdCcl5_BsAce" name="k_AdCcl5_BsAce" value="0.0047608294" constant="true"/>
      <parameter id="k_AdCcl5_BsAdra1a" name="k_AdCcl5_BsAdra1a" value="0.0648436449" constant="true"/>
      <parameter id="k_AdCcl5_BsAdra2a" name="k_AdCcl5_BsAdra2a" value="0.0729007791" constant="true"/>
      <parameter id="k_AdCcl5_BsAdrb1" name="k_AdCcl5_BsAdrb1" value="0" constant="true"/>
      <parameter id="k_AdCcl5_BsAdrb2" name="k_AdCcl5_BsAdrb2" value="0.0196521537" constant="true"/>
      <parameter id="k_AdCcl5_BsAgt" name="k_AdCcl5_BsAgt" value="-0.0002484029" constant="true"/>
      <parameter id="k_AdCcl5_BsAgtr1" name="k_AdCcl5_BsAgtr1" value="-0.0004436678" constant="true"/>
      <parameter id="k_AdCcl5_BsAgtrap" name="k_AdCcl5_BsAgtrap" value="-0.0001125717" constant="true"/>
      <parameter id="k_AdCcl5_BsCacna1d" name="k_AdCcl5_BsCacna1d" value="-0.0589887287" constant="true"/>
      <parameter id="k_AdCcl5_BsCcl5" name="k_AdCcl5_BsCcl5" value="0.0570315453" constant="true"/>
      <parameter id="k_AdCcl5_BsCxcr3" name="k_AdCcl5_BsCxcr3" value="0.0025345659" constant="true"/>
      <parameter id="k_AdCcl5_BsDbh" name="k_AdCcl5_BsDbh" value="-0.0610227647" constant="true"/>
      <parameter id="k_AdCcl5_BsGja1" name="k_AdCcl5_BsGja1" value="0.0398483029" constant="true"/>
      <parameter id="k_AdCcl5_BsHmgb1" name="k_AdCcl5_BsHmgb1" value="-8.76790710759386e-05" constant="true"/>
      <parameter id="k_AdCcl5_BsIl10" name="k_AdCcl5_BsIl10" value="-0.072795164" constant="true"/>
      <parameter id="k_AdCcl5_BsIl1a" name="k_AdCcl5_BsIl1a" value="-0.016075838" constant="true"/>
      <parameter id="k_AdCcl5_BsIl1b" name="k_AdCcl5_BsIl1b" value="-6.9219e-05" constant="true"/>
      <parameter id="k_AdCcl5_BsIl6" name="k_AdCcl5_BsIl6" value="0.0001749696" constant="true"/>
      <parameter id="k_AdCcl5_BsRen" name="k_AdCcl5_BsRen" value="0.0337115881" constant="true"/>
      <parameter id="k_AdCcl5_BsTgfb1" name="k_AdCcl5_BsTgfb1" value="0" constant="true"/>
      <parameter id="k_AdCcl5_BsTh" name="k_AdCcl5_BsTh" value="-0.090436498" constant="true"/>
      <parameter id="k_AdCcl5_BsTnf" name="k_AdCcl5_BsTnf" value="0.0047427767" constant="true"/>
      <parameter id="k_AdCcl5_KdAce" name="k_AdCcl5_KdAce" value="4.95606997371948e-05" constant="true"/>
      <parameter id="k_AdCcl5_KdAdra1a" name="k_AdCcl5_KdAdra1a" value="0" constant="true"/>
      <parameter id="k_AdCcl5_KdAdra2a" name="k_AdCcl5_KdAdra2a" value="0.0010153746" constant="true"/>
      <parameter id="k_AdCcl5_KdAdrb1" name="k_AdCcl5_KdAdrb1" value="0" constant="true"/>
      <parameter id="k_AdCcl5_KdAdrb2" name="k_AdCcl5_KdAdrb2" value="0.0003551543" constant="true"/>
      <parameter id="k_AdCcl5_KdAgt" name="k_AdCcl5_KdAgt" value="0.0128092374" constant="true"/>
      <parameter id="k_AdCcl5_KdAgtr1" name="k_AdCcl5_KdAgtr1" value="-0.0024050333" constant="true"/>
      <parameter id="k_AdCcl5_KdAgtrap" name="k_AdCcl5_KdAgtrap" value="0.0260009294" constant="true"/>
      <parameter id="k_AdCcl5_KdCacna1d" name="k_AdCcl5_KdCacna1d" value="0.0788766962" constant="true"/>
      <parameter id="k_AdCcl5_KdCcl5" name="k_AdCcl5_KdCcl5" value="-0.0002514263" constant="true"/>
      <parameter id="k_AdCcl5_KdCxcr3" name="k_AdCcl5_KdCxcr3" value="0.0148423119" constant="true"/>
      <parameter id="k_AdCcl5_KdDbh" name="k_AdCcl5_KdDbh" value="-0.0009409028" constant="true"/>
      <parameter id="k_AdCcl5_KdGja1" name="k_AdCcl5_KdGja1" value="-0.0015330166" constant="true"/>
      <parameter id="k_AdCcl5_KdHmgb1" name="k_AdCcl5_KdHmgb1" value="-0.0005048155" constant="true"/>
      <parameter id="k_AdCcl5_KdIl10" name="k_AdCcl5_KdIl10" value="0.0958395127" constant="true"/>
      <parameter id="k_AdCcl5_KdIl1a" name="k_AdCcl5_KdIl1a" value="0.0387300085" constant="true"/>
      <parameter id="k_AdCcl5_KdIl1b" name="k_AdCcl5_KdIl1b" value="-0.0127207763" constant="true"/>
      <parameter id="k_AdCcl5_KdIl6" name="k_AdCcl5_KdIl6" value="0.008265824" constant="true"/>
      <parameter id="k_AdCcl5_KdRen" name="k_AdCcl5_KdRen" value="-5.17062923412508e-05" constant="true"/>
      <parameter id="k_AdCcl5_KdTgfb1" name="k_AdCcl5_KdTgfb1" value="9.58356265013834e-06" constant="true"/>
      <parameter id="k_AdCcl5_KdTh" name="k_AdCcl5_KdTh" value="-0.0007376381" constant="true"/>
      <parameter id="k_AdCcl5_KdTnf" name="k_AdCcl5_KdTnf" value="-0.0012145141" constant="true"/>
      <parameter id="k_AdCcl5_LiAce" name="k_AdCcl5_LiAce" value="7.07109276370399e-05" constant="true"/>
      <parameter id="k_AdCcl5_LiAdra1a" name="k_AdCcl5_LiAdra1a" value="0.0001756102" constant="true"/>
      <parameter id="k_AdCcl5_LiAdra2a" name="k_AdCcl5_LiAdra2a" value="-6.75000529519806e-05" constant="true"/>
      <parameter id="k_AdCcl5_LiAdrb1" name="k_AdCcl5_LiAdrb1" value="-0.0542351991" constant="true"/>
      <parameter id="k_AdCcl5_LiAdrb2" name="k_AdCcl5_LiAdrb2" value="-0.0003644657" constant="true"/>
      <parameter id="k_AdCcl5_LiAgt" name="k_AdCcl5_LiAgt" value="0.0060730938" constant="true"/>
      <parameter id="k_AdCcl5_LiAgtr1" name="k_AdCcl5_LiAgtr1" value="7.4302797164554e-06" constant="true"/>
      <parameter id="k_AdCcl5_LiAgtrap" name="k_AdCcl5_LiAgtrap" value="0.0001239461" constant="true"/>
      <parameter id="k_AdCcl5_LiCacna1d" name="k_AdCcl5_LiCacna1d" value="0.0035839867" constant="true"/>
      <parameter id="k_AdCcl5_LiCcl5" name="k_AdCcl5_LiCcl5" value="0.0001891893" constant="true"/>
      <parameter id="k_AdCcl5_LiCxcr3" name="k_AdCcl5_LiCxcr3" value="0.0007217594" constant="true"/>
      <parameter id="k_AdCcl5_LiDbh" name="k_AdCcl5_LiDbh" value="-0.0102402248" constant="true"/>
      <parameter id="k_AdCcl5_LiGja1" name="k_AdCcl5_LiGja1" value="0" constant="true"/>
      <parameter id="k_AdCcl5_LiHmgb1" name="k_AdCcl5_LiHmgb1" value="0.0013714515" constant="true"/>
      <parameter id="k_AdCcl5_LiIl10" name="k_AdCcl5_LiIl10" value="-0.0784670398" constant="true"/>
      <parameter id="k_AdCcl5_LiIl1a" name="k_AdCcl5_LiIl1a" value="-0.0002989037" constant="true"/>
      <parameter id="k_AdCcl5_LiIl1b" name="k_AdCcl5_LiIl1b" value="-6.43840763277127e-05" constant="true"/>
      <parameter id="k_AdCcl5_LiIl6" name="k_AdCcl5_LiIl6" value="-0.0569037887" constant="true"/>
      <parameter id="k_AdCcl5_LiRen" name="k_AdCcl5_LiRen" value="-0.0013979729" constant="true"/>
      <parameter id="k_AdCcl5_LiTgfb1" name="k_AdCcl5_LiTgfb1" value="-0.0001579771" constant="true"/>
      <parameter id="k_AdCcl5_LiTh" name="k_AdCcl5_LiTh" value="2.98743861149063e-05" constant="true"/>
      <parameter id="k_AdCcl5_LiTnf" name="k_AdCcl5_LiTnf" value="-0.0001014724" constant="true"/>
      <parameter id="k_AdCcl5_LvAce" name="k_AdCcl5_LvAce" value="7.01632093751839e-05" constant="true"/>
      <parameter id="k_AdCcl5_LvAdra1a" name="k_AdCcl5_LvAdra1a" value="0" constant="true"/>
      <parameter id="k_AdCcl5_LvAdra2a" name="k_AdCcl5_LvAdra2a" value="-0.0786161508" constant="true"/>
      <parameter id="k_AdCcl5_LvAdrb1" name="k_AdCcl5_LvAdrb1" value="0.0027111333" constant="true"/>
      <parameter id="k_AdCcl5_LvAdrb2" name="k_AdCcl5_LvAdrb2" value="0.0916295141" constant="true"/>
      <parameter id="k_AdCcl5_LvAgt" name="k_AdCcl5_LvAgt" value="0" constant="true"/>
      <parameter id="k_AdCcl5_LvAgtr1" name="k_AdCcl5_LvAgtr1" value="-0.0323184596" constant="true"/>
      <parameter id="k_AdCcl5_LvAgtrap" name="k_AdCcl5_LvAgtrap" value="-0.0681175963" constant="true"/>
      <parameter id="k_AdCcl5_LvCacna1d" name="k_AdCcl5_LvCacna1d" value="-0.0354471361" constant="true"/>
      <parameter id="k_AdCcl5_LvCcl5" name="k_AdCcl5_LvCcl5" value="-0.0597014673" constant="true"/>
      <parameter id="k_AdCcl5_LvCxcr3" name="k_AdCcl5_LvCxcr3" value="0.0197111931" constant="true"/>
      <parameter id="k_AdCcl5_LvDbh" name="k_AdCcl5_LvDbh" value="0.0029650868" constant="true"/>
      <parameter id="k_AdCcl5_LvGja1" name="k_AdCcl5_LvGja1" value="0" constant="true"/>
      <parameter id="k_AdCcl5_LvHmgb1" name="k_AdCcl5_LvHmgb1" value="0" constant="true"/>
      <parameter id="k_AdCcl5_LvIl10" name="k_AdCcl5_LvIl10" value="0.0367395066" constant="true"/>
      <parameter id="k_AdCcl5_LvIl1a" name="k_AdCcl5_LvIl1a" value="0.0005227571" constant="true"/>
      <parameter id="k_AdCcl5_LvIl1b" name="k_AdCcl5_LvIl1b" value="-0.0425306216" constant="true"/>
      <parameter id="k_AdCcl5_LvIl6" name="k_AdCcl5_LvIl6" value="0.0024829641" constant="true"/>
      <parameter id="k_AdCcl5_LvRen" name="k_AdCcl5_LvRen" value="0.0252095628" constant="true"/>
      <parameter id="k_AdCcl5_LvTgfb1" name="k_AdCcl5_LvTgfb1" value="-0.0623861714" constant="true"/>
      <parameter id="k_AdCcl5_LvTh" name="k_AdCcl5_LvTh" value="-5.94447045772716e-05" constant="true"/>
      <parameter id="k_AdCcl5_LvTnf" name="k_AdCcl5_LvTnf" value="0.0154936922" constant="true"/>
      <parameter id="k_AdCxcr3_AdAce" name="k_AdCxcr3_AdAce" value="0.088610965" constant="true"/>
      <parameter id="k_AdCxcr3_AdAdra1a" name="k_AdCxcr3_AdAdra1a" value="9.24665563405621e-05" constant="true"/>
      <parameter id="k_AdCxcr3_AdAdra2a" name="k_AdCxcr3_AdAdra2a" value="-0.0001480652" constant="true"/>
      <parameter id="k_AdCxcr3_AdAdrb1" name="k_AdCxcr3_AdAdrb1" value="-0.0112178017" constant="true"/>
      <parameter id="k_AdCxcr3_AdAdrb2" name="k_AdCxcr3_AdAdrb2" value="0" constant="true"/>
      <parameter id="k_AdCxcr3_AdAgt" name="k_AdCxcr3_AdAgt" value="-0.0020730126" constant="true"/>
      <parameter id="k_AdCxcr3_AdAgtr1" name="k_AdCxcr3_AdAgtr1" value="0" constant="true"/>
      <parameter id="k_AdCxcr3_AdAgtrap" name="k_AdCxcr3_AdAgtrap" value="-0.0003424312" constant="true"/>
      <parameter id="k_AdCxcr3_AdCacna1d" name="k_AdCxcr3_AdCacna1d" value="3.80290708385676e-06" constant="true"/>
      <parameter id="k_AdCxcr3_AdCcl5" name="k_AdCxcr3_AdCcl5" value="-0.0004841646" constant="true"/>
      <parameter id="k_AdCxcr3_AdCxcr3" name="k_AdCxcr3_AdCxcr3" value="-3.6798e-05" constant="true"/>
      <parameter id="k_AdCxcr3_AdDbh" name="k_AdCxcr3_AdDbh" value="0" constant="true"/>
      <parameter id="k_AdCxcr3_AdGja1" name="k_AdCxcr3_AdGja1" value="0.000302514" constant="true"/>
      <parameter id="k_AdCxcr3_AdHmgb1" name="k_AdCxcr3_AdHmgb1" value="3.45481181261518e-05" constant="true"/>
      <parameter id="k_AdCxcr3_AdIl10" name="k_AdCxcr3_AdIl10" value="0.0725887243" constant="true"/>
      <parameter id="k_AdCxcr3_AdIl1a" name="k_AdCxcr3_AdIl1a" value="-0.001082654" constant="true"/>
      <parameter id="k_AdCxcr3_AdIl1b" name="k_AdCxcr3_AdIl1b" value="0.0005197983" constant="true"/>
      <parameter id="k_AdCxcr3_AdIl6" name="k_AdCxcr3_AdIl6" value="0" constant="true"/>
      <parameter id="k_AdCxcr3_AdRen" name="k_AdCxcr3_AdRen" value="0.1248368671" constant="true"/>
      <parameter id="k_AdCxcr3_AdTgfb1" name="k_AdCxcr3_AdTgfb1" value="2.26398978023328e-05" constant="true"/>
      <parameter id="k_AdCxcr3_AdTh" name="k_AdCxcr3_AdTh" value="-3.15118969280307e-05" constant="true"/>
      <parameter id="k_AdCxcr3_AdTnf" name="k_AdCxcr3_AdTnf" value="0.0016959602" constant="true"/>
      <parameter id="k_AdCxcr3_BsAce" name="k_AdCxcr3_BsAce" value="0.0036466332" constant="true"/>
      <parameter id="k_AdCxcr3_BsAdra1a" name="k_AdCxcr3_BsAdra1a" value="0.049114144" constant="true"/>
      <parameter id="k_AdCxcr3_BsAdra2a" name="k_AdCxcr3_BsAdra2a" value="0.0799795753" constant="true"/>
      <parameter id="k_AdCxcr3_BsAdrb1" name="k_AdCxcr3_BsAdrb1" value="0.0007079936" constant="true"/>
      <parameter id="k_AdCxcr3_BsAdrb2" name="k_AdCxcr3_BsAdrb2" value="0.0212202032" constant="true"/>
      <parameter id="k_AdCxcr3_BsAgt" name="k_AdCxcr3_BsAgt" value="-0.0028433521" constant="true"/>
      <parameter id="k_AdCxcr3_BsAgtr1" name="k_AdCxcr3_BsAgtr1" value="-0.0002805673" constant="true"/>
      <parameter id="k_AdCxcr3_BsAgtrap" name="k_AdCxcr3_BsAgtrap" value="-0.0002735391" constant="true"/>
      <parameter id="k_AdCxcr3_BsCacna1d" name="k_AdCxcr3_BsCacna1d" value="-0.0466601024" constant="true"/>
      <parameter id="k_AdCxcr3_BsCcl5" name="k_AdCxcr3_BsCcl5" value="0.0780595371" constant="true"/>
      <parameter id="k_AdCxcr3_BsCxcr3" name="k_AdCxcr3_BsCxcr3" value="0.0023428451" constant="true"/>
      <parameter id="k_AdCxcr3_BsDbh" name="k_AdCxcr3_BsDbh" value="-0.0818391889" constant="true"/>
      <parameter id="k_AdCxcr3_BsGja1" name="k_AdCxcr3_BsGja1" value="0.0546352112" constant="true"/>
      <parameter id="k_AdCxcr3_BsHmgb1" name="k_AdCxcr3_BsHmgb1" value="-6.8800451184728e-05" constant="true"/>
      <parameter id="k_AdCxcr3_BsIl10" name="k_AdCxcr3_BsIl10" value="-0.0725729126" constant="true"/>
      <parameter id="k_AdCxcr3_BsIl1a" name="k_AdCxcr3_BsIl1a" value="-0.0138730826" constant="true"/>
      <parameter id="k_AdCxcr3_BsIl1b" name="k_AdCxcr3_BsIl1b" value="-0.000117431" constant="true"/>
      <parameter id="k_AdCxcr3_BsIl6" name="k_AdCxcr3_BsIl6" value="0.0003747938" constant="true"/>
      <parameter id="k_AdCxcr3_BsRen" name="k_AdCxcr3_BsRen" value="0.0025968269" constant="true"/>
      <parameter id="k_AdCxcr3_BsTgfb1" name="k_AdCxcr3_BsTgfb1" value="0.0011362046" constant="true"/>
      <parameter id="k_AdCxcr3_BsTh" name="k_AdCxcr3_BsTh" value="-0.0698042915" constant="true"/>
      <parameter id="k_AdCxcr3_BsTnf" name="k_AdCxcr3_BsTnf" value="0.0047994752" constant="true"/>
      <parameter id="k_AdCxcr3_KdAce" name="k_AdCxcr3_KdAce" value="3.80557551188298e-05" constant="true"/>
      <parameter id="k_AdCxcr3_KdAdra1a" name="k_AdCxcr3_KdAdra1a" value="0" constant="true"/>
      <parameter id="k_AdCxcr3_KdAdra2a" name="k_AdCxcr3_KdAdra2a" value="0.000195555" constant="true"/>
      <parameter id="k_AdCxcr3_KdAdrb1" name="k_AdCxcr3_KdAdrb1" value="3.99077408114569e-05" constant="true"/>
      <parameter id="k_AdCxcr3_KdAdrb2" name="k_AdCxcr3_KdAdrb2" value="0.0004446919" constant="true"/>
      <parameter id="k_AdCxcr3_KdAgt" name="k_AdCxcr3_KdAgt" value="0.0047323416" constant="true"/>
      <parameter id="k_AdCxcr3_KdAgtr1" name="k_AdCxcr3_KdAgtr1" value="-0.0015269301" constant="true"/>
      <parameter id="k_AdCxcr3_KdAgtrap" name="k_AdCxcr3_KdAgtrap" value="0.0250792971" constant="true"/>
      <parameter id="k_AdCxcr3_KdCacna1d" name="k_AdCxcr3_KdCacna1d" value="0.0741859851" constant="true"/>
      <parameter id="k_AdCxcr3_KdCcl5" name="k_AdCxcr3_KdCcl5" value="-1.2413916296814e-05" constant="true"/>
      <parameter id="k_AdCxcr3_KdCxcr3" name="k_AdCxcr3_KdCxcr3" value="0.0299264572" constant="true"/>
      <parameter id="k_AdCxcr3_KdDbh" name="k_AdCxcr3_KdDbh" value="-0.0008674969" constant="true"/>
      <parameter id="k_AdCxcr3_KdGja1" name="k_AdCxcr3_KdGja1" value="-0.0274738254" constant="true"/>
      <parameter id="k_AdCxcr3_KdHmgb1" name="k_AdCxcr3_KdHmgb1" value="-0.0005092324" constant="true"/>
      <parameter id="k_AdCxcr3_KdIl10" name="k_AdCxcr3_KdIl10" value="0.1056416976" constant="true"/>
      <parameter id="k_AdCxcr3_KdIl1a" name="k_AdCxcr3_KdIl1a" value="0.0529192872" constant="true"/>
      <parameter id="k_AdCxcr3_KdIl1b" name="k_AdCxcr3_KdIl1b" value="-0.001522469" constant="true"/>
      <parameter id="k_AdCxcr3_KdIl6" name="k_AdCxcr3_KdIl6" value="0.0131214394" constant="true"/>
      <parameter id="k_AdCxcr3_KdRen" name="k_AdCxcr3_KdRen" value="0" constant="true"/>
      <parameter id="k_AdCxcr3_KdTgfb1" name="k_AdCxcr3_KdTgfb1" value="1.2171e-05" constant="true"/>
      <parameter id="k_AdCxcr3_KdTh" name="k_AdCxcr3_KdTh" value="-0.0006081675" constant="true"/>
      <parameter id="k_AdCxcr3_KdTnf" name="k_AdCxcr3_KdTnf" value="-9.11636194405982e-05" constant="true"/>
      <parameter id="k_AdCxcr3_LiAce" name="k_AdCxcr3_LiAce" value="0" constant="true"/>
      <parameter id="k_AdCxcr3_LiAdra1a" name="k_AdCxcr3_LiAdra1a" value="0.000404478" constant="true"/>
      <parameter id="k_AdCxcr3_LiAdra2a" name="k_AdCxcr3_LiAdra2a" value="-0.0001566686" constant="true"/>
      <parameter id="k_AdCxcr3_LiAdrb1" name="k_AdCxcr3_LiAdrb1" value="-0.0565600446" constant="true"/>
      <parameter id="k_AdCxcr3_LiAdrb2" name="k_AdCxcr3_LiAdrb2" value="-0.0006474724" constant="true"/>
      <parameter id="k_AdCxcr3_LiAgt" name="k_AdCxcr3_LiAgt" value="0.0093303585" constant="true"/>
      <parameter id="k_AdCxcr3_LiAgtr1" name="k_AdCxcr3_LiAgtr1" value="0" constant="true"/>
      <parameter id="k_AdCxcr3_LiAgtrap" name="k_AdCxcr3_LiAgtrap" value="9.25538767837717e-05" constant="true"/>
      <parameter id="k_AdCxcr3_LiCacna1d" name="k_AdCxcr3_LiCacna1d" value="0.0029334619" constant="true"/>
      <parameter id="k_AdCxcr3_LiCcl5" name="k_AdCxcr3_LiCcl5" value="-1.31687120482946e-05" constant="true"/>
      <parameter id="k_AdCxcr3_LiCxcr3" name="k_AdCxcr3_LiCxcr3" value="0.0007034136" constant="true"/>
      <parameter id="k_AdCxcr3_LiDbh" name="k_AdCxcr3_LiDbh" value="-0.0116023423" constant="true"/>
      <parameter id="k_AdCxcr3_LiGja1" name="k_AdCxcr3_LiGja1" value="0.0135087013" constant="true"/>
      <parameter id="k_AdCxcr3_LiHmgb1" name="k_AdCxcr3_LiHmgb1" value="0.0013781471" constant="true"/>
      <parameter id="k_AdCxcr3_LiIl10" name="k_AdCxcr3_LiIl10" value="-0.0886970524" constant="true"/>
      <parameter id="k_AdCxcr3_LiIl1a" name="k_AdCxcr3_LiIl1a" value="-0.0007231633" constant="true"/>
      <parameter id="k_AdCxcr3_LiIl1b" name="k_AdCxcr3_LiIl1b" value="0" constant="true"/>
      <parameter id="k_AdCxcr3_LiIl6" name="k_AdCxcr3_LiIl6" value="-0.067687875" constant="true"/>
      <parameter id="k_AdCxcr3_LiRen" name="k_AdCxcr3_LiRen" value="-0.0013150102" constant="true"/>
      <parameter id="k_AdCxcr3_LiTgfb1" name="k_AdCxcr3_LiTgfb1" value="-4.48801133654932e-05" constant="true"/>
      <parameter id="k_AdCxcr3_LiTh" name="k_AdCxcr3_LiTh" value="4.93868657608267e-05" constant="true"/>
      <parameter id="k_AdCxcr3_LiTnf" name="k_AdCxcr3_LiTnf" value="0" constant="true"/>
      <parameter id="k_AdCxcr3_LvAce" name="k_AdCxcr3_LvAce" value="5.99273787197477e-05" constant="true"/>
      <parameter id="k_AdCxcr3_LvAdra1a" name="k_AdCxcr3_LvAdra1a" value="0" constant="true"/>
      <parameter id="k_AdCxcr3_LvAdra2a" name="k_AdCxcr3_LvAdra2a" value="-0.0787952736" constant="true"/>
      <parameter id="k_AdCxcr3_LvAdrb1" name="k_AdCxcr3_LvAdrb1" value="0.0039148081" constant="true"/>
      <parameter id="k_AdCxcr3_LvAdrb2" name="k_AdCxcr3_LvAdrb2" value="0.1007970608" constant="true"/>
      <parameter id="k_AdCxcr3_LvAgt" name="k_AdCxcr3_LvAgt" value="0" constant="true"/>
      <parameter id="k_AdCxcr3_LvAgtr1" name="k_AdCxcr3_LvAgtr1" value="-0.0403463579" constant="true"/>
      <parameter id="k_AdCxcr3_LvAgtrap" name="k_AdCxcr3_LvAgtrap" value="-0.0831445981" constant="true"/>
      <parameter id="k_AdCxcr3_LvCacna1d" name="k_AdCxcr3_LvCacna1d" value="-0.0405704965" constant="true"/>
      <parameter id="k_AdCxcr3_LvCcl5" name="k_AdCxcr3_LvCcl5" value="-0.0535675686" constant="true"/>
      <parameter id="k_AdCxcr3_LvCxcr3" name="k_AdCxcr3_LvCxcr3" value="0.0439235768" constant="true"/>
      <parameter id="k_AdCxcr3_LvDbh" name="k_AdCxcr3_LvDbh" value="0.007109389" constant="true"/>
      <parameter id="k_AdCxcr3_LvGja1" name="k_AdCxcr3_LvGja1" value="0" constant="true"/>
      <parameter id="k_AdCxcr3_LvHmgb1" name="k_AdCxcr3_LvHmgb1" value="0" constant="true"/>
      <parameter id="k_AdCxcr3_LvIl10" name="k_AdCxcr3_LvIl10" value="0.0403404927" constant="true"/>
      <parameter id="k_AdCxcr3_LvIl1a" name="k_AdCxcr3_LvIl1a" value="0.000600321" constant="true"/>
      <parameter id="k_AdCxcr3_LvIl1b" name="k_AdCxcr3_LvIl1b" value="-0.03641773" constant="true"/>
      <parameter id="k_AdCxcr3_LvIl6" name="k_AdCxcr3_LvIl6" value="0.0019869571" constant="true"/>
      <parameter id="k_AdCxcr3_LvRen" name="k_AdCxcr3_LvRen" value="0.0171947932" constant="true"/>
      <parameter id="k_AdCxcr3_LvTgfb1" name="k_AdCxcr3_LvTgfb1" value="-0.0642568466" constant="true"/>
      <parameter id="k_AdCxcr3_LvTh" name="k_AdCxcr3_LvTh" value="-2.45953332802844e-05" constant="true"/>
      <parameter id="k_AdCxcr3_LvTnf" name="k_AdCxcr3_LvTnf" value="0.013321235" constant="true"/>
      <parameter id="k_AdDbh_AdAce" name="k_AdDbh_AdAce" value="-0.0702453141" constant="true"/>
      <parameter id="k_AdDbh_AdAdra1a" name="k_AdDbh_AdAdra1a" value="-0.0005024296" constant="true"/>
      <parameter id="k_AdDbh_AdAdra2a" name="k_AdDbh_AdAdra2a" value="0.0300389118" constant="true"/>
      <parameter id="k_AdDbh_AdAdrb1" name="k_AdDbh_AdAdrb1" value="0.0108676644" constant="true"/>
      <parameter id="k_AdDbh_AdAdrb2" name="k_AdDbh_AdAdrb2" value="-5.16992703669138e-05" constant="true"/>
      <parameter id="k_AdDbh_AdAgt" name="k_AdDbh_AdAgt" value="0.0002722424" constant="true"/>
      <parameter id="k_AdDbh_AdAgtr1" name="k_AdDbh_AdAgtr1" value="0" constant="true"/>
      <parameter id="k_AdDbh_AdAgtrap" name="k_AdDbh_AdAgtrap" value="0.0007977001" constant="true"/>
      <parameter id="k_AdDbh_AdCacna1d" name="k_AdDbh_AdCacna1d" value="0" constant="true"/>
      <parameter id="k_AdDbh_AdCcl5" name="k_AdDbh_AdCcl5" value="0.0010104461" constant="true"/>
      <parameter id="k_AdDbh_AdCxcr3" name="k_AdDbh_AdCxcr3" value="-0.0012338693" constant="true"/>
      <parameter id="k_AdDbh_AdDbh" name="k_AdDbh_AdDbh" value="0" constant="true"/>
      <parameter id="k_AdDbh_AdGja1" name="k_AdDbh_AdGja1" value="-2.98691095718677e-05" constant="true"/>
      <parameter id="k_AdDbh_AdHmgb1" name="k_AdDbh_AdHmgb1" value="0.0003713281" constant="true"/>
      <parameter id="k_AdDbh_AdIl10" name="k_AdDbh_AdIl10" value="-0.0259636974" constant="true"/>
      <parameter id="k_AdDbh_AdIl1a" name="k_AdDbh_AdIl1a" value="0" constant="true"/>
      <parameter id="k_AdDbh_AdIl1b" name="k_AdDbh_AdIl1b" value="-0.001645308" constant="true"/>
      <parameter id="k_AdDbh_AdIl6" name="k_AdDbh_AdIl6" value="0" constant="true"/>
      <parameter id="k_AdDbh_AdRen" name="k_AdDbh_AdRen" value="-0.1304596408" constant="true"/>
      <parameter id="k_AdDbh_AdTgfb1" name="k_AdDbh_AdTgfb1" value="-4.3868973448977e-06" constant="true"/>
      <parameter id="k_AdDbh_AdTh" name="k_AdDbh_AdTh" value="0.0032480145" constant="true"/>
      <parameter id="k_AdDbh_AdTnf" name="k_AdDbh_AdTnf" value="-0.0006117276" constant="true"/>
      <parameter id="k_AdDbh_BsAce" name="k_AdDbh_BsAce" value="-0.0026760023" constant="true"/>
      <parameter id="k_AdDbh_BsAdra1a" name="k_AdDbh_BsAdra1a" value="-0.0360977851" constant="true"/>
      <parameter id="k_AdDbh_BsAdra2a" name="k_AdDbh_BsAdra2a" value="-0.0449930864" constant="true"/>
      <parameter id="k_AdDbh_BsAdrb1" name="k_AdDbh_BsAdrb1" value="-0.0010999324" constant="true"/>
      <parameter id="k_AdDbh_BsAdrb2" name="k_AdDbh_BsAdrb2" value="-0.0780219415" constant="true"/>
      <parameter id="k_AdDbh_BsAgt" name="k_AdDbh_BsAgt" value="0.0406913361" constant="true"/>
      <parameter id="k_AdDbh_BsAgtr1" name="k_AdDbh_BsAgtr1" value="-5.76831059932756e-05" constant="true"/>
      <parameter id="k_AdDbh_BsAgtrap" name="k_AdDbh_BsAgtrap" value="-0.0148847158" constant="true"/>
      <parameter id="k_AdDbh_BsCacna1d" name="k_AdDbh_BsCacna1d" value="0.0162555324" constant="true"/>
      <parameter id="k_AdDbh_BsCcl5" name="k_AdDbh_BsCcl5" value="-0.1284134174" constant="true"/>
      <parameter id="k_AdDbh_BsCxcr3" name="k_AdDbh_BsCxcr3" value="-0.0542145418" constant="true"/>
      <parameter id="k_AdDbh_BsDbh" name="k_AdDbh_BsDbh" value="0.0377376425" constant="true"/>
      <parameter id="k_AdDbh_BsGja1" name="k_AdDbh_BsGja1" value="-0.0507398514" constant="true"/>
      <parameter id="k_AdDbh_BsHmgb1" name="k_AdDbh_BsHmgb1" value="-0.0023978324" constant="true"/>
      <parameter id="k_AdDbh_BsIl10" name="k_AdDbh_BsIl10" value="0.0812507858" constant="true"/>
      <parameter id="k_AdDbh_BsIl1a" name="k_AdDbh_BsIl1a" value="0.0082394838" constant="true"/>
      <parameter id="k_AdDbh_BsIl1b" name="k_AdDbh_BsIl1b" value="-0.0038582411" constant="true"/>
      <parameter id="k_AdDbh_BsIl6" name="k_AdDbh_BsIl6" value="-0.0018428022" constant="true"/>
      <parameter id="k_AdDbh_BsRen" name="k_AdDbh_BsRen" value="-0.0007656154" constant="true"/>
      <parameter id="k_AdDbh_BsTgfb1" name="k_AdDbh_BsTgfb1" value="-0.0043780202" constant="true"/>
      <parameter id="k_AdDbh_BsTh" name="k_AdDbh_BsTh" value="0.0731566621" constant="true"/>
      <parameter id="k_AdDbh_BsTnf" name="k_AdDbh_BsTnf" value="-2.47984408022407e-05" constant="true"/>
      <parameter id="k_AdDbh_KdAce" name="k_AdDbh_KdAce" value="-0.0001203398" constant="true"/>
      <parameter id="k_AdDbh_KdAdra1a" name="k_AdDbh_KdAdra1a" value="0.002538441" constant="true"/>
      <parameter id="k_AdDbh_KdAdra2a" name="k_AdDbh_KdAdra2a" value="-1.9612e-05" constant="true"/>
      <parameter id="k_AdDbh_KdAdrb1" name="k_AdDbh_KdAdrb1" value="0.0039570297" constant="true"/>
      <parameter id="k_AdDbh_KdAdrb2" name="k_AdDbh_KdAdrb2" value="-0.0556960133" constant="true"/>
      <parameter id="k_AdDbh_KdAgt" name="k_AdDbh_KdAgt" value="-0.0019852273" constant="true"/>
      <parameter id="k_AdDbh_KdAgtr1" name="k_AdDbh_KdAgtr1" value="3.27821058991681e-05" constant="true"/>
      <parameter id="k_AdDbh_KdAgtrap" name="k_AdDbh_KdAgtrap" value="0" constant="true"/>
      <parameter id="k_AdDbh_KdCacna1d" name="k_AdDbh_KdCacna1d" value="-0.028863066" constant="true"/>
      <parameter id="k_AdDbh_KdCcl5" name="k_AdDbh_KdCcl5" value="0.0004451318" constant="true"/>
      <parameter id="k_AdDbh_KdCxcr3" name="k_AdDbh_KdCxcr3" value="-0.0646111827" constant="true"/>
      <parameter id="k_AdDbh_KdDbh" name="k_AdDbh_KdDbh" value="0" constant="true"/>
      <parameter id="k_AdDbh_KdGja1" name="k_AdDbh_KdGja1" value="0.0416792618" constant="true"/>
      <parameter id="k_AdDbh_KdHmgb1" name="k_AdDbh_KdHmgb1" value="0.0007623068" constant="true"/>
      <parameter id="k_AdDbh_KdIl10" name="k_AdDbh_KdIl10" value="-0.1187373622" constant="true"/>
      <parameter id="k_AdDbh_KdIl1a" name="k_AdDbh_KdIl1a" value="-0.0573259301" constant="true"/>
      <parameter id="k_AdDbh_KdIl1b" name="k_AdDbh_KdIl1b" value="0.0004589679" constant="true"/>
      <parameter id="k_AdDbh_KdIl6" name="k_AdDbh_KdIl6" value="-0.0170482668" constant="true"/>
      <parameter id="k_AdDbh_KdRen" name="k_AdDbh_KdRen" value="0" constant="true"/>
      <parameter id="k_AdDbh_KdTgfb1" name="k_AdDbh_KdTgfb1" value="-0.0443281463" constant="true"/>
      <parameter id="k_AdDbh_KdTh" name="k_AdDbh_KdTh" value="0.0172975399" constant="true"/>
      <parameter id="k_AdDbh_KdTnf" name="k_AdDbh_KdTnf" value="-6.5254e-05" constant="true"/>
      <parameter id="k_AdDbh_LiAce" name="k_AdDbh_LiAce" value="8.50746145112696e-05" constant="true"/>
      <parameter id="k_AdDbh_LiAdra1a" name="k_AdDbh_LiAdra1a" value="0" constant="true"/>
      <parameter id="k_AdDbh_LiAdra2a" name="k_AdDbh_LiAdra2a" value="0.0005163682" constant="true"/>
      <parameter id="k_AdDbh_LiAdrb1" name="k_AdDbh_LiAdrb1" value="0.0640996574" constant="true"/>
      <parameter id="k_AdDbh_LiAdrb2" name="k_AdDbh_LiAdrb2" value="0.0181653097" constant="true"/>
      <parameter id="k_AdDbh_LiAgt" name="k_AdDbh_LiAgt" value="-9.27495497574214e-05" constant="true"/>
      <parameter id="k_AdDbh_LiAgtr1" name="k_AdDbh_LiAgtr1" value="0" constant="true"/>
      <parameter id="k_AdDbh_LiAgtrap" name="k_AdDbh_LiAgtrap" value="-7.97451086854012e-05" constant="true"/>
      <parameter id="k_AdDbh_LiCacna1d" name="k_AdDbh_LiCacna1d" value="-0.0011351779" constant="true"/>
      <parameter id="k_AdDbh_LiCcl5" name="k_AdDbh_LiCcl5" value="-8.51192185438312e-05" constant="true"/>
      <parameter id="k_AdDbh_LiCxcr3" name="k_AdDbh_LiCxcr3" value="-0.0002500908" constant="true"/>
      <parameter id="k_AdDbh_LiDbh" name="k_AdDbh_LiDbh" value="0.0321268155" constant="true"/>
      <parameter id="k_AdDbh_LiGja1" name="k_AdDbh_LiGja1" value="-0.0193912507" constant="true"/>
      <parameter id="k_AdDbh_LiHmgb1" name="k_AdDbh_LiHmgb1" value="-0.0186713435" constant="true"/>
      <parameter id="k_AdDbh_LiIl10" name="k_AdDbh_LiIl10" value="0.122284088" constant="true"/>
      <parameter id="k_AdDbh_LiIl1a" name="k_AdDbh_LiIl1a" value="0.0304959391" constant="true"/>
      <parameter id="k_AdDbh_LiIl1b" name="k_AdDbh_LiIl1b" value="0" constant="true"/>
      <parameter id="k_AdDbh_LiIl6" name="k_AdDbh_LiIl6" value="0.1180424668" constant="true"/>
      <parameter id="k_AdDbh_LiRen" name="k_AdDbh_LiRen" value="0.0001113498" constant="true"/>
      <parameter id="k_AdDbh_LiTgfb1" name="k_AdDbh_LiTgfb1" value="-0.0002221191" constant="true"/>
      <parameter id="k_AdDbh_LiTh" name="k_AdDbh_LiTh" value="-3.98790979559608e-05" constant="true"/>
      <parameter id="k_AdDbh_LiTnf" name="k_AdDbh_LiTnf" value="0.0040587076" constant="true"/>
      <parameter id="k_AdDbh_LvAce" name="k_AdDbh_LvAce" value="-5.20425878105499e-05" constant="true"/>
      <parameter id="k_AdDbh_LvAdra1a" name="k_AdDbh_LvAdra1a" value="0" constant="true"/>
      <parameter id="k_AdDbh_LvAdra2a" name="k_AdDbh_LvAdra2a" value="0.0843774834" constant="true"/>
      <parameter id="k_AdDbh_LvAdrb1" name="k_AdDbh_LvAdrb1" value="-0.0028694963" constant="true"/>
      <parameter id="k_AdDbh_LvAdrb2" name="k_AdDbh_LvAdrb2" value="-0.0882870691" constant="true"/>
      <parameter id="k_AdDbh_LvAgt" name="k_AdDbh_LvAgt" value="0.0274283501" constant="true"/>
      <parameter id="k_AdDbh_LvAgtr1" name="k_AdDbh_LvAgtr1" value="0.0784259412" constant="true"/>
      <parameter id="k_AdDbh_LvAgtrap" name="k_AdDbh_LvAgtrap" value="0.057179795" constant="true"/>
      <parameter id="k_AdDbh_LvCacna1d" name="k_AdDbh_LvCacna1d" value="0.0929739121" constant="true"/>
      <parameter id="k_AdDbh_LvCcl5" name="k_AdDbh_LvCcl5" value="0.0458758166" constant="true"/>
      <parameter id="k_AdDbh_LvCxcr3" name="k_AdDbh_LvCxcr3" value="-0.0739829831" constant="true"/>
      <parameter id="k_AdDbh_LvDbh" name="k_AdDbh_LvDbh" value="-0.0074838497" constant="true"/>
      <parameter id="k_AdDbh_LvGja1" name="k_AdDbh_LvGja1" value="0" constant="true"/>
      <parameter id="k_AdDbh_LvHmgb1" name="k_AdDbh_LvHmgb1" value="0.0192672227" constant="true"/>
      <parameter id="k_AdDbh_LvIl10" name="k_AdDbh_LvIl10" value="-0.0356102334" constant="true"/>
      <parameter id="k_AdDbh_LvIl1a" name="k_AdDbh_LvIl1a" value="0.0020473425" constant="true"/>
      <parameter id="k_AdDbh_LvIl1b" name="k_AdDbh_LvIl1b" value="0.0342914945" constant="true"/>
      <parameter id="k_AdDbh_LvIl6" name="k_AdDbh_LvIl6" value="-0.0018746633" constant="true"/>
      <parameter id="k_AdDbh_LvRen" name="k_AdDbh_LvRen" value="-0.0007463019" constant="true"/>
      <parameter id="k_AdDbh_LvTgfb1" name="k_AdDbh_LvTgfb1" value="0.0822191708" constant="true"/>
      <parameter id="k_AdDbh_LvTh" name="k_AdDbh_LvTh" value="-0.0422022903" constant="true"/>
      <parameter id="k_AdDbh_LvTnf" name="k_AdDbh_LvTnf" value="-0.005072736" constant="true"/>
      <parameter id="k_AdGja1_AdAce" name="k_AdGja1_AdAce" value="-0.0787047249" constant="true"/>
      <parameter id="k_AdGja1_AdAdra1a" name="k_AdGja1_AdAdra1a" value="-0.0008146492" constant="true"/>
      <parameter id="k_AdGja1_AdAdra2a" name="k_AdGja1_AdAdra2a" value="0.0157651586" constant="true"/>
      <parameter id="k_AdGja1_AdAdrb1" name="k_AdGja1_AdAdrb1" value="0.0292114744" constant="true"/>
      <parameter id="k_AdGja1_AdAdrb2" name="k_AdGja1_AdAdrb2" value="-3.20006797001123e-05" constant="true"/>
      <parameter id="k_AdGja1_AdAgt" name="k_AdGja1_AdAgt" value="0.0006531045" constant="true"/>
      <parameter id="k_AdGja1_AdAgtr1" name="k_AdGja1_AdAgtr1" value="0" constant="true"/>
      <parameter id="k_AdGja1_AdAgtrap" name="k_AdGja1_AdAgtrap" value="0.0003320643" constant="true"/>
      <parameter id="k_AdGja1_AdCacna1d" name="k_AdGja1_AdCacna1d" value="0" constant="true"/>
      <parameter id="k_AdGja1_AdCcl5" name="k_AdGja1_AdCcl5" value="0.0005690522" constant="true"/>
      <parameter id="k_AdGja1_AdCxcr3" name="k_AdGja1_AdCxcr3" value="0.0005291981" constant="true"/>
      <parameter id="k_AdGja1_AdDbh" name="k_AdGja1_AdDbh" value="0" constant="true"/>
      <parameter id="k_AdGja1_AdGja1" name="k_AdGja1_AdGja1" value="-3.05066029952285e-05" constant="true"/>
      <parameter id="k_AdGja1_AdHmgb1" name="k_AdGja1_AdHmgb1" value="0.0006535981" constant="true"/>
      <parameter id="k_AdGja1_AdIl10" name="k_AdGja1_AdIl10" value="-0.0409597154" constant="true"/>
      <parameter id="k_AdGja1_AdIl1a" name="k_AdGja1_AdIl1a" value="0.0016572573" constant="true"/>
      <parameter id="k_AdGja1_AdIl1b" name="k_AdGja1_AdIl1b" value="0.0023790481" constant="true"/>
      <parameter id="k_AdGja1_AdIl6" name="k_AdGja1_AdIl6" value="2.11287230036721e-05" constant="true"/>
      <parameter id="k_AdGja1_AdRen" name="k_AdGja1_AdRen" value="-0.1102971716" constant="true"/>
      <parameter id="k_AdGja1_AdTgfb1" name="k_AdGja1_AdTgfb1" value="0.0003249559" constant="true"/>
      <parameter id="k_AdGja1_AdTh" name="k_AdGja1_AdTh" value="0.0020996353" constant="true"/>
      <parameter id="k_AdGja1_AdTnf" name="k_AdGja1_AdTnf" value="0.0003929674" constant="true"/>
      <parameter id="k_AdGja1_BsAce" name="k_AdGja1_BsAce" value="-0.0085989444" constant="true"/>
      <parameter id="k_AdGja1_BsAdra1a" name="k_AdGja1_BsAdra1a" value="-0.0417553066" constant="true"/>
      <parameter id="k_AdGja1_BsAdra2a" name="k_AdGja1_BsAdra2a" value="-0.0822713694" constant="true"/>
      <parameter id="k_AdGja1_BsAdrb1" name="k_AdGja1_BsAdrb1" value="-0.0012378638" constant="true"/>
      <parameter id="k_AdGja1_BsAdrb2" name="k_AdGja1_BsAdrb2" value="-0.0326245423" constant="true"/>
      <parameter id="k_AdGja1_BsAgt" name="k_AdGja1_BsAgt" value="0.0311776131" constant="true"/>
      <parameter id="k_AdGja1_BsAgtr1" name="k_AdGja1_BsAgtr1" value="0.0006062027" constant="true"/>
      <parameter id="k_AdGja1_BsAgtrap" name="k_AdGja1_BsAgtrap" value="-0.0172992605" constant="true"/>
      <parameter id="k_AdGja1_BsCacna1d" name="k_AdGja1_BsCacna1d" value="0.0523323493" constant="true"/>
      <parameter id="k_AdGja1_BsCcl5" name="k_AdGja1_BsCcl5" value="-0.1198559845" constant="true"/>
      <parameter id="k_AdGja1_BsCxcr3" name="k_AdGja1_BsCxcr3" value="0.000209759" constant="true"/>
      <parameter id="k_AdGja1_BsDbh" name="k_AdGja1_BsDbh" value="0.0445162776" constant="true"/>
      <parameter id="k_AdGja1_BsGja1" name="k_AdGja1_BsGja1" value="-0.0479661366" constant="true"/>
      <parameter id="k_AdGja1_BsHmgb1" name="k_AdGja1_BsHmgb1" value="-0.009268722" constant="true"/>
      <parameter id="k_AdGja1_BsIl10" name="k_AdGja1_BsIl10" value="0.0813372238" constant="true"/>
      <parameter id="k_AdGja1_BsIl1a" name="k_AdGja1_BsIl1a" value="0.0011868543" constant="true"/>
      <parameter id="k_AdGja1_BsIl1b" name="k_AdGja1_BsIl1b" value="0" constant="true"/>
      <parameter id="k_AdGja1_BsIl6" name="k_AdGja1_BsIl6" value="-0.0017861993" constant="true"/>
      <parameter id="k_AdGja1_BsRen" name="k_AdGja1_BsRen" value="-0.0013295898" constant="true"/>
      <parameter id="k_AdGja1_BsTgfb1" name="k_AdGja1_BsTgfb1" value="-0.0239952111" constant="true"/>
      <parameter id="k_AdGja1_BsTh" name="k_AdGja1_BsTh" value="0.0627454978" constant="true"/>
      <parameter id="k_AdGja1_BsTnf" name="k_AdGja1_BsTnf" value="-0.0001070339" constant="true"/>
      <parameter id="k_AdGja1_KdAce" name="k_AdGja1_KdAce" value="-7.00368886270661e-05" constant="true"/>
      <parameter id="k_AdGja1_KdAdra1a" name="k_AdGja1_KdAdra1a" value="0.0001977164" constant="true"/>
      <parameter id="k_AdGja1_KdAdra2a" name="k_AdGja1_KdAdra2a" value="-3.40552994454693e-05" constant="true"/>
      <parameter id="k_AdGja1_KdAdrb1" name="k_AdGja1_KdAdrb1" value="0.0002306953" constant="true"/>
      <parameter id="k_AdGja1_KdAdrb2" name="k_AdGja1_KdAdrb2" value="-0.0256512241" constant="true"/>
      <parameter id="k_AdGja1_KdAgt" name="k_AdGja1_KdAgt" value="-0.003046181" constant="true"/>
      <parameter id="k_AdGja1_KdAgtr1" name="k_AdGja1_KdAgtr1" value="3.33652397886652e-05" constant="true"/>
      <parameter id="k_AdGja1_KdAgtrap" name="k_AdGja1_KdAgtrap" value="-0.0043815107" constant="true"/>
      <parameter id="k_AdGja1_KdCacna1d" name="k_AdGja1_KdCacna1d" value="-0.0467468874" constant="true"/>
      <parameter id="k_AdGja1_KdCcl5" name="k_AdGja1_KdCcl5" value="9.66752234824808e-05" constant="true"/>
      <parameter id="k_AdGja1_KdCxcr3" name="k_AdGja1_KdCxcr3" value="-0.0589334842" constant="true"/>
      <parameter id="k_AdGja1_KdDbh" name="k_AdGja1_KdDbh" value="0" constant="true"/>
      <parameter id="k_AdGja1_KdGja1" name="k_AdGja1_KdGja1" value="0.0235400423" constant="true"/>
      <parameter id="k_AdGja1_KdHmgb1" name="k_AdGja1_KdHmgb1" value="0.0002361157" constant="true"/>
      <parameter id="k_AdGja1_KdIl10" name="k_AdGja1_KdIl10" value="-0.1205188948" constant="true"/>
      <parameter id="k_AdGja1_KdIl1a" name="k_AdGja1_KdIl1a" value="-0.0570948454" constant="true"/>
      <parameter id="k_AdGja1_KdIl1b" name="k_AdGja1_KdIl1b" value="0.000466501" constant="true"/>
      <parameter id="k_AdGja1_KdIl6" name="k_AdGja1_KdIl6" value="-0.0231304563" constant="true"/>
      <parameter id="k_AdGja1_KdRen" name="k_AdGja1_KdRen" value="0" constant="true"/>
      <parameter id="k_AdGja1_KdTgfb1" name="k_AdGja1_KdTgfb1" value="-0.0384144546" constant="true"/>
      <parameter id="k_AdGja1_KdTh" name="k_AdGja1_KdTh" value="0.0016417561" constant="true"/>
      <parameter id="k_AdGja1_KdTnf" name="k_AdGja1_KdTnf" value="0.001161275" constant="true"/>
      <parameter id="k_AdGja1_LiAce" name="k_AdGja1_LiAce" value="-0.0002648493" constant="true"/>
      <parameter id="k_AdGja1_LiAdra1a" name="k_AdGja1_LiAdra1a" value="-0.0018105557" constant="true"/>
      <parameter id="k_AdGja1_LiAdra2a" name="k_AdGja1_LiAdra2a" value="0.0005194375" constant="true"/>
      <parameter id="k_AdGja1_LiAdrb1" name="k_AdGja1_LiAdrb1" value="0.0614498536" constant="true"/>
      <parameter id="k_AdGja1_LiAdrb2" name="k_AdGja1_LiAdrb2" value="0.0129512686" constant="true"/>
      <parameter id="k_AdGja1_LiAgt" name="k_AdGja1_LiAgt" value="0.0018948304" constant="true"/>
      <parameter id="k_AdGja1_LiAgtr1" name="k_AdGja1_LiAgtr1" value="0" constant="true"/>
      <parameter id="k_AdGja1_LiAgtrap" name="k_AdGja1_LiAgtrap" value="-0.0007862995" constant="true"/>
      <parameter id="k_AdGja1_LiCacna1d" name="k_AdGja1_LiCacna1d" value="-0.0017646837" constant="true"/>
      <parameter id="k_AdGja1_LiCcl5" name="k_AdGja1_LiCcl5" value="-0.0001182998" constant="true"/>
      <parameter id="k_AdGja1_LiCxcr3" name="k_AdGja1_LiCxcr3" value="-0.0004211083" constant="true"/>
      <parameter id="k_AdGja1_LiDbh" name="k_AdGja1_LiDbh" value="0.0065681074" constant="true"/>
      <parameter id="k_AdGja1_LiGja1" name="k_AdGja1_LiGja1" value="-0.0185920781" constant="true"/>
      <parameter id="k_AdGja1_LiHmgb1" name="k_AdGja1_LiHmgb1" value="-0.0033790067" constant="true"/>
      <parameter id="k_AdGja1_LiIl10" name="k_AdGja1_LiIl10" value="0.1054784932" constant="true"/>
      <parameter id="k_AdGja1_LiIl1a" name="k_AdGja1_LiIl1a" value="0.0026215961" constant="true"/>
      <parameter id="k_AdGja1_LiIl1b" name="k_AdGja1_LiIl1b" value="0" constant="true"/>
      <parameter id="k_AdGja1_LiIl6" name="k_AdGja1_LiIl6" value="0.094051991" constant="true"/>
      <parameter id="k_AdGja1_LiRen" name="k_AdGja1_LiRen" value="0.0018470367" constant="true"/>
      <parameter id="k_AdGja1_LiTgfb1" name="k_AdGja1_LiTgfb1" value="0.000107471" constant="true"/>
      <parameter id="k_AdGja1_LiTh" name="k_AdGja1_LiTh" value="-4.60697796985748e-05" constant="true"/>
      <parameter id="k_AdGja1_LiTnf" name="k_AdGja1_LiTnf" value="7.1095e-05" constant="true"/>
      <parameter id="k_AdGja1_LvAce" name="k_AdGja1_LvAce" value="-0.001759366" constant="true"/>
      <parameter id="k_AdGja1_LvAdra1a" name="k_AdGja1_LvAdra1a" value="-0.0004972676" constant="true"/>
      <parameter id="k_AdGja1_LvAdra2a" name="k_AdGja1_LvAdra2a" value="0.0860878442" constant="true"/>
      <parameter id="k_AdGja1_LvAdrb1" name="k_AdGja1_LvAdrb1" value="0.0013289208" constant="true"/>
      <parameter id="k_AdGja1_LvAdrb2" name="k_AdGja1_LvAdrb2" value="-0.0788094106" constant="true"/>
      <parameter id="k_AdGja1_LvAgt" name="k_AdGja1_LvAgt" value="0" constant="true"/>
      <parameter id="k_AdGja1_LvAgtr1" name="k_AdGja1_LvAgtr1" value="0.0790276897" constant="true"/>
      <parameter id="k_AdGja1_LvAgtrap" name="k_AdGja1_LvAgtrap" value="0.0386178934" constant="true"/>
      <parameter id="k_AdGja1_LvCacna1d" name="k_AdGja1_LvCacna1d" value="0.0726400806" constant="true"/>
      <parameter id="k_AdGja1_LvCcl5" name="k_AdGja1_LvCcl5" value="0.0473025793" constant="true"/>
      <parameter id="k_AdGja1_LvCxcr3" name="k_AdGja1_LvCxcr3" value="-0.085840082" constant="true"/>
      <parameter id="k_AdGja1_LvDbh" name="k_AdGja1_LvDbh" value="-0.0312168452" constant="true"/>
      <parameter id="k_AdGja1_LvGja1" name="k_AdGja1_LvGja1" value="0" constant="true"/>
      <parameter id="k_AdGja1_LvHmgb1" name="k_AdGja1_LvHmgb1" value="0.0017870965" constant="true"/>
      <parameter id="k_AdGja1_LvIl10" name="k_AdGja1_LvIl10" value="-0.0237410763" constant="true"/>
      <parameter id="k_AdGja1_LvIl1a" name="k_AdGja1_LvIl1a" value="0.0001376737" constant="true"/>
      <parameter id="k_AdGja1_LvIl1b" name="k_AdGja1_LvIl1b" value="0.0423595616" constant="true"/>
      <parameter id="k_AdGja1_LvIl6" name="k_AdGja1_LvIl6" value="-0.0026377336" constant="true"/>
      <parameter id="k_AdGja1_LvRen" name="k_AdGja1_LvRen" value="-0.0027537933" constant="true"/>
      <parameter id="k_AdGja1_LvTgfb1" name="k_AdGja1_LvTgfb1" value="0.0692247819" constant="true"/>
      <parameter id="k_AdGja1_LvTh" name="k_AdGja1_LvTh" value="-0.0396449594" constant="true"/>
      <parameter id="k_AdGja1_LvTnf" name="k_AdGja1_LvTnf" value="-0.0116516868" constant="true"/>
      <parameter id="k_AdHmgb1_AdAce" name="k_AdHmgb1_AdAce" value="-0.0583771673" constant="true"/>
      <parameter id="k_AdHmgb1_AdAdra1a" name="k_AdHmgb1_AdAdra1a" value="-2.61257219976354e-05" constant="true"/>
      <parameter id="k_AdHmgb1_AdAdra2a" name="k_AdHmgb1_AdAdra2a" value="0.0291276355" constant="true"/>
      <parameter id="k_AdHmgb1_AdAdrb1" name="k_AdHmgb1_AdAdrb1" value="0.0014408951" constant="true"/>
      <parameter id="k_AdHmgb1_AdAdrb2" name="k_AdHmgb1_AdAdrb2" value="0" constant="true"/>
      <parameter id="k_AdHmgb1_AdAgt" name="k_AdHmgb1_AdAgt" value="0.0005597076" constant="true"/>
      <parameter id="k_AdHmgb1_AdAgtr1" name="k_AdHmgb1_AdAgtr1" value="0" constant="true"/>
      <parameter id="k_AdHmgb1_AdAgtrap" name="k_AdHmgb1_AdAgtrap" value="9.72557248895729e-05" constant="true"/>
      <parameter id="k_AdHmgb1_AdCacna1d" name="k_AdHmgb1_AdCacna1d" value="0" constant="true"/>
      <parameter id="k_AdHmgb1_AdCcl5" name="k_AdHmgb1_AdCcl5" value="0.0002087964" constant="true"/>
      <parameter id="k_AdHmgb1_AdCxcr3" name="k_AdHmgb1_AdCxcr3" value="3.38067104698196e-05" constant="true"/>
      <parameter id="k_AdHmgb1_AdDbh" name="k_AdHmgb1_AdDbh" value="0" constant="true"/>
      <parameter id="k_AdHmgb1_AdGja1" name="k_AdHmgb1_AdGja1" value="-4.87254157192239e-05" constant="true"/>
      <parameter id="k_AdHmgb1_AdHmgb1" name="k_AdHmgb1_AdHmgb1" value="0" constant="true"/>
      <parameter id="k_AdHmgb1_AdIl10" name="k_AdHmgb1_AdIl10" value="-0.0065400073" constant="true"/>
      <parameter id="k_AdHmgb1_AdIl1a" name="k_AdHmgb1_AdIl1a" value="1.57845443088552e-05" constant="true"/>
      <parameter id="k_AdHmgb1_AdIl1b" name="k_AdHmgb1_AdIl1b" value="0" constant="true"/>
      <parameter id="k_AdHmgb1_AdIl6" name="k_AdHmgb1_AdIl6" value="4.01459017050512e-05" constant="true"/>
      <parameter id="k_AdHmgb1_AdRen" name="k_AdHmgb1_AdRen" value="-0.1134746523" constant="true"/>
      <parameter id="k_AdHmgb1_AdTgfb1" name="k_AdHmgb1_AdTgfb1" value="0" constant="true"/>
      <parameter id="k_AdHmgb1_AdTh" name="k_AdHmgb1_AdTh" value="0.0033330369" constant="true"/>
      <parameter id="k_AdHmgb1_AdTnf" name="k_AdHmgb1_AdTnf" value="-0.0002653349" constant="true"/>
      <parameter id="k_AdHmgb1_BsAce" name="k_AdHmgb1_BsAce" value="0" constant="true"/>
      <parameter id="k_AdHmgb1_BsAdra1a" name="k_AdHmgb1_BsAdra1a" value="-0.0442175872" constant="true"/>
      <parameter id="k_AdHmgb1_BsAdra2a" name="k_AdHmgb1_BsAdra2a" value="-0.039586692" constant="true"/>
      <parameter id="k_AdHmgb1_BsAdrb1" name="k_AdHmgb1_BsAdrb1" value="-0.0011243843" constant="true"/>
      <parameter id="k_AdHmgb1_BsAdrb2" name="k_AdHmgb1_BsAdrb2" value="-0.0517211669" constant="true"/>
      <parameter id="k_AdHmgb1_BsAgt" name="k_AdHmgb1_BsAgt" value="0.0415095884" constant="true"/>
      <parameter id="k_AdHmgb1_BsAgtr1" name="k_AdHmgb1_BsAgtr1" value="2.01174993391233e-05" constant="true"/>
      <parameter id="k_AdHmgb1_BsAgtrap" name="k_AdHmgb1_BsAgtrap" value="-0.028846482" constant="true"/>
      <parameter id="k_AdHmgb1_BsCacna1d" name="k_AdHmgb1_BsCacna1d" value="0.0189783853" constant="true"/>
      <parameter id="k_AdHmgb1_BsCcl5" name="k_AdHmgb1_BsCcl5" value="-0.0992699538" constant="true"/>
      <parameter id="k_AdHmgb1_BsCxcr3" name="k_AdHmgb1_BsCxcr3" value="-0.0259447606" constant="true"/>
      <parameter id="k_AdHmgb1_BsDbh" name="k_AdHmgb1_BsDbh" value="0.0394068992" constant="true"/>
      <parameter id="k_AdHmgb1_BsGja1" name="k_AdHmgb1_BsGja1" value="-0.0406306844" constant="true"/>
      <parameter id="k_AdHmgb1_BsHmgb1" name="k_AdHmgb1_BsHmgb1" value="-0.0047786124" constant="true"/>
      <parameter id="k_AdHmgb1_BsIl10" name="k_AdHmgb1_BsIl10" value="0.0436668484" constant="true"/>
      <parameter id="k_AdHmgb1_BsIl1a" name="k_AdHmgb1_BsIl1a" value="0.001583745" constant="true"/>
      <parameter id="k_AdHmgb1_BsIl1b" name="k_AdHmgb1_BsIl1b" value="1.78685266801083e-06" constant="true"/>
      <parameter id="k_AdHmgb1_BsIl6" name="k_AdHmgb1_BsIl6" value="-0.0002597882" constant="true"/>
      <parameter id="k_AdHmgb1_BsRen" name="k_AdHmgb1_BsRen" value="-0.0017286861" constant="true"/>
      <parameter id="k_AdHmgb1_BsTgfb1" name="k_AdHmgb1_BsTgfb1" value="-0.0221768591" constant="true"/>
      <parameter id="k_AdHmgb1_BsTh" name="k_AdHmgb1_BsTh" value="0.0394907326" constant="true"/>
      <parameter id="k_AdHmgb1_BsTnf" name="k_AdHmgb1_BsTnf" value="-9.20548531357312e-06" constant="true"/>
      <parameter id="k_AdHmgb1_KdAce" name="k_AdHmgb1_KdAce" value="-2.8970491474442e-05" constant="true"/>
      <parameter id="k_AdHmgb1_KdAdra1a" name="k_AdHmgb1_KdAdra1a" value="3.04189047035962e-05" constant="true"/>
      <parameter id="k_AdHmgb1_KdAdra2a" name="k_AdHmgb1_KdAdra2a" value="-1.4562698522047e-06" constant="true"/>
      <parameter id="k_AdHmgb1_KdAdrb1" name="k_AdHmgb1_KdAdrb1" value="0.0015119121" constant="true"/>
      <parameter id="k_AdHmgb1_KdAdrb2" name="k_AdHmgb1_KdAdrb2" value="-0.0239353095" constant="true"/>
      <parameter id="k_AdHmgb1_KdAgt" name="k_AdHmgb1_KdAgt" value="-0.0006089838" constant="true"/>
      <parameter id="k_AdHmgb1_KdAgtr1" name="k_AdHmgb1_KdAgtr1" value="0" constant="true"/>
      <parameter id="k_AdHmgb1_KdAgtrap" name="k_AdHmgb1_KdAgtrap" value="0" constant="true"/>
      <parameter id="k_AdHmgb1_KdCacna1d" name="k_AdHmgb1_KdCacna1d" value="-0.0240983688" constant="true"/>
      <parameter id="k_AdHmgb1_KdCcl5" name="k_AdHmgb1_KdCcl5" value="2.4291e-05" constant="true"/>
      <parameter id="k_AdHmgb1_KdCxcr3" name="k_AdHmgb1_KdCxcr3" value="-0.0541104172" constant="true"/>
      <parameter id="k_AdHmgb1_KdDbh" name="k_AdHmgb1_KdDbh" value="0" constant="true"/>
      <parameter id="k_AdHmgb1_KdGja1" name="k_AdHmgb1_KdGja1" value="0.0335635515" constant="true"/>
      <parameter id="k_AdHmgb1_KdHmgb1" name="k_AdHmgb1_KdHmgb1" value="0.0013078859" constant="true"/>
      <parameter id="k_AdHmgb1_KdIl10" name="k_AdHmgb1_KdIl10" value="-0.1107656832" constant="true"/>
      <parameter id="k_AdHmgb1_KdIl1a" name="k_AdHmgb1_KdIl1a" value="-0.0575338602" constant="true"/>
      <parameter id="k_AdHmgb1_KdIl1b" name="k_AdHmgb1_KdIl1b" value="9.03042061844925e-06" constant="true"/>
      <parameter id="k_AdHmgb1_KdIl6" name="k_AdHmgb1_KdIl6" value="-0.0019127754" constant="true"/>
      <parameter id="k_AdHmgb1_KdRen" name="k_AdHmgb1_KdRen" value="0" constant="true"/>
      <parameter id="k_AdHmgb1_KdTgfb1" name="k_AdHmgb1_KdTgfb1" value="-0.0483107722" constant="true"/>
      <parameter id="k_AdHmgb1_KdTh" name="k_AdHmgb1_KdTh" value="0.0024744344" constant="true"/>
      <parameter id="k_AdHmgb1_KdTnf" name="k_AdHmgb1_KdTnf" value="5.52761193938505e-05" constant="true"/>
      <parameter id="k_AdHmgb1_LiAce" name="k_AdHmgb1_LiAce" value="4.37425318506843e-05" constant="true"/>
      <parameter id="k_AdHmgb1_LiAdra1a" name="k_AdHmgb1_LiAdra1a" value="-0.0027957898" constant="true"/>
      <parameter id="k_AdHmgb1_LiAdra2a" name="k_AdHmgb1_LiAdra2a" value="3.00882751753442e-05" constant="true"/>
      <parameter id="k_AdHmgb1_LiAdrb1" name="k_AdHmgb1_LiAdrb1" value="0.0405284614" constant="true"/>
      <parameter id="k_AdHmgb1_LiAdrb2" name="k_AdHmgb1_LiAdrb2" value="0.0175207583" constant="true"/>
      <parameter id="k_AdHmgb1_LiAgt" name="k_AdHmgb1_LiAgt" value="-0.0018722433" constant="true"/>
      <parameter id="k_AdHmgb1_LiAgtr1" name="k_AdHmgb1_LiAgtr1" value="0" constant="true"/>
      <parameter id="k_AdHmgb1_LiAgtrap" name="k_AdHmgb1_LiAgtrap" value="-3.65182044014353e-05" constant="true"/>
      <parameter id="k_AdHmgb1_LiCacna1d" name="k_AdHmgb1_LiCacna1d" value="0" constant="true"/>
      <parameter id="k_AdHmgb1_LiCcl5" name="k_AdHmgb1_LiCcl5" value="0.0002440765" constant="true"/>
      <parameter id="k_AdHmgb1_LiCxcr3" name="k_AdHmgb1_LiCxcr3" value="-2.78709116834215e-05" constant="true"/>
      <parameter id="k_AdHmgb1_LiDbh" name="k_AdHmgb1_LiDbh" value="0.030256345" constant="true"/>
      <parameter id="k_AdHmgb1_LiGja1" name="k_AdHmgb1_LiGja1" value="-0.0233418337" constant="true"/>
      <parameter id="k_AdHmgb1_LiHmgb1" name="k_AdHmgb1_LiHmgb1" value="-0.0085254293" constant="true"/>
      <parameter id="k_AdHmgb1_LiIl10" name="k_AdHmgb1_LiIl10" value="0.0965614156" constant="true"/>
      <parameter id="k_AdHmgb1_LiIl1a" name="k_AdHmgb1_LiIl1a" value="0.0004715456" constant="true"/>
      <parameter id="k_AdHmgb1_LiIl1b" name="k_AdHmgb1_LiIl1b" value="0" constant="true"/>
      <parameter id="k_AdHmgb1_LiIl6" name="k_AdHmgb1_LiIl6" value="0.0901215596" constant="true"/>
      <parameter id="k_AdHmgb1_LiRen" name="k_AdHmgb1_LiRen" value="0.0001445963" constant="true"/>
      <parameter id="k_AdHmgb1_LiTgfb1" name="k_AdHmgb1_LiTgfb1" value="9.03000736880082e-05" constant="true"/>
      <parameter id="k_AdHmgb1_LiTh" name="k_AdHmgb1_LiTh" value="-2.71922997551992e-05" constant="true"/>
      <parameter id="k_AdHmgb1_LiTnf" name="k_AdHmgb1_LiTnf" value="0.0013569368" constant="true"/>
      <parameter id="k_AdHmgb1_LvAce" name="k_AdHmgb1_LvAce" value="-0.0010481108" constant="true"/>
      <parameter id="k_AdHmgb1_LvAdra1a" name="k_AdHmgb1_LvAdra1a" value="0" constant="true"/>
      <parameter id="k_AdHmgb1_LvAdra2a" name="k_AdHmgb1_LvAdra2a" value="0.0508193754" constant="true"/>
      <parameter id="k_AdHmgb1_LvAdrb1" name="k_AdHmgb1_LvAdrb1" value="-0.0029094986" constant="true"/>
      <parameter id="k_AdHmgb1_LvAdrb2" name="k_AdHmgb1_LvAdrb2" value="-0.0630902477" constant="true"/>
      <parameter id="k_AdHmgb1_LvAgt" name="k_AdHmgb1_LvAgt" value="0.0241879746" constant="true"/>
      <parameter id="k_AdHmgb1_LvAgtr1" name="k_AdHmgb1_LvAgtr1" value="0.0590031399" constant="true"/>
      <parameter id="k_AdHmgb1_LvAgtrap" name="k_AdHmgb1_LvAgtrap" value="0.0439699691" constant="true"/>
      <parameter id="k_AdHmgb1_LvCacna1d" name="k_AdHmgb1_LvCacna1d" value="0.0770773282" constant="true"/>
      <parameter id="k_AdHmgb1_LvCcl5" name="k_AdHmgb1_LvCcl5" value="0.0241656925" constant="true"/>
      <parameter id="k_AdHmgb1_LvCxcr3" name="k_AdHmgb1_LvCxcr3" value="-0.0514989331" constant="true"/>
      <parameter id="k_AdHmgb1_LvDbh" name="k_AdHmgb1_LvDbh" value="-0.022097639" constant="true"/>
      <parameter id="k_AdHmgb1_LvGja1" name="k_AdHmgb1_LvGja1" value="0" constant="true"/>
      <parameter id="k_AdHmgb1_LvHmgb1" name="k_AdHmgb1_LvHmgb1" value="0.0195757562" constant="true"/>
      <parameter id="k_AdHmgb1_LvIl10" name="k_AdHmgb1_LvIl10" value="-0.0072765738" constant="true"/>
      <parameter id="k_AdHmgb1_LvIl1a" name="k_AdHmgb1_LvIl1a" value="0.0005155827" constant="true"/>
      <parameter id="k_AdHmgb1_LvIl1b" name="k_AdHmgb1_LvIl1b" value="0.0175055083" constant="true"/>
      <parameter id="k_AdHmgb1_LvIl6" name="k_AdHmgb1_LvIl6" value="-0.0010123776" constant="true"/>
      <parameter id="k_AdHmgb1_LvRen" name="k_AdHmgb1_LvRen" value="-0.0055706618" constant="true"/>
      <parameter id="k_AdHmgb1_LvTgfb1" name="k_AdHmgb1_LvTgfb1" value="0.0601792803" constant="true"/>
      <parameter id="k_AdHmgb1_LvTh" name="k_AdHmgb1_LvTh" value="-0.01759993" constant="true"/>
      <parameter id="k_AdHmgb1_LvTnf" name="k_AdHmgb1_LvTnf" value="-0.0019853101" constant="true"/>
      <parameter id="k_AdIl10_AdAce" name="k_AdIl10_AdAce" value="-0.0034349835" constant="true"/>
      <parameter id="k_AdIl10_AdAdra1a" name="k_AdIl10_AdAdra1a" value="-0.0015301487" constant="true"/>
      <parameter id="k_AdIl10_AdAdra2a" name="k_AdIl10_AdAdra2a" value="0.0006114814" constant="true"/>
      <parameter id="k_AdIl10_AdAdrb1" name="k_AdIl10_AdAdrb1" value="0.0523980726" constant="true"/>
      <parameter id="k_AdIl10_AdAdrb2" name="k_AdIl10_AdAdrb2" value="0.0005111173" constant="true"/>
      <parameter id="k_AdIl10_AdAgt" name="k_AdIl10_AdAgt" value="4.83723958579844e-05" constant="true"/>
      <parameter id="k_AdIl10_AdAgtr1" name="k_AdIl10_AdAgtr1" value="0" constant="true"/>
      <parameter id="k_AdIl10_AdAgtrap" name="k_AdIl10_AdAgtrap" value="0.000184019" constant="true"/>
      <parameter id="k_AdIl10_AdCacna1d" name="k_AdIl10_AdCacna1d" value="0" constant="true"/>
      <parameter id="k_AdIl10_AdCcl5" name="k_AdIl10_AdCcl5" value="3.66166064291401e-05" constant="true"/>
      <parameter id="k_AdIl10_AdCxcr3" name="k_AdIl10_AdCxcr3" value="-0.0018336457" constant="true"/>
      <parameter id="k_AdIl10_AdDbh" name="k_AdIl10_AdDbh" value="0.0009374379" constant="true"/>
      <parameter id="k_AdIl10_AdGja1" name="k_AdIl10_AdGja1" value="0" constant="true"/>
      <parameter id="k_AdIl10_AdHmgb1" name="k_AdIl10_AdHmgb1" value="-0.000674646" constant="true"/>
      <parameter id="k_AdIl10_AdIl10" name="k_AdIl10_AdIl10" value="-0.0078397976" constant="true"/>
      <parameter id="k_AdIl10_AdIl1a" name="k_AdIl10_AdIl1a" value="0" constant="true"/>
      <parameter id="k_AdIl10_AdIl1b" name="k_AdIl10_AdIl1b" value="-0.0014539557" constant="true"/>
      <parameter id="k_AdIl10_AdIl6" name="k_AdIl10_AdIl6" value="0" constant="true"/>
      <parameter id="k_AdIl10_AdRen" name="k_AdIl10_AdRen" value="-0.060016605" constant="true"/>
      <parameter id="k_AdIl10_AdTgfb1" name="k_AdIl10_AdTgfb1" value="0" constant="true"/>
      <parameter id="k_AdIl10_AdTh" name="k_AdIl10_AdTh" value="0" constant="true"/>
      <parameter id="k_AdIl10_AdTnf" name="k_AdIl10_AdTnf" value="-0.0090206436" constant="true"/>
      <parameter id="k_AdIl10_BsAce" name="k_AdIl10_BsAce" value="-0.0742227201" constant="true"/>
      <parameter id="k_AdIl10_BsAdra1a" name="k_AdIl10_BsAdra1a" value="-0.0766212762" constant="true"/>
      <parameter id="k_AdIl10_BsAdra2a" name="k_AdIl10_BsAdra2a" value="-0.0970732062" constant="true"/>
      <parameter id="k_AdIl10_BsAdrb1" name="k_AdIl10_BsAdrb1" value="-0.0033290021" constant="true"/>
      <parameter id="k_AdIl10_BsAdrb2" name="k_AdIl10_BsAdrb2" value="-0.0687903162" constant="true"/>
      <parameter id="k_AdIl10_BsAgt" name="k_AdIl10_BsAgt" value="5.33946759168462e-05" constant="true"/>
      <parameter id="k_AdIl10_BsAgtr1" name="k_AdIl10_BsAgtr1" value="0.0087450986" constant="true"/>
      <parameter id="k_AdIl10_BsAgtrap" name="k_AdIl10_BsAgtrap" value="4.42668774052988e-05" constant="true"/>
      <parameter id="k_AdIl10_BsCacna1d" name="k_AdIl10_BsCacna1d" value="0.0302488617" constant="true"/>
      <parameter id="k_AdIl10_BsCcl5" name="k_AdIl10_BsCcl5" value="-0.0038320035" constant="true"/>
      <parameter id="k_AdIl10_BsCxcr3" name="k_AdIl10_BsCxcr3" value="-0.008424889" constant="true"/>
      <parameter id="k_AdIl10_BsDbh" name="k_AdIl10_BsDbh" value="1.34003905348426e-05" constant="true"/>
      <parameter id="k_AdIl10_BsGja1" name="k_AdIl10_BsGja1" value="-0.0025867654" constant="true"/>
      <parameter id="k_AdIl10_BsHmgb1" name="k_AdIl10_BsHmgb1" value="3.9554e-05" constant="true"/>
      <parameter id="k_AdIl10_BsIl10" name="k_AdIl10_BsIl10" value="0.0069115851" constant="true"/>
      <parameter id="k_AdIl10_BsIl1a" name="k_AdIl10_BsIl1a" value="0" constant="true"/>
      <parameter id="k_AdIl10_BsIl1b" name="k_AdIl10_BsIl1b" value="5.90820363168744e-07" constant="true"/>
      <parameter id="k_AdIl10_BsIl6" name="k_AdIl10_BsIl6" value="-5.64830464315872e-06" constant="true"/>
      <parameter id="k_AdIl10_BsRen" name="k_AdIl10_BsRen" value="-0.0527757068" constant="true"/>
      <parameter id="k_AdIl10_BsTgfb1" name="k_AdIl10_BsTgfb1" value="0" constant="true"/>
      <parameter id="k_AdIl10_BsTh" name="k_AdIl10_BsTh" value="0.0318002557" constant="true"/>
      <parameter id="k_AdIl10_BsTnf" name="k_AdIl10_BsTnf" value="-0.0140684752" constant="true"/>
      <parameter id="k_AdIl10_KdAce" name="k_AdIl10_KdAce" value="0.0019261611" constant="true"/>
      <parameter id="k_AdIl10_KdAdra1a" name="k_AdIl10_KdAdra1a" value="0.0088734724" constant="true"/>
      <parameter id="k_AdIl10_KdAdra2a" name="k_AdIl10_KdAdra2a" value="-1.55391006160253e-05" constant="true"/>
      <parameter id="k_AdIl10_KdAdrb1" name="k_AdIl10_KdAdrb1" value="0.0181374262" constant="true"/>
      <parameter id="k_AdIl10_KdAdrb2" name="k_AdIl10_KdAdrb2" value="-0.0002006089" constant="true"/>
      <parameter id="k_AdIl10_KdAgt" name="k_AdIl10_KdAgt" value="0" constant="true"/>
      <parameter id="k_AdIl10_KdAgtr1" name="k_AdIl10_KdAgtr1" value="0" constant="true"/>
      <parameter id="k_AdIl10_KdAgtrap" name="k_AdIl10_KdAgtrap" value="0.0002192742" constant="true"/>
      <parameter id="k_AdIl10_KdCacna1d" name="k_AdIl10_KdCacna1d" value="-1.697e-06" constant="true"/>
      <parameter id="k_AdIl10_KdCcl5" name="k_AdIl10_KdCcl5" value="-0.0372455925" constant="true"/>
      <parameter id="k_AdIl10_KdCxcr3" name="k_AdIl10_KdCxcr3" value="-0.0067981668" constant="true"/>
      <parameter id="k_AdIl10_KdDbh" name="k_AdIl10_KdDbh" value="0.0298656831" constant="true"/>
      <parameter id="k_AdIl10_KdGja1" name="k_AdIl10_KdGja1" value="0.0273210673" constant="true"/>
      <parameter id="k_AdIl10_KdHmgb1" name="k_AdIl10_KdHmgb1" value="0.0012249842" constant="true"/>
      <parameter id="k_AdIl10_KdIl10" name="k_AdIl10_KdIl10" value="-0.003963892" constant="true"/>
      <parameter id="k_AdIl10_KdIl1a" name="k_AdIl10_KdIl1a" value="-0.0004514237" constant="true"/>
      <parameter id="k_AdIl10_KdIl1b" name="k_AdIl10_KdIl1b" value="5.20486019712897e-05" constant="true"/>
      <parameter id="k_AdIl10_KdIl6" name="k_AdIl10_KdIl6" value="0" constant="true"/>
      <parameter id="k_AdIl10_KdRen" name="k_AdIl10_KdRen" value="1.13517678250442e-05" constant="true"/>
      <parameter id="k_AdIl10_KdTgfb1" name="k_AdIl10_KdTgfb1" value="-4.13277241498113e-06" constant="true"/>
      <parameter id="k_AdIl10_KdTh" name="k_AdIl10_KdTh" value="0.008759345" constant="true"/>
      <parameter id="k_AdIl10_KdTnf" name="k_AdIl10_KdTnf" value="0.0297922199" constant="true"/>
      <parameter id="k_AdIl10_LiAce" name="k_AdIl10_LiAce" value="0" constant="true"/>
      <parameter id="k_AdIl10_LiAdra1a" name="k_AdIl10_LiAdra1a" value="-0.0003847509" constant="true"/>
      <parameter id="k_AdIl10_LiAdra2a" name="k_AdIl10_LiAdra2a" value="0.0001119573" constant="true"/>
      <parameter id="k_AdIl10_LiAdrb1" name="k_AdIl10_LiAdrb1" value="0.0136452501" constant="true"/>
      <parameter id="k_AdIl10_LiAdrb2" name="k_AdIl10_LiAdrb2" value="0.000580955" constant="true"/>
      <parameter id="k_AdIl10_LiAgt" name="k_AdIl10_LiAgt" value="-0.0005541632" constant="true"/>
      <parameter id="k_AdIl10_LiAgtr1" name="k_AdIl10_LiAgtr1" value="0" constant="true"/>
      <parameter id="k_AdIl10_LiAgtrap" name="k_AdIl10_LiAgtrap" value="-0.0258391274" constant="true"/>
      <parameter id="k_AdIl10_LiCacna1d" name="k_AdIl10_LiCacna1d" value="-1.71339132455807e-05" constant="true"/>
      <parameter id="k_AdIl10_LiCcl5" name="k_AdIl10_LiCcl5" value="-4.6778e-05" constant="true"/>
      <parameter id="k_AdIl10_LiCxcr3" name="k_AdIl10_LiCxcr3" value="0.0008848102" constant="true"/>
      <parameter id="k_AdIl10_LiDbh" name="k_AdIl10_LiDbh" value="0.0185255053" constant="true"/>
      <parameter id="k_AdIl10_LiGja1" name="k_AdIl10_LiGja1" value="-5.30177839173508e-06" constant="true"/>
      <parameter id="k_AdIl10_LiHmgb1" name="k_AdIl10_LiHmgb1" value="-0.0007489295" constant="true"/>
      <parameter id="k_AdIl10_LiIl10" name="k_AdIl10_LiIl10" value="0.0004549487" constant="true"/>
      <parameter id="k_AdIl10_LiIl1a" name="k_AdIl10_LiIl1a" value="0.0076734734" constant="true"/>
      <parameter id="k_AdIl10_LiIl1b" name="k_AdIl10_LiIl1b" value="0" constant="true"/>
      <parameter id="k_AdIl10_LiIl6" name="k_AdIl10_LiIl6" value="0.0006520617" constant="true"/>
      <parameter id="k_AdIl10_LiRen" name="k_AdIl10_LiRen" value="4.13000884965106e-05" constant="true"/>
      <parameter id="k_AdIl10_LiTgfb1" name="k_AdIl10_LiTgfb1" value="4.12535047686431e-05" constant="true"/>
      <parameter id="k_AdIl10_LiTh" name="k_AdIl10_LiTh" value="0" constant="true"/>
      <parameter id="k_AdIl10_LiTnf" name="k_AdIl10_LiTnf" value="8.73432196979227e-06" constant="true"/>
      <parameter id="k_AdIl10_LvAce" name="k_AdIl10_LvAce" value="-2.9892e-05" constant="true"/>
      <parameter id="k_AdIl10_LvAdra1a" name="k_AdIl10_LvAdra1a" value="0" constant="true"/>
      <parameter id="k_AdIl10_LvAdra2a" name="k_AdIl10_LvAdra2a" value="0.0309072281" constant="true"/>
      <parameter id="k_AdIl10_LvAdrb1" name="k_AdIl10_LvAdrb1" value="-0.0110371121" constant="true"/>
      <parameter id="k_AdIl10_LvAdrb2" name="k_AdIl10_LvAdrb2" value="-0.0625599986" constant="true"/>
      <parameter id="k_AdIl10_LvAgt" name="k_AdIl10_LvAgt" value="0.0348799599" constant="true"/>
      <parameter id="k_AdIl10_LvAgtr1" name="k_AdIl10_LvAgtr1" value="0.007988566" constant="true"/>
      <parameter id="k_AdIl10_LvAgtrap" name="k_AdIl10_LvAgtrap" value="0.0006677833" constant="true"/>
      <parameter id="k_AdIl10_LvCacna1d" name="k_AdIl10_LvCacna1d" value="0.0254628986" constant="true"/>
      <parameter id="k_AdIl10_LvCcl5" name="k_AdIl10_LvCcl5" value="0.0001697664" constant="true"/>
      <parameter id="k_AdIl10_LvCxcr3" name="k_AdIl10_LvCxcr3" value="-0.0346152035" constant="true"/>
      <parameter id="k_AdIl10_LvDbh" name="k_AdIl10_LvDbh" value="-0.0356954747" constant="true"/>
      <parameter id="k_AdIl10_LvGja1" name="k_AdIl10_LvGja1" value="0" constant="true"/>
      <parameter id="k_AdIl10_LvHmgb1" name="k_AdIl10_LvHmgb1" value="0.0017651117" constant="true"/>
      <parameter id="k_AdIl10_LvIl10" name="k_AdIl10_LvIl10" value="-3.04816871947879e-05" constant="true"/>
      <parameter id="k_AdIl10_LvIl1a" name="k_AdIl10_LvIl1a" value="0.0362623262" constant="true"/>
      <parameter id="k_AdIl10_LvIl1b" name="k_AdIl10_LvIl1b" value="0.0035440056" constant="true"/>
      <parameter id="k_AdIl10_LvIl6" name="k_AdIl10_LvIl6" value="0" constant="true"/>
      <parameter id="k_AdIl10_LvRen" name="k_AdIl10_LvRen" value="-0.0001472377" constant="true"/>
      <parameter id="k_AdIl10_LvTgfb1" name="k_AdIl10_LvTgfb1" value="0.0049452925" constant="true"/>
      <parameter id="k_AdIl10_LvTh" name="k_AdIl10_LvTh" value="-0.0113501347" constant="true"/>
      <parameter id="k_AdIl10_LvTnf" name="k_AdIl10_LvTnf" value="-0.0466250308" constant="true"/>
      <parameter id="k_AdIl1a_AdAce" name="k_AdIl1a_AdAce" value="0.0683315293" constant="true"/>
      <parameter id="k_AdIl1a_AdAdra1a" name="k_AdIl1a_AdAdra1a" value="1.296590623539e-05" constant="true"/>
      <parameter id="k_AdIl1a_AdAdra2a" name="k_AdIl1a_AdAdra2a" value="-0.036196104" constant="true"/>
      <parameter id="k_AdIl1a_AdAdrb1" name="k_AdIl1a_AdAdrb1" value="-0.0020262863" constant="true"/>
      <parameter id="k_AdIl1a_AdAdrb2" name="k_AdIl1a_AdAdrb2" value="0" constant="true"/>
      <parameter id="k_AdIl1a_AdAgt" name="k_AdIl1a_AdAgt" value="-0.0005948261" constant="true"/>
      <parameter id="k_AdIl1a_AdAgtr1" name="k_AdIl1a_AdAgtr1" value="0" constant="true"/>
      <parameter id="k_AdIl1a_AdAgtrap" name="k_AdIl1a_AdAgtrap" value="-0.000123125" constant="true"/>
      <parameter id="k_AdIl1a_AdCacna1d" name="k_AdIl1a_AdCacna1d" value="2.48201847627646e-05" constant="true"/>
      <parameter id="k_AdIl1a_AdCcl5" name="k_AdIl1a_AdCcl5" value="-0.0021965307" constant="true"/>
      <parameter id="k_AdIl1a_AdCxcr3" name="k_AdIl1a_AdCxcr3" value="-5.43123565596295e-05" constant="true"/>
      <parameter id="k_AdIl1a_AdDbh" name="k_AdIl1a_AdDbh" value="0" constant="true"/>
      <parameter id="k_AdIl1a_AdGja1" name="k_AdIl1a_AdGja1" value="5.18612876447486e-05" constant="true"/>
      <parameter id="k_AdIl1a_AdHmgb1" name="k_AdIl1a_AdHmgb1" value="4.31901684899162e-05" constant="true"/>
      <parameter id="k_AdIl1a_AdIl10" name="k_AdIl1a_AdIl10" value="0.0051126768" constant="true"/>
      <parameter id="k_AdIl1a_AdIl1a" name="k_AdIl1a_AdIl1a" value="-2.71937898379206e-05" constant="true"/>
      <parameter id="k_AdIl1a_AdIl1b" name="k_AdIl1a_AdIl1b" value="-1.0741833360474e-05" constant="true"/>
      <parameter id="k_AdIl1a_AdIl6" name="k_AdIl1a_AdIl6" value="-0.0008208449" constant="true"/>
      <parameter id="k_AdIl1a_AdRen" name="k_AdIl1a_AdRen" value="0.1013479121" constant="true"/>
      <parameter id="k_AdIl1a_AdTgfb1" name="k_AdIl1a_AdTgfb1" value="0" constant="true"/>
      <parameter id="k_AdIl1a_AdTh" name="k_AdIl1a_AdTh" value="-0.0026108088" constant="true"/>
      <parameter id="k_AdIl1a_AdTnf" name="k_AdIl1a_AdTnf" value="0.0001863294" constant="true"/>
      <parameter id="k_AdIl1a_BsAce" name="k_AdIl1a_BsAce" value="0.00025456" constant="true"/>
      <parameter id="k_AdIl1a_BsAdra1a" name="k_AdIl1a_BsAdra1a" value="0.0486071673" constant="true"/>
      <parameter id="k_AdIl1a_BsAdra2a" name="k_AdIl1a_BsAdra2a" value="0.0416465705" constant="true"/>
      <parameter id="k_AdIl1a_BsAdrb1" name="k_AdIl1a_BsAdrb1" value="0.000596342" constant="true"/>
      <parameter id="k_AdIl1a_BsAdrb2" name="k_AdIl1a_BsAdrb2" value="0.0468668995" constant="true"/>
      <parameter id="k_AdIl1a_BsAgt" name="k_AdIl1a_BsAgt" value="-0.0427649594" constant="true"/>
      <parameter id="k_AdIl1a_BsAgtr1" name="k_AdIl1a_BsAgtr1" value="-1.83957898922704e-06" constant="true"/>
      <parameter id="k_AdIl1a_BsAgtrap" name="k_AdIl1a_BsAgtrap" value="0.0107963057" constant="true"/>
      <parameter id="k_AdIl1a_BsCacna1d" name="k_AdIl1a_BsCacna1d" value="-0.0180530852" constant="true"/>
      <parameter id="k_AdIl1a_BsCcl5" name="k_AdIl1a_BsCcl5" value="0.1203230199" constant="true"/>
      <parameter id="k_AdIl1a_BsCxcr3" name="k_AdIl1a_BsCxcr3" value="0.0201586506" constant="true"/>
      <parameter id="k_AdIl1a_BsDbh" name="k_AdIl1a_BsDbh" value="-0.0468043738" constant="true"/>
      <parameter id="k_AdIl1a_BsGja1" name="k_AdIl1a_BsGja1" value="0.0451332861" constant="true"/>
      <parameter id="k_AdIl1a_BsHmgb1" name="k_AdIl1a_BsHmgb1" value="0.0106923675" constant="true"/>
      <parameter id="k_AdIl1a_BsIl10" name="k_AdIl1a_BsIl10" value="-0.0598949425" constant="true"/>
      <parameter id="k_AdIl1a_BsIl1a" name="k_AdIl1a_BsIl1a" value="-0.0059252747" constant="true"/>
      <parameter id="k_AdIl1a_BsIl1b" name="k_AdIl1a_BsIl1b" value="-0.0003023333" constant="true"/>
      <parameter id="k_AdIl1a_BsIl6" name="k_AdIl1a_BsIl6" value="0.000409553" constant="true"/>
      <parameter id="k_AdIl1a_BsRen" name="k_AdIl1a_BsRen" value="0.0011025891" constant="true"/>
      <parameter id="k_AdIl1a_BsTgfb1" name="k_AdIl1a_BsTgfb1" value="0.0318363672" constant="true"/>
      <parameter id="k_AdIl1a_BsTh" name="k_AdIl1a_BsTh" value="-0.0420004617" constant="true"/>
      <parameter id="k_AdIl1a_BsTnf" name="k_AdIl1a_BsTnf" value="0" constant="true"/>
      <parameter id="k_AdIl1a_KdAce" name="k_AdIl1a_KdAce" value="2.7673e-05" constant="true"/>
      <parameter id="k_AdIl1a_KdAdra1a" name="k_AdIl1a_KdAdra1a" value="-0.000114814" constant="true"/>
      <parameter id="k_AdIl1a_KdAdra2a" name="k_AdIl1a_KdAdra2a" value="5.91249609794353e-06" constant="true"/>
      <parameter id="k_AdIl1a_KdAdrb1" name="k_AdIl1a_KdAdrb1" value="-0.0015326716" constant="true"/>
      <parameter id="k_AdIl1a_KdAdrb2" name="k_AdIl1a_KdAdrb2" value="0.0365597229" constant="true"/>
      <parameter id="k_AdIl1a_KdAgt" name="k_AdIl1a_KdAgt" value="0.0003517744" constant="true"/>
      <parameter id="k_AdIl1a_KdAgtr1" name="k_AdIl1a_KdAgtr1" value="0" constant="true"/>
      <parameter id="k_AdIl1a_KdAgtrap" name="k_AdIl1a_KdAgtrap" value="0" constant="true"/>
      <parameter id="k_AdIl1a_KdCacna1d" name="k_AdIl1a_KdCacna1d" value="0.0254887218" constant="true"/>
      <parameter id="k_AdIl1a_KdCcl5" name="k_AdIl1a_KdCcl5" value="0" constant="true"/>
      <parameter id="k_AdIl1a_KdCxcr3" name="k_AdIl1a_KdCxcr3" value="0.0536965196" constant="true"/>
      <parameter id="k_AdIl1a_KdDbh" name="k_AdIl1a_KdDbh" value="0" constant="true"/>
      <parameter id="k_AdIl1a_KdGja1" name="k_AdIl1a_KdGja1" value="-0.0416073346" constant="true"/>
      <parameter id="k_AdIl1a_KdHmgb1" name="k_AdIl1a_KdHmgb1" value="-0.0002881914" constant="true"/>
      <parameter id="k_AdIl1a_KdIl10" name="k_AdIl1a_KdIl10" value="0.1151850641" constant="true"/>
      <parameter id="k_AdIl1a_KdIl1a" name="k_AdIl1a_KdIl1a" value="0.0573224822" constant="true"/>
      <parameter id="k_AdIl1a_KdIl1b" name="k_AdIl1a_KdIl1b" value="-1.6403e-05" constant="true"/>
      <parameter id="k_AdIl1a_KdIl6" name="k_AdIl1a_KdIl6" value="0.0048984255" constant="true"/>
      <parameter id="k_AdIl1a_KdRen" name="k_AdIl1a_KdRen" value="0" constant="true"/>
      <parameter id="k_AdIl1a_KdTgfb1" name="k_AdIl1a_KdTgfb1" value="0.049672102" constant="true"/>
      <parameter id="k_AdIl1a_KdTh" name="k_AdIl1a_KdTh" value="-0.0001224542" constant="true"/>
      <parameter id="k_AdIl1a_KdTnf" name="k_AdIl1a_KdTnf" value="-1.33404945327126e-05" constant="true"/>
      <parameter id="k_AdIl1a_LiAce" name="k_AdIl1a_LiAce" value="-0.0012408046" constant="true"/>
      <parameter id="k_AdIl1a_LiAdra1a" name="k_AdIl1a_LiAdra1a" value="0.0001673539" constant="true"/>
      <parameter id="k_AdIl1a_LiAdra2a" name="k_AdIl1a_LiAdra2a" value="-3.88184223360703e-05" constant="true"/>
      <parameter id="k_AdIl1a_LiAdrb1" name="k_AdIl1a_LiAdrb1" value="-0.0593086182" constant="true"/>
      <parameter id="k_AdIl1a_LiAdrb2" name="k_AdIl1a_LiAdrb2" value="-0.0223882757" constant="true"/>
      <parameter id="k_AdIl1a_LiAgt" name="k_AdIl1a_LiAgt" value="0.0022926105" constant="true"/>
      <parameter id="k_AdIl1a_LiAgtr1" name="k_AdIl1a_LiAgtr1" value="0" constant="true"/>
      <parameter id="k_AdIl1a_LiAgtrap" name="k_AdIl1a_LiAgtrap" value="3.57960510758612e-05" constant="true"/>
      <parameter id="k_AdIl1a_LiCacna1d" name="k_AdIl1a_LiCacna1d" value="0.0003414031" constant="true"/>
      <parameter id="k_AdIl1a_LiCcl5" name="k_AdIl1a_LiCcl5" value="5.74412566437809e-05" constant="true"/>
      <parameter id="k_AdIl1a_LiCxcr3" name="k_AdIl1a_LiCxcr3" value="2.0327830053512e-05" constant="true"/>
      <parameter id="k_AdIl1a_LiDbh" name="k_AdIl1a_LiDbh" value="-0.012766148" constant="true"/>
      <parameter id="k_AdIl1a_LiGja1" name="k_AdIl1a_LiGja1" value="0.0390724954" constant="true"/>
      <parameter id="k_AdIl1a_LiHmgb1" name="k_AdIl1a_LiHmgb1" value="0.0051871871" constant="true"/>
      <parameter id="k_AdIl1a_LiIl10" name="k_AdIl1a_LiIl10" value="-0.1048535384" constant="true"/>
      <parameter id="k_AdIl1a_LiIl1a" name="k_AdIl1a_LiIl1a" value="-0.0026033886" constant="true"/>
      <parameter id="k_AdIl1a_LiIl1b" name="k_AdIl1a_LiIl1b" value="0" constant="true"/>
      <parameter id="k_AdIl1a_LiIl6" name="k_AdIl1a_LiIl6" value="-0.0972153856" constant="true"/>
      <parameter id="k_AdIl1a_LiRen" name="k_AdIl1a_LiRen" value="-0.0004852284" constant="true"/>
      <parameter id="k_AdIl1a_LiTgfb1" name="k_AdIl1a_LiTgfb1" value="-0.000999781" constant="true"/>
      <parameter id="k_AdIl1a_LiTh" name="k_AdIl1a_LiTh" value="1.4107739282568e-05" constant="true"/>
      <parameter id="k_AdIl1a_LiTnf" name="k_AdIl1a_LiTnf" value="-0.0104457466" constant="true"/>
      <parameter id="k_AdIl1a_LvAce" name="k_AdIl1a_LvAce" value="-0.0044594843" constant="true"/>
      <parameter id="k_AdIl1a_LvAdra1a" name="k_AdIl1a_LvAdra1a" value="0" constant="true"/>
      <parameter id="k_AdIl1a_LvAdra2a" name="k_AdIl1a_LvAdra2a" value="-0.0738534271" constant="true"/>
      <parameter id="k_AdIl1a_LvAdrb1" name="k_AdIl1a_LvAdrb1" value="0.006043882" constant="true"/>
      <parameter id="k_AdIl1a_LvAdrb2" name="k_AdIl1a_LvAdrb2" value="0.0785696918" constant="true"/>
      <parameter id="k_AdIl1a_LvAgt" name="k_AdIl1a_LvAgt" value="-0.0075127332" constant="true"/>
      <parameter id="k_AdIl1a_LvAgtr1" name="k_AdIl1a_LvAgtr1" value="-0.0704109864" constant="true"/>
      <parameter id="k_AdIl1a_LvAgtrap" name="k_AdIl1a_LvAgtrap" value="-0.0541415608" constant="true"/>
      <parameter id="k_AdIl1a_LvCacna1d" name="k_AdIl1a_LvCacna1d" value="-0.0810640003" constant="true"/>
      <parameter id="k_AdIl1a_LvCcl5" name="k_AdIl1a_LvCcl5" value="-0.04275506" constant="true"/>
      <parameter id="k_AdIl1a_LvCxcr3" name="k_AdIl1a_LvCxcr3" value="0.0588666478" constant="true"/>
      <parameter id="k_AdIl1a_LvDbh" name="k_AdIl1a_LvDbh" value="0.001025197" constant="true"/>
      <parameter id="k_AdIl1a_LvGja1" name="k_AdIl1a_LvGja1" value="0" constant="true"/>
      <parameter id="k_AdIl1a_LvHmgb1" name="k_AdIl1a_LvHmgb1" value="-0.0226320865" constant="true"/>
      <parameter id="k_AdIl1a_LvIl10" name="k_AdIl1a_LvIl10" value="0.0136688003" constant="true"/>
      <parameter id="k_AdIl1a_LvIl1a" name="k_AdIl1a_LvIl1a" value="-0.0002964314" constant="true"/>
      <parameter id="k_AdIl1a_LvIl1b" name="k_AdIl1a_LvIl1b" value="-0.0094780375" constant="true"/>
      <parameter id="k_AdIl1a_LvIl6" name="k_AdIl1a_LvIl6" value="0.0006025824" constant="true"/>
      <parameter id="k_AdIl1a_LvRen" name="k_AdIl1a_LvRen" value="0.0004163283" constant="true"/>
      <parameter id="k_AdIl1a_LvTgfb1" name="k_AdIl1a_LvTgfb1" value="-0.0721462838" constant="true"/>
      <parameter id="k_AdIl1a_LvTh" name="k_AdIl1a_LvTh" value="0.0062212256" constant="true"/>
      <parameter id="k_AdIl1a_LvTnf" name="k_AdIl1a_LvTnf" value="0.0015018997" constant="true"/>
      <parameter id="k_AdIl1b_AdAce" name="k_AdIl1b_AdAce" value="0.0817379274" constant="true"/>
      <parameter id="k_AdIl1b_AdAdra1a" name="k_AdIl1b_AdAdra1a" value="-2.88687749102176e-06" constant="true"/>
      <parameter id="k_AdIl1b_AdAdra2a" name="k_AdIl1b_AdAdra2a" value="-0.000314889" constant="true"/>
      <parameter id="k_AdIl1b_AdAdrb1" name="k_AdIl1b_AdAdrb1" value="-0.004593173" constant="true"/>
      <parameter id="k_AdIl1b_AdAdrb2" name="k_AdIl1b_AdAdrb2" value="2.47849031577321e-06" constant="true"/>
      <parameter id="k_AdIl1b_AdAgt" name="k_AdIl1b_AdAgt" value="-0.0002353946" constant="true"/>
      <parameter id="k_AdIl1b_AdAgtr1" name="k_AdIl1b_AdAgtr1" value="0" constant="true"/>
      <parameter id="k_AdIl1b_AdAgtrap" name="k_AdIl1b_AdAgtrap" value="-0.0002083598" constant="true"/>
      <parameter id="k_AdIl1b_AdCacna1d" name="k_AdIl1b_AdCacna1d" value="0" constant="true"/>
      <parameter id="k_AdIl1b_AdCcl5" name="k_AdIl1b_AdCcl5" value="-0.0007918622" constant="true"/>
      <parameter id="k_AdIl1b_AdCxcr3" name="k_AdIl1b_AdCxcr3" value="-5.57295060864259e-05" constant="true"/>
      <parameter id="k_AdIl1b_AdDbh" name="k_AdIl1b_AdDbh" value="0" constant="true"/>
      <parameter id="k_AdIl1b_AdGja1" name="k_AdIl1b_AdGja1" value="0.0001869073" constant="true"/>
      <parameter id="k_AdIl1b_AdHmgb1" name="k_AdIl1b_AdHmgb1" value="-0.0001478199" constant="true"/>
      <parameter id="k_AdIl1b_AdIl10" name="k_AdIl1b_AdIl10" value="0.0370100681" constant="true"/>
      <parameter id="k_AdIl1b_AdIl1a" name="k_AdIl1b_AdIl1a" value="-0.0002669738" constant="true"/>
      <parameter id="k_AdIl1b_AdIl1b" name="k_AdIl1b_AdIl1b" value="-0.0004270549" constant="true"/>
      <parameter id="k_AdIl1b_AdIl6" name="k_AdIl1b_AdIl6" value="-0.0007114057" constant="true"/>
      <parameter id="k_AdIl1b_AdRen" name="k_AdIl1b_AdRen" value="0.0799756598" constant="true"/>
      <parameter id="k_AdIl1b_AdTgfb1" name="k_AdIl1b_AdTgfb1" value="-6.50432713803858e-05" constant="true"/>
      <parameter id="k_AdIl1b_AdTh" name="k_AdIl1b_AdTh" value="-0.00190933" constant="true"/>
      <parameter id="k_AdIl1b_AdTnf" name="k_AdIl1b_AdTnf" value="0.0121257174" constant="true"/>
      <parameter id="k_AdIl1b_BsAce" name="k_AdIl1b_BsAce" value="0.0001105627" constant="true"/>
      <parameter id="k_AdIl1b_BsAdra1a" name="k_AdIl1b_BsAdra1a" value="0.0261637172" constant="true"/>
      <parameter id="k_AdIl1b_BsAdra2a" name="k_AdIl1b_BsAdra2a" value="0.0256150466" constant="true"/>
      <parameter id="k_AdIl1b_BsAdrb1" name="k_AdIl1b_BsAdrb1" value="0.0001070119" constant="true"/>
      <parameter id="k_AdIl1b_BsAdrb2" name="k_AdIl1b_BsAdrb2" value="0.0173334502" constant="true"/>
      <parameter id="k_AdIl1b_BsAgt" name="k_AdIl1b_BsAgt" value="-0.034832066" constant="true"/>
      <parameter id="k_AdIl1b_BsAgtr1" name="k_AdIl1b_BsAgtr1" value="-7.93706345580313e-05" constant="true"/>
      <parameter id="k_AdIl1b_BsAgtrap" name="k_AdIl1b_BsAgtrap" value="-7.9075330981194e-05" constant="true"/>
      <parameter id="k_AdIl1b_BsCacna1d" name="k_AdIl1b_BsCacna1d" value="-0.017114565" constant="true"/>
      <parameter id="k_AdIl1b_BsCcl5" name="k_AdIl1b_BsCcl5" value="0.0612253009" constant="true"/>
      <parameter id="k_AdIl1b_BsCxcr3" name="k_AdIl1b_BsCxcr3" value="0.0003913261" constant="true"/>
      <parameter id="k_AdIl1b_BsDbh" name="k_AdIl1b_BsDbh" value="-0.0407145916" constant="true"/>
      <parameter id="k_AdIl1b_BsGja1" name="k_AdIl1b_BsGja1" value="0.0455956637" constant="true"/>
      <parameter id="k_AdIl1b_BsHmgb1" name="k_AdIl1b_BsHmgb1" value="-5.36295054356877e-05" constant="true"/>
      <parameter id="k_AdIl1b_BsIl10" name="k_AdIl1b_BsIl10" value="-0.0586255549" constant="true"/>
      <parameter id="k_AdIl1b_BsIl1a" name="k_AdIl1b_BsIl1a" value="-0.0062878649" constant="true"/>
      <parameter id="k_AdIl1b_BsIl1b" name="k_AdIl1b_BsIl1b" value="0" constant="true"/>
      <parameter id="k_AdIl1b_BsIl6" name="k_AdIl1b_BsIl6" value="0.0002980515" constant="true"/>
      <parameter id="k_AdIl1b_BsRen" name="k_AdIl1b_BsRen" value="0.0087539253" constant="true"/>
      <parameter id="k_AdIl1b_BsTgfb1" name="k_AdIl1b_BsTgfb1" value="-0.0060731515" constant="true"/>
      <parameter id="k_AdIl1b_BsTh" name="k_AdIl1b_BsTh" value="-0.0589417742" constant="true"/>
      <parameter id="k_AdIl1b_BsTnf" name="k_AdIl1b_BsTnf" value="0.0035011495" constant="true"/>
      <parameter id="k_AdIl1b_KdAce" name="k_AdIl1b_KdAce" value="0.0001081437" constant="true"/>
      <parameter id="k_AdIl1b_KdAdra1a" name="k_AdIl1b_KdAdra1a" value="-0.0005106177" constant="true"/>
      <parameter id="k_AdIl1b_KdAdra2a" name="k_AdIl1b_KdAdra2a" value="2.12004535189215e-05" constant="true"/>
      <parameter id="k_AdIl1b_KdAdrb1" name="k_AdIl1b_KdAdrb1" value="-5.85115676468655e-05" constant="true"/>
      <parameter id="k_AdIl1b_KdAdrb2" name="k_AdIl1b_KdAdrb2" value="0.0002459198" constant="true"/>
      <parameter id="k_AdIl1b_KdAgt" name="k_AdIl1b_KdAgt" value="0.006018605" constant="true"/>
      <parameter id="k_AdIl1b_KdAgtr1" name="k_AdIl1b_KdAgtr1" value="-9.6173e-05" constant="true"/>
      <parameter id="k_AdIl1b_KdAgtrap" name="k_AdIl1b_KdAgtrap" value="0.0285059866" constant="true"/>
      <parameter id="k_AdIl1b_KdCacna1d" name="k_AdIl1b_KdCacna1d" value="0.0634511408" constant="true"/>
      <parameter id="k_AdIl1b_KdCcl5" name="k_AdIl1b_KdCcl5" value="-0.0004896995" constant="true"/>
      <parameter id="k_AdIl1b_KdCxcr3" name="k_AdIl1b_KdCxcr3" value="0.0060711043" constant="true"/>
      <parameter id="k_AdIl1b_KdDbh" name="k_AdIl1b_KdDbh" value="-0.0066563452" constant="true"/>
      <parameter id="k_AdIl1b_KdGja1" name="k_AdIl1b_KdGja1" value="-0.0019301533" constant="true"/>
      <parameter id="k_AdIl1b_KdHmgb1" name="k_AdIl1b_KdHmgb1" value="-0.0001522052" constant="true"/>
      <parameter id="k_AdIl1b_KdIl10" name="k_AdIl1b_KdIl10" value="0.0829627202" constant="true"/>
      <parameter id="k_AdIl1b_KdIl1a" name="k_AdIl1b_KdIl1a" value="0.0420307264" constant="true"/>
      <parameter id="k_AdIl1b_KdIl1b" name="k_AdIl1b_KdIl1b" value="-0.0004084191" constant="true"/>
      <parameter id="k_AdIl1b_KdIl6" name="k_AdIl1b_KdIl6" value="0.0062571624" constant="true"/>
      <parameter id="k_AdIl1b_KdRen" name="k_AdIl1b_KdRen" value="-2.15850882872676e-06" constant="true"/>
      <parameter id="k_AdIl1b_KdTgfb1" name="k_AdIl1b_KdTgfb1" value="1.46664914412548e-05" constant="true"/>
      <parameter id="k_AdIl1b_KdTh" name="k_AdIl1b_KdTh" value="-0.0083802281" constant="true"/>
      <parameter id="k_AdIl1b_KdTnf" name="k_AdIl1b_KdTnf" value="-0.0016299427" constant="true"/>
      <parameter id="k_AdIl1b_LiAce" name="k_AdIl1b_LiAce" value="-7.98690085973029e-06" constant="true"/>
      <parameter id="k_AdIl1b_LiAdra1a" name="k_AdIl1b_LiAdra1a" value="0.001187965" constant="true"/>
      <parameter id="k_AdIl1b_LiAdra2a" name="k_AdIl1b_LiAdra2a" value="-5.40043789783769e-05" constant="true"/>
      <parameter id="k_AdIl1b_LiAdrb1" name="k_AdIl1b_LiAdrb1" value="-0.0230680631" constant="true"/>
      <parameter id="k_AdIl1b_LiAdrb2" name="k_AdIl1b_LiAdrb2" value="-0.0030197177" constant="true"/>
      <parameter id="k_AdIl1b_LiAgt" name="k_AdIl1b_LiAgt" value="0.0072497485" constant="true"/>
      <parameter id="k_AdIl1b_LiAgtr1" name="k_AdIl1b_LiAgtr1" value="0" constant="true"/>
      <parameter id="k_AdIl1b_LiAgtrap" name="k_AdIl1b_LiAgtrap" value="5.88965996071403e-05" constant="true"/>
      <parameter id="k_AdIl1b_LiCacna1d" name="k_AdIl1b_LiCacna1d" value="6.8173e-05" constant="true"/>
      <parameter id="k_AdIl1b_LiCcl5" name="k_AdIl1b_LiCcl5" value="8.22730810789539e-05" constant="true"/>
      <parameter id="k_AdIl1b_LiCxcr3" name="k_AdIl1b_LiCxcr3" value="2.90018467476569e-05" constant="true"/>
      <parameter id="k_AdIl1b_LiDbh" name="k_AdIl1b_LiDbh" value="-0.0037023068" constant="true"/>
      <parameter id="k_AdIl1b_LiGja1" name="k_AdIl1b_LiGja1" value="0.0269199715" constant="true"/>
      <parameter id="k_AdIl1b_LiHmgb1" name="k_AdIl1b_LiHmgb1" value="0.0012251786" constant="true"/>
      <parameter id="k_AdIl1b_LiIl10" name="k_AdIl1b_LiIl10" value="-0.0824425435" constant="true"/>
      <parameter id="k_AdIl1b_LiIl1a" name="k_AdIl1b_LiIl1a" value="-0.0002836816" constant="true"/>
      <parameter id="k_AdIl1b_LiIl1b" name="k_AdIl1b_LiIl1b" value="0" constant="true"/>
      <parameter id="k_AdIl1b_LiIl6" name="k_AdIl1b_LiIl6" value="-0.069444107" constant="true"/>
      <parameter id="k_AdIl1b_LiRen" name="k_AdIl1b_LiRen" value="-6.40096497458758e-05" constant="true"/>
      <parameter id="k_AdIl1b_LiTgfb1" name="k_AdIl1b_LiTgfb1" value="-6.79873385150279e-05" constant="true"/>
      <parameter id="k_AdIl1b_LiTh" name="k_AdIl1b_LiTh" value="3.7671e-05" constant="true"/>
      <parameter id="k_AdIl1b_LiTnf" name="k_AdIl1b_LiTnf" value="-0.004886086" constant="true"/>
      <parameter id="k_AdIl1b_LvAce" name="k_AdIl1b_LvAce" value="-0.00431974" constant="true"/>
      <parameter id="k_AdIl1b_LvAdra1a" name="k_AdIl1b_LvAdra1a" value="0.000283025" constant="true"/>
      <parameter id="k_AdIl1b_LvAdra2a" name="k_AdIl1b_LvAdra2a" value="-0.0810863496" constant="true"/>
      <parameter id="k_AdIl1b_LvAdrb1" name="k_AdIl1b_LvAdrb1" value="-0.0001036096" constant="true"/>
      <parameter id="k_AdIl1b_LvAdrb2" name="k_AdIl1b_LvAdrb2" value="0.034017537" constant="true"/>
      <parameter id="k_AdIl1b_LvAgt" name="k_AdIl1b_LvAgt" value="-0.0002213511" constant="true"/>
      <parameter id="k_AdIl1b_LvAgtr1" name="k_AdIl1b_LvAgtr1" value="-0.046181294" constant="true"/>
      <parameter id="k_AdIl1b_LvAgtrap" name="k_AdIl1b_LvAgtrap" value="-0.0072193892" constant="true"/>
      <parameter id="k_AdIl1b_LvCacna1d" name="k_AdIl1b_LvCacna1d" value="-0.0109132856" constant="true"/>
      <parameter id="k_AdIl1b_LvCcl5" name="k_AdIl1b_LvCcl5" value="-0.0457404717" constant="true"/>
      <parameter id="k_AdIl1b_LvCxcr3" name="k_AdIl1b_LvCxcr3" value="0.0146268968" constant="true"/>
      <parameter id="k_AdIl1b_LvDbh" name="k_AdIl1b_LvDbh" value="0.0015177976" constant="true"/>
      <parameter id="k_AdIl1b_LvGja1" name="k_AdIl1b_LvGja1" value="8.56749631201964e-06" constant="true"/>
      <parameter id="k_AdIl1b_LvHmgb1" name="k_AdIl1b_LvHmgb1" value="-0.00125583" constant="true"/>
      <parameter id="k_AdIl1b_LvIl10" name="k_AdIl1b_LvIl10" value="0.0146381292" constant="true"/>
      <parameter id="k_AdIl1b_LvIl1a" name="k_AdIl1b_LvIl1a" value="0.0021557968" constant="true"/>
      <parameter id="k_AdIl1b_LvIl1b" name="k_AdIl1b_LvIl1b" value="-0.0289533721" constant="true"/>
      <parameter id="k_AdIl1b_LvIl6" name="k_AdIl1b_LvIl6" value="0.000133394" constant="true"/>
      <parameter id="k_AdIl1b_LvRen" name="k_AdIl1b_LvRen" value="0.0001196835" constant="true"/>
      <parameter id="k_AdIl1b_LvTgfb1" name="k_AdIl1b_LvTgfb1" value="-0.0595298127" constant="true"/>
      <parameter id="k_AdIl1b_LvTh" name="k_AdIl1b_LvTh" value="-3.1100134755252e-05" constant="true"/>
      <parameter id="k_AdIl1b_LvTnf" name="k_AdIl1b_LvTnf" value="0.0036734151" constant="true"/>
      <parameter id="k_AdIl6_AdAce" name="k_AdIl6_AdAce" value="0.0627300138" constant="true"/>
      <parameter id="k_AdIl6_AdAdra1a" name="k_AdIl6_AdAdra1a" value="1.87239081544095e-05" constant="true"/>
      <parameter id="k_AdIl6_AdAdra2a" name="k_AdIl6_AdAdra2a" value="-0.0002214503" constant="true"/>
      <parameter id="k_AdIl6_AdAdrb1" name="k_AdIl6_AdAdrb1" value="-0.0049780148" constant="true"/>
      <parameter id="k_AdIl6_AdAdrb2" name="k_AdIl6_AdAdrb2" value="0" constant="true"/>
      <parameter id="k_AdIl6_AdAgt" name="k_AdIl6_AdAgt" value="-0.0093032198" constant="true"/>
      <parameter id="k_AdIl6_AdAgtr1" name="k_AdIl6_AdAgtr1" value="0" constant="true"/>
      <parameter id="k_AdIl6_AdAgtrap" name="k_AdIl6_AdAgtrap" value="-0.0097661166" constant="true"/>
      <parameter id="k_AdIl6_AdCacna1d" name="k_AdIl6_AdCacna1d" value="0" constant="true"/>
      <parameter id="k_AdIl6_AdCcl5" name="k_AdIl6_AdCcl5" value="-9.0127e-05" constant="true"/>
      <parameter id="k_AdIl6_AdCxcr3" name="k_AdIl6_AdCxcr3" value="-8.689e-06" constant="true"/>
      <parameter id="k_AdIl6_AdDbh" name="k_AdIl6_AdDbh" value="0" constant="true"/>
      <parameter id="k_AdIl6_AdGja1" name="k_AdIl6_AdGja1" value="0.0007363415" constant="true"/>
      <parameter id="k_AdIl6_AdHmgb1" name="k_AdIl6_AdHmgb1" value="-0.0002276002" constant="true"/>
      <parameter id="k_AdIl6_AdIl10" name="k_AdIl6_AdIl10" value="0.0771326318" constant="true"/>
      <parameter id="k_AdIl6_AdIl1a" name="k_AdIl6_AdIl1a" value="0" constant="true"/>
      <parameter id="k_AdIl6_AdIl1b" name="k_AdIl6_AdIl1b" value="0.000540024" constant="true"/>
      <parameter id="k_AdIl6_AdIl6" name="k_AdIl6_AdIl6" value="0" constant="true"/>
      <parameter id="k_AdIl6_AdRen" name="k_AdIl6_AdRen" value="0.0586588252" constant="true"/>
      <parameter id="k_AdIl6_AdTgfb1" name="k_AdIl6_AdTgfb1" value="0.0008426546" constant="true"/>
      <parameter id="k_AdIl6_AdTh" name="k_AdIl6_AdTh" value="-0.0001239576" constant="true"/>
      <parameter id="k_AdIl6_AdTnf" name="k_AdIl6_AdTnf" value="0.0284590697" constant="true"/>
      <parameter id="k_AdIl6_BsAce" name="k_AdIl6_BsAce" value="0.0018028374" constant="true"/>
      <parameter id="k_AdIl6_BsAdra1a" name="k_AdIl6_BsAdra1a" value="0.0431125467" constant="true"/>
      <parameter id="k_AdIl6_BsAdra2a" name="k_AdIl6_BsAdra2a" value="0.097422286" constant="true"/>
      <parameter id="k_AdIl6_BsAdrb1" name="k_AdIl6_BsAdrb1" value="0.0004877807" constant="true"/>
      <parameter id="k_AdIl6_BsAdrb2" name="k_AdIl6_BsAdrb2" value="0.0040565488" constant="true"/>
      <parameter id="k_AdIl6_BsAgt" name="k_AdIl6_BsAgt" value="-0.0005750431" constant="true"/>
      <parameter id="k_AdIl6_BsAgtr1" name="k_AdIl6_BsAgtr1" value="1.73208939062768e-06" constant="true"/>
      <parameter id="k_AdIl6_BsAgtrap" name="k_AdIl6_BsAgtrap" value="7.08073834305705e-05" constant="true"/>
      <parameter id="k_AdIl6_BsCacna1d" name="k_AdIl6_BsCacna1d" value="-0.0188226945" constant="true"/>
      <parameter id="k_AdIl6_BsCcl5" name="k_AdIl6_BsCcl5" value="0.0343918598" constant="true"/>
      <parameter id="k_AdIl6_BsCxcr3" name="k_AdIl6_BsCxcr3" value="6.5102457839059e-05" constant="true"/>
      <parameter id="k_AdIl6_BsDbh" name="k_AdIl6_BsDbh" value="-0.0610343604" constant="true"/>
      <parameter id="k_AdIl6_BsGja1" name="k_AdIl6_BsGja1" value="0.0136253418" constant="true"/>
      <parameter id="k_AdIl6_BsHmgb1" name="k_AdIl6_BsHmgb1" value="2.13083117959477e-05" constant="true"/>
      <parameter id="k_AdIl6_BsIl10" name="k_AdIl6_BsIl10" value="-0.0593581829" constant="true"/>
      <parameter id="k_AdIl6_BsIl1a" name="k_AdIl6_BsIl1a" value="-0.012988854" constant="true"/>
      <parameter id="k_AdIl6_BsIl1b" name="k_AdIl6_BsIl1b" value="-0.0020784121" constant="true"/>
      <parameter id="k_AdIl6_BsIl6" name="k_AdIl6_BsIl6" value="0" constant="true"/>
      <parameter id="k_AdIl6_BsRen" name="k_AdIl6_BsRen" value="0.0025397446" constant="true"/>
      <parameter id="k_AdIl6_BsTgfb1" name="k_AdIl6_BsTgfb1" value="0" constant="true"/>
      <parameter id="k_AdIl6_BsTh" name="k_AdIl6_BsTh" value="-0.0477254924" constant="true"/>
      <parameter id="k_AdIl6_BsTnf" name="k_AdIl6_BsTnf" value="0.0002326928" constant="true"/>
      <parameter id="k_AdIl6_KdAce" name="k_AdIl6_KdAce" value="4.6018e-05" constant="true"/>
      <parameter id="k_AdIl6_KdAdra1a" name="k_AdIl6_KdAdra1a" value="-4.17943880489621e-05" constant="true"/>
      <parameter id="k_AdIl6_KdAdra2a" name="k_AdIl6_KdAdra2a" value="5.53178628816834e-06" constant="true"/>
      <parameter id="k_AdIl6_KdAdrb1" name="k_AdIl6_KdAdrb1" value="0" constant="true"/>
      <parameter id="k_AdIl6_KdAdrb2" name="k_AdIl6_KdAdrb2" value="0.0001411709" constant="true"/>
      <parameter id="k_AdIl6_KdAgt" name="k_AdIl6_KdAgt" value="0.0208208429" constant="true"/>
      <parameter id="k_AdIl6_KdAgtr1" name="k_AdIl6_KdAgtr1" value="-0.0008157409" constant="true"/>
      <parameter id="k_AdIl6_KdAgtrap" name="k_AdIl6_KdAgtrap" value="0.0199927517" constant="true"/>
      <parameter id="k_AdIl6_KdCacna1d" name="k_AdIl6_KdCacna1d" value="0.0620721102" constant="true"/>
      <parameter id="k_AdIl6_KdCcl5" name="k_AdIl6_KdCcl5" value="-0.000171392" constant="true"/>
      <parameter id="k_AdIl6_KdCxcr3" name="k_AdIl6_KdCxcr3" value="0.0022256433" constant="true"/>
      <parameter id="k_AdIl6_KdDbh" name="k_AdIl6_KdDbh" value="-0.00075618" constant="true"/>
      <parameter id="k_AdIl6_KdGja1" name="k_AdIl6_KdGja1" value="-0.0020273752" constant="true"/>
      <parameter id="k_AdIl6_KdHmgb1" name="k_AdIl6_KdHmgb1" value="-0.0014211018" constant="true"/>
      <parameter id="k_AdIl6_KdIl10" name="k_AdIl6_KdIl10" value="0.0654878934" constant="true"/>
      <parameter id="k_AdIl6_KdIl1a" name="k_AdIl6_KdIl1a" value="0.0186855327" constant="true"/>
      <parameter id="k_AdIl6_KdIl1b" name="k_AdIl6_KdIl1b" value="-0.0117340775" constant="true"/>
      <parameter id="k_AdIl6_KdIl6" name="k_AdIl6_KdIl6" value="0.0015182129" constant="true"/>
      <parameter id="k_AdIl6_KdRen" name="k_AdIl6_KdRen" value="0" constant="true"/>
      <parameter id="k_AdIl6_KdTgfb1" name="k_AdIl6_KdTgfb1" value="7.91179078321062e-06" constant="true"/>
      <parameter id="k_AdIl6_KdTh" name="k_AdIl6_KdTh" value="-0.0026557385" constant="true"/>
      <parameter id="k_AdIl6_KdTnf" name="k_AdIl6_KdTnf" value="-0.0015238229" constant="true"/>
      <parameter id="k_AdIl6_LiAce" name="k_AdIl6_LiAce" value="0" constant="true"/>
      <parameter id="k_AdIl6_LiAdra1a" name="k_AdIl6_LiAdra1a" value="0.0044616283" constant="true"/>
      <parameter id="k_AdIl6_LiAdra2a" name="k_AdIl6_LiAdra2a" value="-3.74828554282127e-05" constant="true"/>
      <parameter id="k_AdIl6_LiAdrb1" name="k_AdIl6_LiAdrb1" value="-0.0335770827" constant="true"/>
      <parameter id="k_AdIl6_LiAdrb2" name="k_AdIl6_LiAdrb2" value="-0.0003288935" constant="true"/>
      <parameter id="k_AdIl6_LiAgt" name="k_AdIl6_LiAgt" value="0.0067540439" constant="true"/>
      <parameter id="k_AdIl6_LiAgtr1" name="k_AdIl6_LiAgtr1" value="0" constant="true"/>
      <parameter id="k_AdIl6_LiAgtrap" name="k_AdIl6_LiAgtrap" value="2.41482168482007e-05" constant="true"/>
      <parameter id="k_AdIl6_LiCacna1d" name="k_AdIl6_LiCacna1d" value="0.0042031926" constant="true"/>
      <parameter id="k_AdIl6_LiCcl5" name="k_AdIl6_LiCcl5" value="7.83067437330495e-05" constant="true"/>
      <parameter id="k_AdIl6_LiCxcr3" name="k_AdIl6_LiCxcr3" value="1.3313e-05" constant="true"/>
      <parameter id="k_AdIl6_LiDbh" name="k_AdIl6_LiDbh" value="-1.1319769989888e-05" constant="true"/>
      <parameter id="k_AdIl6_LiGja1" name="k_AdIl6_LiGja1" value="0.0015173386" constant="true"/>
      <parameter id="k_AdIl6_LiHmgb1" name="k_AdIl6_LiHmgb1" value="0.0027403948" constant="true"/>
      <parameter id="k_AdIl6_LiIl10" name="k_AdIl6_LiIl10" value="-0.0540666331" constant="true"/>
      <parameter id="k_AdIl6_LiIl1a" name="k_AdIl6_LiIl1a" value="-0.0047945663" constant="true"/>
      <parameter id="k_AdIl6_LiIl1b" name="k_AdIl6_LiIl1b" value="-0.000523423" constant="true"/>
      <parameter id="k_AdIl6_LiIl6" name="k_AdIl6_LiIl6" value="-0.0371990631" constant="true"/>
      <parameter id="k_AdIl6_LiRen" name="k_AdIl6_LiRen" value="-0.0003418053" constant="true"/>
      <parameter id="k_AdIl6_LiTgfb1" name="k_AdIl6_LiTgfb1" value="-0.0001366593" constant="true"/>
      <parameter id="k_AdIl6_LiTh" name="k_AdIl6_LiTh" value="3.50108288356657e-05" constant="true"/>
      <parameter id="k_AdIl6_LiTnf" name="k_AdIl6_LiTnf" value="-7.48498948235067e-05" constant="true"/>
      <parameter id="k_AdIl6_LvAce" name="k_AdIl6_LvAce" value="0.0004618414" constant="true"/>
      <parameter id="k_AdIl6_LvAdra1a" name="k_AdIl6_LvAdra1a" value="-6.0028740950256e-05" constant="true"/>
      <parameter id="k_AdIl6_LvAdra2a" name="k_AdIl6_LvAdra2a" value="-0.0523351698" constant="true"/>
      <parameter id="k_AdIl6_LvAdrb1" name="k_AdIl6_LvAdrb1" value="-5.09784504902326e-05" constant="true"/>
      <parameter id="k_AdIl6_LvAdrb2" name="k_AdIl6_LvAdrb2" value="0.0401339282" constant="true"/>
      <parameter id="k_AdIl6_LvAgt" name="k_AdIl6_LvAgt" value="0" constant="true"/>
      <parameter id="k_AdIl6_LvAgtr1" name="k_AdIl6_LvAgtr1" value="-0.0107723639" constant="true"/>
      <parameter id="k_AdIl6_LvAgtrap" name="k_AdIl6_LvAgtrap" value="-0.0077456814" constant="true"/>
      <parameter id="k_AdIl6_LvCacna1d" name="k_AdIl6_LvCacna1d" value="-0.0067819617" constant="true"/>
      <parameter id="k_AdIl6_LvCcl5" name="k_AdIl6_LvCcl5" value="-0.0534511083" constant="true"/>
      <parameter id="k_AdIl6_LvCxcr3" name="k_AdIl6_LvCxcr3" value="0.0028207223" constant="true"/>
      <parameter id="k_AdIl6_LvDbh" name="k_AdIl6_LvDbh" value="0" constant="true"/>
      <parameter id="k_AdIl6_LvGja1" name="k_AdIl6_LvGja1" value="1.19790730549686e-06" constant="true"/>
      <parameter id="k_AdIl6_LvHmgb1" name="k_AdIl6_LvHmgb1" value="-0.0001891701" constant="true"/>
      <parameter id="k_AdIl6_LvIl10" name="k_AdIl6_LvIl10" value="0.0243245702" constant="true"/>
      <parameter id="k_AdIl6_LvIl1a" name="k_AdIl6_LvIl1a" value="0.0001551761" constant="true"/>
      <parameter id="k_AdIl6_LvIl1b" name="k_AdIl6_LvIl1b" value="-0.0587207266" constant="true"/>
      <parameter id="k_AdIl6_LvIl6" name="k_AdIl6_LvIl6" value="0.0011066308" constant="true"/>
      <parameter id="k_AdIl6_LvRen" name="k_AdIl6_LvRen" value="0.0278560671" constant="true"/>
      <parameter id="k_AdIl6_LvTgfb1" name="k_AdIl6_LvTgfb1" value="-0.0593280653" constant="true"/>
      <parameter id="k_AdIl6_LvTh" name="k_AdIl6_LvTh" value="-1.22163160699073e-05" constant="true"/>
      <parameter id="k_AdIl6_LvTnf" name="k_AdIl6_LvTnf" value="0.0076550142" constant="true"/>
      <parameter id="k_AdRen_AdAce" name="k_AdRen_AdAce" value="-0.0480281807" constant="true"/>
      <parameter id="k_AdRen_AdAdra1a" name="k_AdRen_AdAdra1a" value="-0.0032335355" constant="true"/>
      <parameter id="k_AdRen_AdAdra2a" name="k_AdRen_AdAdra2a" value="0.0004570566" constant="true"/>
      <parameter id="k_AdRen_AdAdrb1" name="k_AdRen_AdAdrb1" value="0.0249217618" constant="true"/>
      <parameter id="k_AdRen_AdAdrb2" name="k_AdRen_AdAdrb2" value="0" constant="true"/>
      <parameter id="k_AdRen_AdAgt" name="k_AdRen_AdAgt" value="0.0010391268" constant="true"/>
      <parameter id="k_AdRen_AdAgtr1" name="k_AdRen_AdAgtr1" value="0" constant="true"/>
      <parameter id="k_AdRen_AdAgtrap" name="k_AdRen_AdAgtrap" value="0.0002550498" constant="true"/>
      <parameter id="k_AdRen_AdCacna1d" name="k_AdRen_AdCacna1d" value="0" constant="true"/>
      <parameter id="k_AdRen_AdCcl5" name="k_AdRen_AdCcl5" value="0.0001195049" constant="true"/>
      <parameter id="k_AdRen_AdCxcr3" name="k_AdRen_AdCxcr3" value="1.06195978128153e-07" constant="true"/>
      <parameter id="k_AdRen_AdDbh" name="k_AdRen_AdDbh" value="0.0002504562" constant="true"/>
      <parameter id="k_AdRen_AdGja1" name="k_AdRen_AdGja1" value="0" constant="true"/>
      <parameter id="k_AdRen_AdHmgb1" name="k_AdRen_AdHmgb1" value="-0.0009397516" constant="true"/>
      <parameter id="k_AdRen_AdIl10" name="k_AdRen_AdIl10" value="-0.0449706379" constant="true"/>
      <parameter id="k_AdRen_AdIl1a" name="k_AdRen_AdIl1a" value="0" constant="true"/>
      <parameter id="k_AdRen_AdIl1b" name="k_AdRen_AdIl1b" value="-0.0108465252" constant="true"/>
      <parameter id="k_AdRen_AdIl6" name="k_AdRen_AdIl6" value="0" constant="true"/>
      <parameter id="k_AdRen_AdRen" name="k_AdRen_AdRen" value="-0.1394169198" constant="true"/>
      <parameter id="k_AdRen_AdTgfb1" name="k_AdRen_AdTgfb1" value="-0.0001815228" constant="true"/>
      <parameter id="k_AdRen_AdTh" name="k_AdRen_AdTh" value="0.0086677693" constant="true"/>
      <parameter id="k_AdRen_AdTnf" name="k_AdRen_AdTnf" value="-0.000546733" constant="true"/>
      <parameter id="k_AdRen_BsAce" name="k_AdRen_BsAce" value="-8.37629091344395e-06" constant="true"/>
      <parameter id="k_AdRen_BsAdra1a" name="k_AdRen_BsAdra1a" value="-0.0959935383" constant="true"/>
      <parameter id="k_AdRen_BsAdra2a" name="k_AdRen_BsAdra2a" value="-0.0904491332" constant="true"/>
      <parameter id="k_AdRen_BsAdrb1" name="k_AdRen_BsAdrb1" value="-0.0026638739" constant="true"/>
      <parameter id="k_AdRen_BsAdrb2" name="k_AdRen_BsAdrb2" value="-0.0971905474" constant="true"/>
      <parameter id="k_AdRen_BsAgt" name="k_AdRen_BsAgt" value="-0.0006137864" constant="true"/>
      <parameter id="k_AdRen_BsAgtr1" name="k_AdRen_BsAgtr1" value="-0.0001375465" constant="true"/>
      <parameter id="k_AdRen_BsAgtrap" name="k_AdRen_BsAgtrap" value="0" constant="true"/>
      <parameter id="k_AdRen_BsCacna1d" name="k_AdRen_BsCacna1d" value="0.0371008994" constant="true"/>
      <parameter id="k_AdRen_BsCcl5" name="k_AdRen_BsCcl5" value="-0.071867969" constant="true"/>
      <parameter id="k_AdRen_BsCxcr3" name="k_AdRen_BsCxcr3" value="-0.047173159" constant="true"/>
      <parameter id="k_AdRen_BsDbh" name="k_AdRen_BsDbh" value="0.05244521" constant="true"/>
      <parameter id="k_AdRen_BsGja1" name="k_AdRen_BsGja1" value="-0.0052539304" constant="true"/>
      <parameter id="k_AdRen_BsHmgb1" name="k_AdRen_BsHmgb1" value="1.12902988157486e-05" constant="true"/>
      <parameter id="k_AdRen_BsIl10" name="k_AdRen_BsIl10" value="0.0734888853" constant="true"/>
      <parameter id="k_AdRen_BsIl1a" name="k_AdRen_BsIl1a" value="0" constant="true"/>
      <parameter id="k_AdRen_BsIl1b" name="k_AdRen_BsIl1b" value="0" constant="true"/>
      <parameter id="k_AdRen_BsIl6" name="k_AdRen_BsIl6" value="-6.12916497322077e-05" constant="true"/>
      <parameter id="k_AdRen_BsRen" name="k_AdRen_BsRen" value="-0.0713605246" constant="true"/>
      <parameter id="k_AdRen_BsTgfb1" name="k_AdRen_BsTgfb1" value="-0.0006622033" constant="true"/>
      <parameter id="k_AdRen_BsTh" name="k_AdRen_BsTh" value="0.0710061336" constant="true"/>
      <parameter id="k_AdRen_BsTnf" name="k_AdRen_BsTnf" value="-0.0001643834" constant="true"/>
      <parameter id="k_AdRen_KdAce" name="k_AdRen_KdAce" value="-5.32051846511687e-05" constant="true"/>
      <parameter id="k_AdRen_KdAdra1a" name="k_AdRen_KdAdra1a" value="0.0001074314" constant="true"/>
      <parameter id="k_AdRen_KdAdra2a" name="k_AdRen_KdAdra2a" value="-4.59116588085308e-05" constant="true"/>
      <parameter id="k_AdRen_KdAdrb1" name="k_AdRen_KdAdrb1" value="0.0049118597" constant="true"/>
      <parameter id="k_AdRen_KdAdrb2" name="k_AdRen_KdAdrb2" value="-0.0401005268" constant="true"/>
      <parameter id="k_AdRen_KdAgt" name="k_AdRen_KdAgt" value="-0.002168025" constant="true"/>
      <parameter id="k_AdRen_KdAgtr1" name="k_AdRen_KdAgtr1" value="0" constant="true"/>
      <parameter id="k_AdRen_KdAgtrap" name="k_AdRen_KdAgtrap" value="0" constant="true"/>
      <parameter id="k_AdRen_KdCacna1d" name="k_AdRen_KdCacna1d" value="-0.0129462964" constant="true"/>
      <parameter id="k_AdRen_KdCcl5" name="k_AdRen_KdCcl5" value="2.24121915974987e-05" constant="true"/>
      <parameter id="k_AdRen_KdCxcr3" name="k_AdRen_KdCxcr3" value="-0.0708599091" constant="true"/>
      <parameter id="k_AdRen_KdDbh" name="k_AdRen_KdDbh" value="0" constant="true"/>
      <parameter id="k_AdRen_KdGja1" name="k_AdRen_KdGja1" value="0.0398576085" constant="true"/>
      <parameter id="k_AdRen_KdHmgb1" name="k_AdRen_KdHmgb1" value="0.0006818763" constant="true"/>
      <parameter id="k_AdRen_KdIl10" name="k_AdRen_KdIl10" value="-0.103242942" constant="true"/>
      <parameter id="k_AdRen_KdIl1a" name="k_AdRen_KdIl1a" value="-0.0293189232" constant="true"/>
      <parameter id="k_AdRen_KdIl1b" name="k_AdRen_KdIl1b" value="0.0002025762" constant="true"/>
      <parameter id="k_AdRen_KdIl6" name="k_AdRen_KdIl6" value="0" constant="true"/>
      <parameter id="k_AdRen_KdRen" name="k_AdRen_KdRen" value="7.42962801149957e-06" constant="true"/>
      <parameter id="k_AdRen_KdTgfb1" name="k_AdRen_KdTgfb1" value="-0.0003221051" constant="true"/>
      <parameter id="k_AdRen_KdTh" name="k_AdRen_KdTh" value="0.0015135102" constant="true"/>
      <parameter id="k_AdRen_KdTnf" name="k_AdRen_KdTnf" value="0.0004083392" constant="true"/>
      <parameter id="k_AdRen_LiAce" name="k_AdRen_LiAce" value="0" constant="true"/>
      <parameter id="k_AdRen_LiAdra1a" name="k_AdRen_LiAdra1a" value="-0.0173680979" constant="true"/>
      <parameter id="k_AdRen_LiAdra2a" name="k_AdRen_LiAdra2a" value="8.49242903392264e-05" constant="true"/>
      <parameter id="k_AdRen_LiAdrb1" name="k_AdRen_LiAdrb1" value="0.056731175" constant="true"/>
      <parameter id="k_AdRen_LiAdrb2" name="k_AdRen_LiAdrb2" value="0.000354594" constant="true"/>
      <parameter id="k_AdRen_LiAgt" name="k_AdRen_LiAgt" value="-0.0194580077" constant="true"/>
      <parameter id="k_AdRen_LiAgtr1" name="k_AdRen_LiAgtr1" value="-0.0008064847" constant="true"/>
      <parameter id="k_AdRen_LiAgtrap" name="k_AdRen_LiAgtrap" value="0" constant="true"/>
      <parameter id="k_AdRen_LiCacna1d" name="k_AdRen_LiCacna1d" value="-5.75559686153683e-07" constant="true"/>
      <parameter id="k_AdRen_LiCcl5" name="k_AdRen_LiCcl5" value="-0.0002647736" constant="true"/>
      <parameter id="k_AdRen_LiCxcr3" name="k_AdRen_LiCxcr3" value="-0.0003258354" constant="true"/>
      <parameter id="k_AdRen_LiDbh" name="k_AdRen_LiDbh" value="0.0243096298" constant="true"/>
      <parameter id="k_AdRen_LiGja1" name="k_AdRen_LiGja1" value="-4.17507612144455e-05" constant="true"/>
      <parameter id="k_AdRen_LiHmgb1" name="k_AdRen_LiHmgb1" value="-0.0053685756" constant="true"/>
      <parameter id="k_AdRen_LiIl10" name="k_AdRen_LiIl10" value="0.0752537179" constant="true"/>
      <parameter id="k_AdRen_LiIl1a" name="k_AdRen_LiIl1a" value="0.0315258532" constant="true"/>
      <parameter id="k_AdRen_LiIl1b" name="k_AdRen_LiIl1b" value="0" constant="true"/>
      <parameter id="k_AdRen_LiIl6" name="k_AdRen_LiIl6" value="0.071123904" constant="true"/>
      <parameter id="k_AdRen_LiRen" name="k_AdRen_LiRen" value="0.0004045072" constant="true"/>
      <parameter id="k_AdRen_LiTgfb1" name="k_AdRen_LiTgfb1" value="0.0001168664" constant="true"/>
      <parameter id="k_AdRen_LiTh" name="k_AdRen_LiTh" value="-2.28238092473527e-05" constant="true"/>
      <parameter id="k_AdRen_LiTnf" name="k_AdRen_LiTnf" value="-0.0022319546" constant="true"/>
      <parameter id="k_AdRen_LvAce" name="k_AdRen_LvAce" value="-4.45826450240375e-05" constant="true"/>
      <parameter id="k_AdRen_LvAdra1a" name="k_AdRen_LvAdra1a" value="0" constant="true"/>
      <parameter id="k_AdRen_LvAdra2a" name="k_AdRen_LvAdra2a" value="0.0602880874" constant="true"/>
      <parameter id="k_AdRen_LvAdrb1" name="k_AdRen_LvAdrb1" value="-0.0051208868" constant="true"/>
      <parameter id="k_AdRen_LvAdrb2" name="k_AdRen_LvAdrb2" value="-0.0899952204" constant="true"/>
      <parameter id="k_AdRen_LvAgt" name="k_AdRen_LvAgt" value="0" constant="true"/>
      <parameter id="k_AdRen_LvAgtr1" name="k_AdRen_LvAgtr1" value="0.0345012072" constant="true"/>
      <parameter id="k_AdRen_LvAgtrap" name="k_AdRen_LvAgtrap" value="0.0132803345" constant="true"/>
      <parameter id="k_AdRen_LvCacna1d" name="k_AdRen_LvCacna1d" value="0.0516526682" constant="true"/>
      <parameter id="k_AdRen_LvCcl5" name="k_AdRen_LvCcl5" value="0.0166842503" constant="true"/>
      <parameter id="k_AdRen_LvCxcr3" name="k_AdRen_LvCxcr3" value="-0.0961105163" constant="true"/>
      <parameter id="k_AdRen_LvDbh" name="k_AdRen_LvDbh" value="-0.0356877335" constant="true"/>
      <parameter id="k_AdRen_LvGja1" name="k_AdRen_LvGja1" value="0" constant="true"/>
      <parameter id="k_AdRen_LvHmgb1" name="k_AdRen_LvHmgb1" value="0.0020360831" constant="true"/>
      <parameter id="k_AdRen_LvIl10" name="k_AdRen_LvIl10" value="-0.0115035867" constant="true"/>
      <parameter id="k_AdRen_LvIl1a" name="k_AdRen_LvIl1a" value="0.0027584912" constant="true"/>
      <parameter id="k_AdRen_LvIl1b" name="k_AdRen_LvIl1b" value="0.0539329181" constant="true"/>
      <parameter id="k_AdRen_LvIl6" name="k_AdRen_LvIl6" value="-3.20516418619544e-05" constant="true"/>
      <parameter id="k_AdRen_LvRen" name="k_AdRen_LvRen" value="0.0003300469" constant="true"/>
      <parameter id="k_AdRen_LvTgfb1" name="k_AdRen_LvTgfb1" value="0.0237767594" constant="true"/>
      <parameter id="k_AdRen_LvTh" name="k_AdRen_LvTh" value="-0.0236478952" constant="true"/>
      <parameter id="k_AdRen_LvTnf" name="k_AdRen_LvTnf" value="-0.068288017" constant="true"/>
      <parameter id="k_AdTgfb1_AdAce" name="k_AdTgfb1_AdAce" value="0.0730337753" constant="true"/>
      <parameter id="k_AdTgfb1_AdAdra1a" name="k_AdTgfb1_AdAdra1a" value="-0.000155272" constant="true"/>
      <parameter id="k_AdTgfb1_AdAdra2a" name="k_AdTgfb1_AdAdra2a" value="-0.0009260769" constant="true"/>
      <parameter id="k_AdTgfb1_AdAdrb1" name="k_AdTgfb1_AdAdrb1" value="-0.002587798" constant="true"/>
      <parameter id="k_AdTgfb1_AdAdrb2" name="k_AdTgfb1_AdAdrb2" value="0" constant="true"/>
      <parameter id="k_AdTgfb1_AdAgt" name="k_AdTgfb1_AdAgt" value="-8.46515687973376e-05" constant="true"/>
      <parameter id="k_AdTgfb1_AdAgtr1" name="k_AdTgfb1_AdAgtr1" value="0" constant="true"/>
      <parameter id="k_AdTgfb1_AdAgtrap" name="k_AdTgfb1_AdAgtrap" value="-0.0001219553" constant="true"/>
      <parameter id="k_AdTgfb1_AdCacna1d" name="k_AdTgfb1_AdCacna1d" value="0" constant="true"/>
      <parameter id="k_AdTgfb1_AdCcl5" name="k_AdTgfb1_AdCcl5" value="-0.0004793643" constant="true"/>
      <parameter id="k_AdTgfb1_AdCxcr3" name="k_AdTgfb1_AdCxcr3" value="-2.77927095241979e-05" constant="true"/>
      <parameter id="k_AdTgfb1_AdDbh" name="k_AdTgfb1_AdDbh" value="0" constant="true"/>
      <parameter id="k_AdTgfb1_AdGja1" name="k_AdTgfb1_AdGja1" value="0" constant="true"/>
      <parameter id="k_AdTgfb1_AdHmgb1" name="k_AdTgfb1_AdHmgb1" value="0" constant="true"/>
      <parameter id="k_AdTgfb1_AdIl10" name="k_AdTgfb1_AdIl10" value="0.0388818443" constant="true"/>
      <parameter id="k_AdTgfb1_AdIl1a" name="k_AdTgfb1_AdIl1a" value="-0.0002400727" constant="true"/>
      <parameter id="k_AdTgfb1_AdIl1b" name="k_AdTgfb1_AdIl1b" value="0" constant="true"/>
      <parameter id="k_AdTgfb1_AdIl6" name="k_AdTgfb1_AdIl6" value="-4.27257241477428e-05" constant="true"/>
      <parameter id="k_AdTgfb1_AdRen" name="k_AdTgfb1_AdRen" value="0.0548817914" constant="true"/>
      <parameter id="k_AdTgfb1_AdTgfb1" name="k_AdTgfb1_AdTgfb1" value="0" constant="true"/>
      <parameter id="k_AdTgfb1_AdTh" name="k_AdTgfb1_AdTh" value="-0.0003882483" constant="true"/>
      <parameter id="k_AdTgfb1_AdTnf" name="k_AdTgfb1_AdTnf" value="0.0136583934" constant="true"/>
      <parameter id="k_AdTgfb1_BsAce" name="k_AdTgfb1_BsAce" value="0" constant="true"/>
      <parameter id="k_AdTgfb1_BsAdra1a" name="k_AdTgfb1_BsAdra1a" value="0.0119226376" constant="true"/>
      <parameter id="k_AdTgfb1_BsAdra2a" name="k_AdTgfb1_BsAdra2a" value="0.0352866832" constant="true"/>
      <parameter id="k_AdTgfb1_BsAdrb1" name="k_AdTgfb1_BsAdrb1" value="0.0004807809" constant="true"/>
      <parameter id="k_AdTgfb1_BsAdrb2" name="k_AdTgfb1_BsAdrb2" value="0.0052815" constant="true"/>
      <parameter id="k_AdTgfb1_BsAgt" name="k_AdTgfb1_BsAgt" value="-0.0224476012" constant="true"/>
      <parameter id="k_AdTgfb1_BsAgtr1" name="k_AdTgfb1_BsAgtr1" value="0" constant="true"/>
      <parameter id="k_AdTgfb1_BsAgtrap" name="k_AdTgfb1_BsAgtrap" value="-4.62446702776559e-05" constant="true"/>
      <parameter id="k_AdTgfb1_BsCacna1d" name="k_AdTgfb1_BsCacna1d" value="-0.0164190351" constant="true"/>
      <parameter id="k_AdTgfb1_BsCcl5" name="k_AdTgfb1_BsCcl5" value="0.0612430288" constant="true"/>
      <parameter id="k_AdTgfb1_BsCxcr3" name="k_AdTgfb1_BsCxcr3" value="0.0004595161" constant="true"/>
      <parameter id="k_AdTgfb1_BsDbh" name="k_AdTgfb1_BsDbh" value="-0.0541694546" constant="true"/>
      <parameter id="k_AdTgfb1_BsGja1" name="k_AdTgfb1_BsGja1" value="0.037830261" constant="true"/>
      <parameter id="k_AdTgfb1_BsHmgb1" name="k_AdTgfb1_BsHmgb1" value="-2.8215e-05" constant="true"/>
      <parameter id="k_AdTgfb1_BsIl10" name="k_AdTgfb1_BsIl10" value="-0.0589702734" constant="true"/>
      <parameter id="k_AdTgfb1_BsIl1a" name="k_AdTgfb1_BsIl1a" value="-0.0088681214" constant="true"/>
      <parameter id="k_AdTgfb1_BsIl1b" name="k_AdTgfb1_BsIl1b" value="0" constant="true"/>
      <parameter id="k_AdTgfb1_BsIl6" name="k_AdTgfb1_BsIl6" value="2.0506e-05" constant="true"/>
      <parameter id="k_AdTgfb1_BsRen" name="k_AdTgfb1_BsRen" value="0.0015392846" constant="true"/>
      <parameter id="k_AdTgfb1_BsTgfb1" name="k_AdTgfb1_BsTgfb1" value="0" constant="true"/>
      <parameter id="k_AdTgfb1_BsTh" name="k_AdTgfb1_BsTh" value="-0.0274996742" constant="true"/>
      <parameter id="k_AdTgfb1_BsTnf" name="k_AdTgfb1_BsTnf" value="0.0010357081" constant="true"/>
      <parameter id="k_AdTgfb1_KdAce" name="k_AdTgfb1_KdAce" value="2.42279418317644e-05" constant="true"/>
      <parameter id="k_AdTgfb1_KdAdra1a" name="k_AdTgfb1_KdAdra1a" value="-4.075713584799e-07" constant="true"/>
      <parameter id="k_AdTgfb1_KdAdra2a" name="k_AdTgfb1_KdAdra2a" value="0" constant="true"/>
      <parameter id="k_AdTgfb1_KdAdrb1" name="k_AdTgfb1_KdAdrb1" value="0" constant="true"/>
      <parameter id="k_AdTgfb1_KdAdrb2" name="k_AdTgfb1_KdAdrb2" value="3.6859224223364e-05" constant="true"/>
      <parameter id="k_AdTgfb1_KdAgt" name="k_AdTgfb1_KdAgt" value="0.0022605474" constant="true"/>
      <parameter id="k_AdTgfb1_KdAgtr1" name="k_AdTgfb1_KdAgtr1" value="-0.0016151074" constant="true"/>
      <parameter id="k_AdTgfb1_KdAgtrap" name="k_AdTgfb1_KdAgtrap" value="0.0306413416" constant="true"/>
      <parameter id="k_AdTgfb1_KdCacna1d" name="k_AdTgfb1_KdCacna1d" value="0.0657576719" constant="true"/>
      <parameter id="k_AdTgfb1_KdCcl5" name="k_AdTgfb1_KdCcl5" value="-0.0002261391" constant="true"/>
      <parameter id="k_AdTgfb1_KdCxcr3" name="k_AdTgfb1_KdCxcr3" value="0.0004760799" constant="true"/>
      <parameter id="k_AdTgfb1_KdDbh" name="k_AdTgfb1_KdDbh" value="-0.0006114348" constant="true"/>
      <parameter id="k_AdTgfb1_KdGja1" name="k_AdTgfb1_KdGja1" value="-0.0014712271" constant="true"/>
      <parameter id="k_AdTgfb1_KdHmgb1" name="k_AdTgfb1_KdHmgb1" value="-0.0028311359" constant="true"/>
      <parameter id="k_AdTgfb1_KdIl10" name="k_AdTgfb1_KdIl10" value="0.0657045271" constant="true"/>
      <parameter id="k_AdTgfb1_KdIl1a" name="k_AdTgfb1_KdIl1a" value="0.0373965423" constant="true"/>
      <parameter id="k_AdTgfb1_KdIl1b" name="k_AdTgfb1_KdIl1b" value="-0.0005575967" constant="true"/>
      <parameter id="k_AdTgfb1_KdIl6" name="k_AdTgfb1_KdIl6" value="0.0031925401" constant="true"/>
      <parameter id="k_AdTgfb1_KdRen" name="k_AdTgfb1_KdRen" value="0" constant="true"/>
      <parameter id="k_AdTgfb1_KdTgfb1" name="k_AdTgfb1_KdTgfb1" value="5.15889057467286e-06" constant="true"/>
      <parameter id="k_AdTgfb1_KdTh" name="k_AdTgfb1_KdTh" value="-0.0001631188" constant="true"/>
      <parameter id="k_AdTgfb1_KdTnf" name="k_AdTgfb1_KdTnf" value="-0.0002942712" constant="true"/>
      <parameter id="k_AdTgfb1_LiAce" name="k_AdTgfb1_LiAce" value="-3.91856793913807e-06" constant="true"/>
      <parameter id="k_AdTgfb1_LiAdra1a" name="k_AdTgfb1_LiAdra1a" value="0.0002413219" constant="true"/>
      <parameter id="k_AdTgfb1_LiAdra2a" name="k_AdTgfb1_LiAdra2a" value="-1.4127388759267e-05" constant="true"/>
      <parameter id="k_AdTgfb1_LiAdrb1" name="k_AdTgfb1_LiAdrb1" value="-0.0166685441" constant="true"/>
      <parameter id="k_AdTgfb1_LiAdrb2" name="k_AdTgfb1_LiAdrb2" value="-0.0002373735" constant="true"/>
      <parameter id="k_AdTgfb1_LiAgt" name="k_AdTgfb1_LiAgt" value="0.0015550153" constant="true"/>
      <parameter id="k_AdTgfb1_LiAgtr1" name="k_AdTgfb1_LiAgtr1" value="0" constant="true"/>
      <parameter id="k_AdTgfb1_LiAgtrap" name="k_AdTgfb1_LiAgtrap" value="0" constant="true"/>
      <parameter id="k_AdTgfb1_LiCacna1d" name="k_AdTgfb1_LiCacna1d" value="3.01052976982702e-05" constant="true"/>
      <parameter id="k_AdTgfb1_LiCcl5" name="k_AdTgfb1_LiCcl5" value="4.8611832594238e-05" constant="true"/>
      <parameter id="k_AdTgfb1_LiCxcr3" name="k_AdTgfb1_LiCxcr3" value="7.44922106241795e-06" constant="true"/>
      <parameter id="k_AdTgfb1_LiDbh" name="k_AdTgfb1_LiDbh" value="-0.0012257003" constant="true"/>
      <parameter id="k_AdTgfb1_LiGja1" name="k_AdTgfb1_LiGja1" value="0.0195910361" constant="true"/>
      <parameter id="k_AdTgfb1_LiHmgb1" name="k_AdTgfb1_LiHmgb1" value="0.0019505193" constant="true"/>
      <parameter id="k_AdTgfb1_LiIl10" name="k_AdTgfb1_LiIl10" value="-0.0733796615" constant="true"/>
      <parameter id="k_AdTgfb1_LiIl1a" name="k_AdTgfb1_LiIl1a" value="-0.0005562861" constant="true"/>
      <parameter id="k_AdTgfb1_LiIl1b" name="k_AdTgfb1_LiIl1b" value="0" constant="true"/>
      <parameter id="k_AdTgfb1_LiIl6" name="k_AdTgfb1_LiIl6" value="-0.0578594929" constant="true"/>
      <parameter id="k_AdTgfb1_LiRen" name="k_AdTgfb1_LiRen" value="-4.26975895510841e-05" constant="true"/>
      <parameter id="k_AdTgfb1_LiTgfb1" name="k_AdTgfb1_LiTgfb1" value="-3.3438734909972e-06" constant="true"/>
      <parameter id="k_AdTgfb1_LiTh" name="k_AdTgfb1_LiTh" value="1.25002110769807e-05" constant="true"/>
      <parameter id="k_AdTgfb1_LiTnf" name="k_AdTgfb1_LiTnf" value="-0.0035736859" constant="true"/>
      <parameter id="k_AdTgfb1_LvAce" name="k_AdTgfb1_LvAce" value="-0.0080692702" constant="true"/>
      <parameter id="k_AdTgfb1_LvAdra1a" name="k_AdTgfb1_LvAdra1a" value="-5.09515754891857e-05" constant="true"/>
      <parameter id="k_AdTgfb1_LvAdra2a" name="k_AdTgfb1_LvAdra2a" value="-0.0602409518" constant="true"/>
      <parameter id="k_AdTgfb1_LvAdrb1" name="k_AdTgfb1_LvAdrb1" value="-3.6229e-05" constant="true"/>
      <parameter id="k_AdTgfb1_LvAdrb2" name="k_AdTgfb1_LvAdrb2" value="0.0302060576" constant="true"/>
      <parameter id="k_AdTgfb1_LvAgt" name="k_AdTgfb1_LvAgt" value="-1.71067856532966e-05" constant="true"/>
      <parameter id="k_AdTgfb1_LvAgtr1" name="k_AdTgfb1_LvAgtr1" value="-0.0350418941" constant="true"/>
      <parameter id="k_AdTgfb1_LvAgtrap" name="k_AdTgfb1_LvAgtrap" value="-0.0250405444" constant="true"/>
      <parameter id="k_AdTgfb1_LvCacna1d" name="k_AdTgfb1_LvCacna1d" value="-0.002148533" constant="true"/>
      <parameter id="k_AdTgfb1_LvCcl5" name="k_AdTgfb1_LvCcl5" value="-0.0547961279" constant="true"/>
      <parameter id="k_AdTgfb1_LvCxcr3" name="k_AdTgfb1_LvCxcr3" value="0.0025729711" constant="true"/>
      <parameter id="k_AdTgfb1_LvDbh" name="k_AdTgfb1_LvDbh" value="0.000163144" constant="true"/>
      <parameter id="k_AdTgfb1_LvGja1" name="k_AdTgfb1_LvGja1" value="0" constant="true"/>
      <parameter id="k_AdTgfb1_LvHmgb1" name="k_AdTgfb1_LvHmgb1" value="-9.5586e-05" constant="true"/>
      <parameter id="k_AdTgfb1_LvIl10" name="k_AdTgfb1_LvIl10" value="0.0088997286" constant="true"/>
      <parameter id="k_AdTgfb1_LvIl1a" name="k_AdTgfb1_LvIl1a" value="0.0001912738" constant="true"/>
      <parameter id="k_AdTgfb1_LvIl1b" name="k_AdTgfb1_LvIl1b" value="-0.0342363205" constant="true"/>
      <parameter id="k_AdTgfb1_LvIl6" name="k_AdTgfb1_LvIl6" value="0.0002703282" constant="true"/>
      <parameter id="k_AdTgfb1_LvRen" name="k_AdTgfb1_LvRen" value="0.0139601867" constant="true"/>
      <parameter id="k_AdTgfb1_LvTgfb1" name="k_AdTgfb1_LvTgfb1" value="-0.0640667842" constant="true"/>
      <parameter id="k_AdTgfb1_LvTh" name="k_AdTgfb1_LvTh" value="0" constant="true"/>
      <parameter id="k_AdTgfb1_LvTnf" name="k_AdTgfb1_LvTnf" value="0.0012266801" constant="true"/>
      <parameter id="k_AdTh_AdAce" name="k_AdTh_AdAce" value="-0.0639601615" constant="true"/>
      <parameter id="k_AdTh_AdAdra1a" name="k_AdTh_AdAdra1a" value="-9.44888171021831e-06" constant="true"/>
      <parameter id="k_AdTh_AdAdra2a" name="k_AdTh_AdAdra2a" value="0.0419338829" constant="true"/>
      <parameter id="k_AdTh_AdAdrb1" name="k_AdTh_AdAdrb1" value="0.001661759" constant="true"/>
      <parameter id="k_AdTh_AdAdrb2" name="k_AdTh_AdAdrb2" value="-0.0021478473" constant="true"/>
      <parameter id="k_AdTh_AdAgt" name="k_AdTh_AdAgt" value="0.0006141348" constant="true"/>
      <parameter id="k_AdTh_AdAgtr1" name="k_AdTh_AdAgtr1" value="0" constant="true"/>
      <parameter id="k_AdTh_AdAgtrap" name="k_AdTh_AdAgtrap" value="0.0063062035" constant="true"/>
      <parameter id="k_AdTh_AdCacna1d" name="k_AdTh_AdCacna1d" value="0" constant="true"/>
      <parameter id="k_AdTh_AdCcl5" name="k_AdTh_AdCcl5" value="0.000753749" constant="true"/>
      <parameter id="k_AdTh_AdCxcr3" name="k_AdTh_AdCxcr3" value="5.2353189560988e-05" constant="true"/>
      <parameter id="k_AdTh_AdDbh" name="k_AdTh_AdDbh" value="0" constant="true"/>
      <parameter id="k_AdTh_AdGja1" name="k_AdTh_AdGja1" value="-4.73581546729583e-05" constant="true"/>
      <parameter id="k_AdTh_AdHmgb1" name="k_AdTh_AdHmgb1" value="0" constant="true"/>
      <parameter id="k_AdTh_AdIl10" name="k_AdTh_AdIl10" value="-0.0055739973" constant="true"/>
      <parameter id="k_AdTh_AdIl1a" name="k_AdTh_AdIl1a" value="-0.0019592329" constant="true"/>
      <parameter id="k_AdTh_AdIl1b" name="k_AdTh_AdIl1b" value="0" constant="true"/>
      <parameter id="k_AdTh_AdIl6" name="k_AdTh_AdIl6" value="5.96081189327444e-05" constant="true"/>
      <parameter id="k_AdTh_AdRen" name="k_AdTh_AdRen" value="-0.0932628161" constant="true"/>
      <parameter id="k_AdTh_AdTgfb1" name="k_AdTh_AdTgfb1" value="0" constant="true"/>
      <parameter id="k_AdTh_AdTh" name="k_AdTh_AdTh" value="0.0044149251" constant="true"/>
      <parameter id="k_AdTh_AdTnf" name="k_AdTh_AdTnf" value="-0.0001026351" constant="true"/>
      <parameter id="k_AdTh_BsAce" name="k_AdTh_BsAce" value="0" constant="true"/>
      <parameter id="k_AdTh_BsAdra1a" name="k_AdTh_BsAdra1a" value="-0.0141182798" constant="true"/>
      <parameter id="k_AdTh_BsAdra2a" name="k_AdTh_BsAdra2a" value="-0.0079087239" constant="true"/>
      <parameter id="k_AdTh_BsAdrb1" name="k_AdTh_BsAdrb1" value="-0.0005840146" constant="true"/>
      <parameter id="k_AdTh_BsAdrb2" name="k_AdTh_BsAdrb2" value="-0.0328765213" constant="true"/>
      <parameter id="k_AdTh_BsAgt" name="k_AdTh_BsAgt" value="0.0532160037" constant="true"/>
      <parameter id="k_AdTh_BsAgtr1" name="k_AdTh_BsAgtr1" value="0" constant="true"/>
      <parameter id="k_AdTh_BsAgtrap" name="k_AdTh_BsAgtrap" value="-0.0294923247" constant="true"/>
      <parameter id="k_AdTh_BsCacna1d" name="k_AdTh_BsCacna1d" value="0.0098687428" constant="true"/>
      <parameter id="k_AdTh_BsCcl5" name="k_AdTh_BsCcl5" value="-0.0965468104" constant="true"/>
      <parameter id="k_AdTh_BsCxcr3" name="k_AdTh_BsCxcr3" value="-0.0168757308" constant="true"/>
      <parameter id="k_AdTh_BsDbh" name="k_AdTh_BsDbh" value="0.0350965114" constant="true"/>
      <parameter id="k_AdTh_BsGja1" name="k_AdTh_BsGja1" value="-0.0438531393" constant="true"/>
      <parameter id="k_AdTh_BsHmgb1" name="k_AdTh_BsHmgb1" value="-0.0151987023" constant="true"/>
      <parameter id="k_AdTh_BsIl10" name="k_AdTh_BsIl10" value="0.0521801597" constant="true"/>
      <parameter id="k_AdTh_BsIl1a" name="k_AdTh_BsIl1a" value="0.0017851255" constant="true"/>
      <parameter id="k_AdTh_BsIl1b" name="k_AdTh_BsIl1b" value="-0.0139801365" constant="true"/>
      <parameter id="k_AdTh_BsIl6" name="k_AdTh_BsIl6" value="-0.0003919999" constant="true"/>
      <parameter id="k_AdTh_BsRen" name="k_AdTh_BsRen" value="-0.0003790092" constant="true"/>
      <parameter id="k_AdTh_BsTgfb1" name="k_AdTh_BsTgfb1" value="-0.0338074422" constant="true"/>
      <parameter id="k_AdTh_BsTh" name="k_AdTh_BsTh" value="0.0308637169" constant="true"/>
      <parameter id="k_AdTh_BsTnf" name="k_AdTh_BsTnf" value="0" constant="true"/>
      <parameter id="k_AdTh_KdAce" name="k_AdTh_KdAce" value="-4.16195524836007e-05" constant="true"/>
      <parameter id="k_AdTh_KdAdra1a" name="k_AdTh_KdAdra1a" value="0.0010034888" constant="true"/>
      <parameter id="k_AdTh_KdAdra2a" name="k_AdTh_KdAdra2a" value="-9.772e-06" constant="true"/>
      <parameter id="k_AdTh_KdAdrb1" name="k_AdTh_KdAdrb1" value="-3.2778e-05" constant="true"/>
      <parameter id="k_AdTh_KdAdrb2" name="k_AdTh_KdAdrb2" value="-0.0201747371" constant="true"/>
      <parameter id="k_AdTh_KdAgt" name="k_AdTh_KdAgt" value="0.001186009" constant="true"/>
      <parameter id="k_AdTh_KdAgtr1" name="k_AdTh_KdAgtr1" value="0.0002827078" constant="true"/>
      <parameter id="k_AdTh_KdAgtrap" name="k_AdTh_KdAgtrap" value="-0.0095989366" constant="true"/>
      <parameter id="k_AdTh_KdCacna1d" name="k_AdTh_KdCacna1d" value="-0.0109861504" constant="true"/>
      <parameter id="k_AdTh_KdCcl5" name="k_AdTh_KdCcl5" value="1.12221206990656e-05" constant="true"/>
      <parameter id="k_AdTh_KdCxcr3" name="k_AdTh_KdCxcr3" value="-0.0511769699" constant="true"/>
      <parameter id="k_AdTh_KdDbh" name="k_AdTh_KdDbh" value="0" constant="true"/>
      <parameter id="k_AdTh_KdGja1" name="k_AdTh_KdGja1" value="0.028335609" constant="true"/>
      <parameter id="k_AdTh_KdHmgb1" name="k_AdTh_KdHmgb1" value="0.0060800114" constant="true"/>
      <parameter id="k_AdTh_KdIl10" name="k_AdTh_KdIl10" value="-0.0972019531" constant="true"/>
      <parameter id="k_AdTh_KdIl1a" name="k_AdTh_KdIl1a" value="-0.0523974518" constant="true"/>
      <parameter id="k_AdTh_KdIl1b" name="k_AdTh_KdIl1b" value="1.37716111305528e-05" constant="true"/>
      <parameter id="k_AdTh_KdIl6" name="k_AdTh_KdIl6" value="-0.0086320769" constant="true"/>
      <parameter id="k_AdTh_KdRen" name="k_AdTh_KdRen" value="4.53982338391157e-06" constant="true"/>
      <parameter id="k_AdTh_KdTgfb1" name="k_AdTh_KdTgfb1" value="-0.0537010194" constant="true"/>
      <parameter id="k_AdTh_KdTh" name="k_AdTh_KdTh" value="5.13672713526692e-05" constant="true"/>
      <parameter id="k_AdTh_KdTnf" name="k_AdTh_KdTnf" value="0.0017148042" constant="true"/>
      <parameter id="k_AdTh_LiAce" name="k_AdTh_LiAce" value="0.0088041092" constant="true"/>
      <parameter id="k_AdTh_LiAdra1a" name="k_AdTh_LiAdra1a" value="-0.0039253626" constant="true"/>
      <parameter id="k_AdTh_LiAdra2a" name="k_AdTh_LiAdra2a" value="0.0003153032" constant="true"/>
      <parameter id="k_AdTh_LiAdrb1" name="k_AdTh_LiAdrb1" value="0.0445055517" constant="true"/>
      <parameter id="k_AdTh_LiAdrb2" name="k_AdTh_LiAdrb2" value="0.0341406948" constant="true"/>
      <parameter id="k_AdTh_LiAgt" name="k_AdTh_LiAgt" value="-0.0030002378" constant="true"/>
      <parameter id="k_AdTh_LiAgtr1" name="k_AdTh_LiAgtr1" value="0" constant="true"/>
      <parameter id="k_AdTh_LiAgtrap" name="k_AdTh_LiAgtrap" value="-4.84177950387793e-05" constant="true"/>
      <parameter id="k_AdTh_LiCacna1d" name="k_AdTh_LiCacna1d" value="-8.90436847569481e-05" constant="true"/>
      <parameter id="k_AdTh_LiCcl5" name="k_AdTh_LiCcl5" value="-1.10488901900634e-05" constant="true"/>
      <parameter id="k_AdTh_LiCxcr3" name="k_AdTh_LiCxcr3" value="-1.10503779958444e-05" constant="true"/>
      <parameter id="k_AdTh_LiDbh" name="k_AdTh_LiDbh" value="0.0073321899" constant="true"/>
      <parameter id="k_AdTh_LiGja1" name="k_AdTh_LiGja1" value="-0.0288008964" constant="true"/>
      <parameter id="k_AdTh_LiHmgb1" name="k_AdTh_LiHmgb1" value="-0.0101804267" constant="true"/>
      <parameter id="k_AdTh_LiIl10" name="k_AdTh_LiIl10" value="0.1017679926" constant="true"/>
      <parameter id="k_AdTh_LiIl1a" name="k_AdTh_LiIl1a" value="0.0052181244" constant="true"/>
      <parameter id="k_AdTh_LiIl1b" name="k_AdTh_LiIl1b" value="0" constant="true"/>
      <parameter id="k_AdTh_LiIl6" name="k_AdTh_LiIl6" value="0.0916960263" constant="true"/>
      <parameter id="k_AdTh_LiRen" name="k_AdTh_LiRen" value="6.04576286051083e-05" constant="true"/>
      <parameter id="k_AdTh_LiTgfb1" name="k_AdTh_LiTgfb1" value="0.0085015189" constant="true"/>
      <parameter id="k_AdTh_LiTh" name="k_AdTh_LiTh" value="-1.78988797498257e-05" constant="true"/>
      <parameter id="k_AdTh_LiTnf" name="k_AdTh_LiTnf" value="0.0233450431" constant="true"/>
      <parameter id="k_AdTh_LvAce" name="k_AdTh_LvAce" value="0.0071172954" constant="true"/>
      <parameter id="k_AdTh_LvAdra1a" name="k_AdTh_LvAdra1a" value="-0.0001938832" constant="true"/>
      <parameter id="k_AdTh_LvAdra2a" name="k_AdTh_LvAdra2a" value="0.0591579064" constant="true"/>
      <parameter id="k_AdTh_LvAdrb1" name="k_AdTh_LvAdrb1" value="9.91353577264476e-05" constant="true"/>
      <parameter id="k_AdTh_LvAdrb2" name="k_AdTh_LvAdrb2" value="-0.0338706259" constant="true"/>
      <parameter id="k_AdTh_LvAgt" name="k_AdTh_LvAgt" value="6.77015484353949e-05" constant="true"/>
      <parameter id="k_AdTh_LvAgtr1" name="k_AdTh_LvAgtr1" value="0.053831911" constant="true"/>
      <parameter id="k_AdTh_LvAgtrap" name="k_AdTh_LvAgtrap" value="0.0549096671" constant="true"/>
      <parameter id="k_AdTh_LvCacna1d" name="k_AdTh_LvCacna1d" value="0.0748917455" constant="true"/>
      <parameter id="k_AdTh_LvCcl5" name="k_AdTh_LvCcl5" value="0.0151807718" constant="true"/>
      <parameter id="k_AdTh_LvCxcr3" name="k_AdTh_LvCxcr3" value="-0.0521516992" constant="true"/>
      <parameter id="k_AdTh_LvDbh" name="k_AdTh_LvDbh" value="-0.0011685142" constant="true"/>
      <parameter id="k_AdTh_LvGja1" name="k_AdTh_LvGja1" value="0" constant="true"/>
      <parameter id="k_AdTh_LvHmgb1" name="k_AdTh_LvHmgb1" value="0.04470226" constant="true"/>
      <parameter id="k_AdTh_LvIl10" name="k_AdTh_LvIl10" value="-0.0080487994" constant="true"/>
      <parameter id="k_AdTh_LvIl1a" name="k_AdTh_LvIl1a" value="-0.0084986827" constant="true"/>
      <parameter id="k_AdTh_LvIl1b" name="k_AdTh_LvIl1b" value="0.0104327439" constant="true"/>
      <parameter id="k_AdTh_LvIl6" name="k_AdTh_LvIl6" value="-0.001276145" constant="true"/>
      <parameter id="k_AdTh_LvRen" name="k_AdTh_LvRen" value="0.0022636028" constant="true"/>
      <parameter id="k_AdTh_LvTgfb1" name="k_AdTh_LvTgfb1" value="0.0615887053" constant="true"/>
      <parameter id="k_AdTh_LvTh" name="k_AdTh_LvTh" value="-0.0115693539" constant="true"/>
      <parameter id="k_AdTh_LvTnf" name="k_AdTh_LvTnf" value="-0.0015135482" constant="true"/>
      <parameter id="k_AdTnf_AdAce" name="k_AdTnf_AdAce" value="0.0366140723" constant="true"/>
      <parameter id="k_AdTnf_AdAdra1a" name="k_AdTnf_AdAdra1a" value="0.0001993461" constant="true"/>
      <parameter id="k_AdTnf_AdAdra2a" name="k_AdTnf_AdAdra2a" value="-0.0452099461" constant="true"/>
      <parameter id="k_AdTnf_AdAdrb1" name="k_AdTnf_AdAdrb1" value="0.0111046435" constant="true"/>
      <parameter id="k_AdTnf_AdAdrb2" name="k_AdTnf_AdAdrb2" value="0" constant="true"/>
      <parameter id="k_AdTnf_AdAgt" name="k_AdTnf_AdAgt" value="-4.75752057459577e-05" constant="true"/>
      <parameter id="k_AdTnf_AdAgtr1" name="k_AdTnf_AdAgtr1" value="0" constant="true"/>
      <parameter id="k_AdTnf_AdAgtrap" name="k_AdTnf_AdAgtrap" value="-0.0001731009" constant="true"/>
      <parameter id="k_AdTnf_AdCacna1d" name="k_AdTnf_AdCacna1d" value="0" constant="true"/>
      <parameter id="k_AdTnf_AdCcl5" name="k_AdTnf_AdCcl5" value="-0.0151377377" constant="true"/>
      <parameter id="k_AdTnf_AdCxcr3" name="k_AdTnf_AdCxcr3" value="-0.0026383638" constant="true"/>
      <parameter id="k_AdTnf_AdDbh" name="k_AdTnf_AdDbh" value="-0.0002394593" constant="true"/>
      <parameter id="k_AdTnf_AdGja1" name="k_AdTnf_AdGja1" value="0" constant="true"/>
      <parameter id="k_AdTnf_AdHmgb1" name="k_AdTnf_AdHmgb1" value="-2.29359465822795e-05" constant="true"/>
      <parameter id="k_AdTnf_AdIl10" name="k_AdTnf_AdIl10" value="8.54686434736884e-05" constant="true"/>
      <parameter id="k_AdTnf_AdIl1a" name="k_AdTnf_AdIl1a" value="0" constant="true"/>
      <parameter id="k_AdTnf_AdIl1b" name="k_AdTnf_AdIl1b" value="0.0005857084" constant="true"/>
      <parameter id="k_AdTnf_AdIl6" name="k_AdTnf_AdIl6" value="-0.0142391416" constant="true"/>
      <parameter id="k_AdTnf_AdRen" name="k_AdTnf_AdRen" value="0.0045780488" constant="true"/>
      <parameter id="k_AdTnf_AdTgfb1" name="k_AdTnf_AdTgfb1" value="1.32291521455604e-06" constant="true"/>
      <parameter id="k_AdTnf_AdTh" name="k_AdTnf_AdTh" value="-7.79347661023675e-05" constant="true"/>
      <parameter id="k_AdTnf_AdTnf" name="k_AdTnf_AdTnf" value="0.0007665883" constant="true"/>
      <parameter id="k_AdTnf_BsAce" name="k_AdTnf_BsAce" value="0" constant="true"/>
      <parameter id="k_AdTnf_BsAdra1a" name="k_AdTnf_BsAdra1a" value="0.0002660911" constant="true"/>
      <parameter id="k_AdTnf_BsAdra2a" name="k_AdTnf_BsAdra2a" value="0.0025603159" constant="true"/>
      <parameter id="k_AdTnf_BsAdrb1" name="k_AdTnf_BsAdrb1" value="1.53950740567695e-05" constant="true"/>
      <parameter id="k_AdTnf_BsAdrb2" name="k_AdTnf_BsAdrb2" value="0.000987237" constant="true"/>
      <parameter id="k_AdTnf_BsAgt" name="k_AdTnf_BsAgt" value="-0.0551757721" constant="true"/>
      <parameter id="k_AdTnf_BsAgtr1" name="k_AdTnf_BsAgtr1" value="0.016064647" constant="true"/>
      <parameter id="k_AdTnf_BsAgtrap" name="k_AdTnf_BsAgtrap" value="0.0134088545" constant="true"/>
      <parameter id="k_AdTnf_BsCacna1d" name="k_AdTnf_BsCacna1d" value="-0.0010650773" constant="true"/>
      <parameter id="k_AdTnf_BsCcl5" name="k_AdTnf_BsCcl5" value="0.0471349136" constant="true"/>
      <parameter id="k_AdTnf_BsCxcr3" name="k_AdTnf_BsCxcr3" value="-0.0002979403" constant="true"/>
      <parameter id="k_AdTnf_BsDbh" name="k_AdTnf_BsDbh" value="-1.44731726780928e-05" constant="true"/>
      <parameter id="k_AdTnf_BsGja1" name="k_AdTnf_BsGja1" value="0.034276301" constant="true"/>
      <parameter id="k_AdTnf_BsHmgb1" name="k_AdTnf_BsHmgb1" value="0.0022763406" constant="true"/>
      <parameter id="k_AdTnf_BsIl10" name="k_AdTnf_BsIl10" value="-0.015810198" constant="true"/>
      <parameter id="k_AdTnf_BsIl1a" name="k_AdTnf_BsIl1a" value="-0.0002636717" constant="true"/>
      <parameter id="k_AdTnf_BsIl1b" name="k_AdTnf_BsIl1b" value="0.0070510666" constant="true"/>
      <parameter id="k_AdTnf_BsIl6" name="k_AdTnf_BsIl6" value="-0.0179100706" constant="true"/>
      <parameter id="k_AdTnf_BsRen" name="k_AdTnf_BsRen" value="0.0001130074" constant="true"/>
      <parameter id="k_AdTnf_BsTgfb1" name="k_AdTnf_BsTgfb1" value="0.004637571" constant="true"/>
      <parameter id="k_AdTnf_BsTh" name="k_AdTnf_BsTh" value="-0.0026154255" constant="true"/>
      <parameter id="k_AdTnf_BsTnf" name="k_AdTnf_BsTnf" value="0" constant="true"/>
      <parameter id="k_AdTnf_KdAce" name="k_AdTnf_KdAce" value="1.06964583217875e-05" constant="true"/>
      <parameter id="k_AdTnf_KdAdra1a" name="k_AdTnf_KdAdra1a" value="0" constant="true"/>
      <parameter id="k_AdTnf_KdAdra2a" name="k_AdTnf_KdAdra2a" value="0" constant="true"/>
      <parameter id="k_AdTnf_KdAdrb1" name="k_AdTnf_KdAdrb1" value="0" constant="true"/>
      <parameter id="k_AdTnf_KdAdrb2" name="k_AdTnf_KdAdrb2" value="0.0016120983" constant="true"/>
      <parameter id="k_AdTnf_KdAgt" name="k_AdTnf_KdAgt" value="0.0004036496" constant="true"/>
      <parameter id="k_AdTnf_KdAgtr1" name="k_AdTnf_KdAgtr1" value="0" constant="true"/>
      <parameter id="k_AdTnf_KdAgtrap" name="k_AdTnf_KdAgtrap" value="0.0094212386" constant="true"/>
      <parameter id="k_AdTnf_KdCacna1d" name="k_AdTnf_KdCacna1d" value="0.0040663631" constant="true"/>
      <parameter id="k_AdTnf_KdCcl5" name="k_AdTnf_KdCcl5" value="-6.86853423260327e-05" constant="true"/>
      <parameter id="k_AdTnf_KdCxcr3" name="k_AdTnf_KdCxcr3" value="0.0060702627" constant="true"/>
      <parameter id="k_AdTnf_KdDbh" name="k_AdTnf_KdDbh" value="0" constant="true"/>
      <parameter id="k_AdTnf_KdGja1" name="k_AdTnf_KdGja1" value="-8.28527996338341e-05" constant="true"/>
      <parameter id="k_AdTnf_KdHmgb1" name="k_AdTnf_KdHmgb1" value="0.0263686475" constant="true"/>
      <parameter id="k_AdTnf_KdIl10" name="k_AdTnf_KdIl10" value="0.045231514" constant="true"/>
      <parameter id="k_AdTnf_KdIl1a" name="k_AdTnf_KdIl1a" value="0.0370596003" constant="true"/>
      <parameter id="k_AdTnf_KdIl1b" name="k_AdTnf_KdIl1b" value="0" constant="true"/>
      <parameter id="k_AdTnf_KdIl6" name="k_AdTnf_KdIl6" value="1.42225679673821e-06" constant="true"/>
      <parameter id="k_AdTnf_KdRen" name="k_AdTnf_KdRen" value="0" constant="true"/>
      <parameter id="k_AdTnf_KdTgfb1" name="k_AdTnf_KdTgfb1" value="0.0027762887" constant="true"/>
      <parameter id="k_AdTnf_KdTh" name="k_AdTnf_KdTh" value="-0.0003873415" constant="true"/>
      <parameter id="k_AdTnf_KdTnf" name="k_AdTnf_KdTnf" value="0.0174011661" constant="true"/>
      <parameter id="k_AdTnf_LiAce" name="k_AdTnf_LiAce" value="-0.0447479329" constant="true"/>
      <parameter id="k_AdTnf_LiAdra1a" name="k_AdTnf_LiAdra1a" value="0.0003344102" constant="true"/>
      <parameter id="k_AdTnf_LiAdra2a" name="k_AdTnf_LiAdra2a" value="0" constant="true"/>
      <parameter id="k_AdTnf_LiAdrb1" name="k_AdTnf_LiAdrb1" value="-0.0001988804" constant="true"/>
      <parameter id="k_AdTnf_LiAdrb2" name="k_AdTnf_LiAdrb2" value="-0.0119132659" constant="true"/>
      <parameter id="k_AdTnf_LiAgt" name="k_AdTnf_LiAgt" value="1.67783435644344e-05" constant="true"/>
      <parameter id="k_AdTnf_LiAgtr1" name="k_AdTnf_LiAgtr1" value="0" constant="true"/>
      <parameter id="k_AdTnf_LiAgtrap" name="k_AdTnf_LiAgtrap" value="0" constant="true"/>
      <parameter id="k_AdTnf_LiCacna1d" name="k_AdTnf_LiCacna1d" value="-0.0008708418" constant="true"/>
      <parameter id="k_AdTnf_LiCcl5" name="k_AdTnf_LiCcl5" value="1.01500992572387e-05" constant="true"/>
      <parameter id="k_AdTnf_LiCxcr3" name="k_AdTnf_LiCxcr3" value="0" constant="true"/>
      <parameter id="k_AdTnf_LiDbh" name="k_AdTnf_LiDbh" value="0" constant="true"/>
      <parameter id="k_AdTnf_LiGja1" name="k_AdTnf_LiGja1" value="0.0524707657" constant="true"/>
      <parameter id="k_AdTnf_LiHmgb1" name="k_AdTnf_LiHmgb1" value="5.9192255428307e-05" constant="true"/>
      <parameter id="k_AdTnf_LiIl10" name="k_AdTnf_LiIl10" value="-0.0751849297" constant="true"/>
      <parameter id="k_AdTnf_LiIl1a" name="k_AdTnf_LiIl1a" value="-0.0003341018" constant="true"/>
      <parameter id="k_AdTnf_LiIl1b" name="k_AdTnf_LiIl1b" value="0" constant="true"/>
      <parameter id="k_AdTnf_LiIl6" name="k_AdTnf_LiIl6" value="-0.0520866236" constant="true"/>
      <parameter id="k_AdTnf_LiRen" name="k_AdTnf_LiRen" value="-1.06027514711817e-05" constant="true"/>
      <parameter id="k_AdTnf_LiTgfb1" name="k_AdTnf_LiTgfb1" value="-1.276471002812e-05" constant="true"/>
      <parameter id="k_AdTnf_LiTh" name="k_AdTnf_LiTh" value="0" constant="true"/>
      <parameter id="k_AdTnf_LiTnf" name="k_AdTnf_LiTnf" value="-0.0521276117" constant="true"/>
      <parameter id="k_AdTnf_LvAce" name="k_AdTnf_LvAce" value="-0.0342803239" constant="true"/>
      <parameter id="k_AdTnf_LvAdra1a" name="k_AdTnf_LvAdra1a" value="-5.00828283406931e-05" constant="true"/>
      <parameter id="k_AdTnf_LvAdra2a" name="k_AdTnf_LvAdra2a" value="-0.0223075014" constant="true"/>
      <parameter id="k_AdTnf_LvAdrb1" name="k_AdTnf_LvAdrb1" value="-2.26312110127382e-05" constant="true"/>
      <parameter id="k_AdTnf_LvAdrb2" name="k_AdTnf_LvAdrb2" value="0.0023104636" constant="true"/>
      <parameter id="k_AdTnf_LvAgt" name="k_AdTnf_LvAgt" value="-0.0009419487" constant="true"/>
      <parameter id="k_AdTnf_LvAgtr1" name="k_AdTnf_LvAgtr1" value="-0.0138254712" constant="true"/>
      <parameter id="k_AdTnf_LvAgtrap" name="k_AdTnf_LvAgtrap" value="-0.023812344" constant="true"/>
      <parameter id="k_AdTnf_LvCacna1d" name="k_AdTnf_LvCacna1d" value="-0.0001266703" constant="true"/>
      <parameter id="k_AdTnf_LvCcl5" name="k_AdTnf_LvCcl5" value="-0.0061608158" constant="true"/>
      <parameter id="k_AdTnf_LvCxcr3" name="k_AdTnf_LvCxcr3" value="0.0055323017" constant="true"/>
      <parameter id="k_AdTnf_LvDbh" name="k_AdTnf_LvDbh" value="0" constant="true"/>
      <parameter id="k_AdTnf_LvGja1" name="k_AdTnf_LvGja1" value="0" constant="true"/>
      <parameter id="k_AdTnf_LvHmgb1" name="k_AdTnf_LvHmgb1" value="-0.0139303089" constant="true"/>
      <parameter id="k_AdTnf_LvIl10" name="k_AdTnf_LvIl10" value="0.0024035481" constant="true"/>
      <parameter id="k_AdTnf_LvIl1a" name="k_AdTnf_LvIl1a" value="0.0548101063" constant="true"/>
      <parameter id="k_AdTnf_LvIl1b" name="k_AdTnf_LvIl1b" value="-0.0002318221" constant="true"/>
      <parameter id="k_AdTnf_LvIl6" name="k_AdTnf_LvIl6" value="-0.0185415963" constant="true"/>
      <parameter id="k_AdTnf_LvRen" name="k_AdTnf_LvRen" value="0.0005619871" constant="true"/>
      <parameter id="k_AdTnf_LvTgfb1" name="k_AdTnf_LvTgfb1" value="-0.0434289516" constant="true"/>
      <parameter id="k_AdTnf_LvTh" name="k_AdTnf_LvTh" value="0" constant="true"/>
      <parameter id="k_AdTnf_LvTnf" name="k_AdTnf_LvTnf" value="0.0016785392" constant="true"/>
      <parameter id="k_BsAce_AdAce" name="k_BsAce_AdAce" value="0.0670489641" constant="true"/>
      <parameter id="k_BsAce_AdAdra1a" name="k_BsAce_AdAdra1a" value="2.8961e-05" constant="true"/>
      <parameter id="k_BsAce_AdAdra2a" name="k_BsAce_AdAdra2a" value="-0.0015342156" constant="true"/>
      <parameter id="k_BsAce_AdAdrb1" name="k_BsAce_AdAdrb1" value="-0.0099529374" constant="true"/>
      <parameter id="k_BsAce_AdAdrb2" name="k_BsAce_AdAdrb2" value="2.04975904831239e-05" constant="true"/>
      <parameter id="k_BsAce_AdAgt" name="k_BsAce_AdAgt" value="-0.0003711347" constant="true"/>
      <parameter id="k_BsAce_AdAgtr1" name="k_BsAce_AdAgtr1" value="0" constant="true"/>
      <parameter id="k_BsAce_AdAgtrap" name="k_BsAce_AdAgtrap" value="-0.0097153143" constant="true"/>
      <parameter id="k_BsAce_AdCacna1d" name="k_BsAce_AdCacna1d" value="0" constant="true"/>
      <parameter id="k_BsAce_AdCcl5" name="k_BsAce_AdCcl5" value="-0.0003705735" constant="true"/>
      <parameter id="k_BsAce_AdCxcr3" name="k_BsAce_AdCxcr3" value="-3.96644703400812e-05" constant="true"/>
      <parameter id="k_BsAce_AdDbh" name="k_BsAce_AdDbh" value="0" constant="true"/>
      <parameter id="k_BsAce_AdGja1" name="k_BsAce_AdGja1" value="4.26031403533161e-05" constant="true"/>
      <parameter id="k_BsAce_AdHmgb1" name="k_BsAce_AdHmgb1" value="-3.71232768442224e-05" constant="true"/>
      <parameter id="k_BsAce_AdIl10" name="k_BsAce_AdIl10" value="0.1000454907" constant="true"/>
      <parameter id="k_BsAce_AdIl1a" name="k_BsAce_AdIl1a" value="0" constant="true"/>
      <parameter id="k_BsAce_AdIl1b" name="k_BsAce_AdIl1b" value="0.0311506533" constant="true"/>
      <parameter id="k_BsAce_AdIl6" name="k_BsAce_AdIl6" value="0" constant="true"/>
      <parameter id="k_BsAce_AdRen" name="k_BsAce_AdRen" value="0.1083993239" constant="true"/>
      <parameter id="k_BsAce_AdTgfb1" name="k_BsAce_AdTgfb1" value="0.0122908961" constant="true"/>
      <parameter id="k_BsAce_AdTh" name="k_BsAce_AdTh" value="-0.0015929099" constant="true"/>
      <parameter id="k_BsAce_AdTnf" name="k_BsAce_AdTnf" value="0.0185453963" constant="true"/>
      <parameter id="k_BsAce_BsAce" name="k_BsAce_BsAce" value="0.0210690336" constant="true"/>
      <parameter id="k_BsAce_BsAdra1a" name="k_BsAce_BsAdra1a" value="0.0737349879" constant="true"/>
      <parameter id="k_BsAce_BsAdra2a" name="k_BsAce_BsAdra2a" value="0.0837379216" constant="true"/>
      <parameter id="k_BsAce_BsAdrb1" name="k_BsAce_BsAdrb1" value="0.0057396857" constant="true"/>
      <parameter id="k_BsAce_BsAdrb2" name="k_BsAce_BsAdrb2" value="0.0210806879" constant="true"/>
      <parameter id="k_BsAce_BsAgt" name="k_BsAce_BsAgt" value="-0.0124212978" constant="true"/>
      <parameter id="k_BsAce_BsAgtr1" name="k_BsAce_BsAgtr1" value="1.59652304887633e-05" constant="true"/>
      <parameter id="k_BsAce_BsAgtrap" name="k_BsAce_BsAgtrap" value="0" constant="true"/>
      <parameter id="k_BsAce_BsCacna1d" name="k_BsAce_BsCacna1d" value="-0.071158955" constant="true"/>
      <parameter id="k_BsAce_BsCcl5" name="k_BsAce_BsCcl5" value="0.0272920809" constant="true"/>
      <parameter id="k_BsAce_BsCxcr3" name="k_BsAce_BsCxcr3" value="7.07677547043263e-05" constant="true"/>
      <parameter id="k_BsAce_BsDbh" name="k_BsAce_BsDbh" value="-0.0707470942" constant="true"/>
      <parameter id="k_BsAce_BsGja1" name="k_BsAce_BsGja1" value="0.014936149" constant="true"/>
      <parameter id="k_BsAce_BsHmgb1" name="k_BsAce_BsHmgb1" value="-2.56738249277249e-05" constant="true"/>
      <parameter id="k_BsAce_BsIl10" name="k_BsAce_BsIl10" value="-0.0794586169" constant="true"/>
      <parameter id="k_BsAce_BsIl1a" name="k_BsAce_BsIl1a" value="-0.0171559477" constant="true"/>
      <parameter id="k_BsAce_BsIl1b" name="k_BsAce_BsIl1b" value="-0.0026743079" constant="true"/>
      <parameter id="k_BsAce_BsIl6" name="k_BsAce_BsIl6" value="7.60823105075032e-05" constant="true"/>
      <parameter id="k_BsAce_BsRen" name="k_BsAce_BsRen" value="0.0387844789" constant="true"/>
      <parameter id="k_BsAce_BsTgfb1" name="k_BsAce_BsTgfb1" value="0" constant="true"/>
      <parameter id="k_BsAce_BsTh" name="k_BsAce_BsTh" value="-0.0538848337" constant="true"/>
      <parameter id="k_BsAce_BsTnf" name="k_BsAce_BsTnf" value="0.0002607607" constant="true"/>
      <parameter id="k_BsAce_KdAce" name="k_BsAce_KdAce" value="4.22022486825987e-05" constant="true"/>
      <parameter id="k_BsAce_KdAdra1a" name="k_BsAce_KdAdra1a" value="0" constant="true"/>
      <parameter id="k_BsAce_KdAdra2a" name="k_BsAce_KdAdra2a" value="0" constant="true"/>
      <parameter id="k_BsAce_KdAdrb1" name="k_BsAce_KdAdrb1" value="3.73361988750178e-05" constant="true"/>
      <parameter id="k_BsAce_KdAdrb2" name="k_BsAce_KdAdrb2" value="0.0001861934" constant="true"/>
      <parameter id="k_BsAce_KdAgt" name="k_BsAce_KdAgt" value="0.0084814892" constant="true"/>
      <parameter id="k_BsAce_KdAgtr1" name="k_BsAce_KdAgtr1" value="-0.0030384213" constant="true"/>
      <parameter id="k_BsAce_KdAgtrap" name="k_BsAce_KdAgtrap" value="7.56839728256477e-06" constant="true"/>
      <parameter id="k_BsAce_KdCacna1d" name="k_BsAce_KdCacna1d" value="0.0490313015" constant="true"/>
      <parameter id="k_BsAce_KdCcl5" name="k_BsAce_KdCcl5" value="-1.53723574132421e-05" constant="true"/>
      <parameter id="k_BsAce_KdCxcr3" name="k_BsAce_KdCxcr3" value="0.0083162181" constant="true"/>
      <parameter id="k_BsAce_KdDbh" name="k_BsAce_KdDbh" value="-0.0079043776" constant="true"/>
      <parameter id="k_BsAce_KdGja1" name="k_BsAce_KdGja1" value="-0.0095581543" constant="true"/>
      <parameter id="k_BsAce_KdHmgb1" name="k_BsAce_KdHmgb1" value="-0.0001040407" constant="true"/>
      <parameter id="k_BsAce_KdIl10" name="k_BsAce_KdIl10" value="0.0904634959" constant="true"/>
      <parameter id="k_BsAce_KdIl1a" name="k_BsAce_KdIl1a" value="0.0454001416" constant="true"/>
      <parameter id="k_BsAce_KdIl1b" name="k_BsAce_KdIl1b" value="-0.0123861746" constant="true"/>
      <parameter id="k_BsAce_KdIl6" name="k_BsAce_KdIl6" value="9.32667929289221e-05" constant="true"/>
      <parameter id="k_BsAce_KdRen" name="k_BsAce_KdRen" value="0" constant="true"/>
      <parameter id="k_BsAce_KdTgfb1" name="k_BsAce_KdTgfb1" value="1.10019467820551e-05" constant="true"/>
      <parameter id="k_BsAce_KdTh" name="k_BsAce_KdTh" value="-0.0003443895" constant="true"/>
      <parameter id="k_BsAce_KdTnf" name="k_BsAce_KdTnf" value="-5.9497e-05" constant="true"/>
      <parameter id="k_BsAce_LiAce" name="k_BsAce_LiAce" value="-1.93751323244838e-05" constant="true"/>
      <parameter id="k_BsAce_LiAdra1a" name="k_BsAce_LiAdra1a" value="0.0006025905" constant="true"/>
      <parameter id="k_BsAce_LiAdra2a" name="k_BsAce_LiAdra2a" value="-5.27772627125568e-05" constant="true"/>
      <parameter id="k_BsAce_LiAdrb1" name="k_BsAce_LiAdrb1" value="-0.0559594417" constant="true"/>
      <parameter id="k_BsAce_LiAdrb2" name="k_BsAce_LiAdrb2" value="-0.0006307122" constant="true"/>
      <parameter id="k_BsAce_LiAgt" name="k_BsAce_LiAgt" value="0.0021973982" constant="true"/>
      <parameter id="k_BsAce_LiAgtr1" name="k_BsAce_LiAgtr1" value="0" constant="true"/>
      <parameter id="k_BsAce_LiAgtrap" name="k_BsAce_LiAgtrap" value="5.06606044677496e-05" constant="true"/>
      <parameter id="k_BsAce_LiCacna1d" name="k_BsAce_LiCacna1d" value="0.0010853151" constant="true"/>
      <parameter id="k_BsAce_LiCcl5" name="k_BsAce_LiCcl5" value="0.0002689633" constant="true"/>
      <parameter id="k_BsAce_LiCxcr3" name="k_BsAce_LiCxcr3" value="0.0028698032" constant="true"/>
      <parameter id="k_BsAce_LiDbh" name="k_BsAce_LiDbh" value="-0.0072867034" constant="true"/>
      <parameter id="k_BsAce_LiGja1" name="k_BsAce_LiGja1" value="0.0037966047" constant="true"/>
      <parameter id="k_BsAce_LiHmgb1" name="k_BsAce_LiHmgb1" value="0.0004514272" constant="true"/>
      <parameter id="k_BsAce_LiIl10" name="k_BsAce_LiIl10" value="-0.0797416829" constant="true"/>
      <parameter id="k_BsAce_LiIl1a" name="k_BsAce_LiIl1a" value="-0.0097413413" constant="true"/>
      <parameter id="k_BsAce_LiIl1b" name="k_BsAce_LiIl1b" value="-4.86442887118924e-05" constant="true"/>
      <parameter id="k_BsAce_LiIl6" name="k_BsAce_LiIl6" value="-0.0605921574" constant="true"/>
      <parameter id="k_BsAce_LiRen" name="k_BsAce_LiRen" value="-0.0038882764" constant="true"/>
      <parameter id="k_BsAce_LiTgfb1" name="k_BsAce_LiTgfb1" value="-5.32038533799829e-05" constant="true"/>
      <parameter id="k_BsAce_LiTh" name="k_BsAce_LiTh" value="9.27708665494802e-06" constant="true"/>
      <parameter id="k_BsAce_LiTnf" name="k_BsAce_LiTnf" value="-5.66264568480866e-05" constant="true"/>
      <parameter id="k_BsAce_LvAce" name="k_BsAce_LvAce" value="3.11329233214784e-05" constant="true"/>
      <parameter id="k_BsAce_LvAdra1a" name="k_BsAce_LvAdra1a" value="0.0107078906" constant="true"/>
      <parameter id="k_BsAce_LvAdra2a" name="k_BsAce_LvAdra2a" value="-0.0614125809" constant="true"/>
      <parameter id="k_BsAce_LvAdrb1" name="k_BsAce_LvAdrb1" value="0.002392496" constant="true"/>
      <parameter id="k_BsAce_LvAdrb2" name="k_BsAce_LvAdrb2" value="0.1020265787" constant="true"/>
      <parameter id="k_BsAce_LvAgt" name="k_BsAce_LvAgt" value="0" constant="true"/>
      <parameter id="k_BsAce_LvAgtr1" name="k_BsAce_LvAgtr1" value="-0.0287835603" constant="true"/>
      <parameter id="k_BsAce_LvAgtrap" name="k_BsAce_LvAgtrap" value="-0.0290495111" constant="true"/>
      <parameter id="k_BsAce_LvCacna1d" name="k_BsAce_LvCacna1d" value="-0.0321557068" constant="true"/>
      <parameter id="k_BsAce_LvCcl5" name="k_BsAce_LvCcl5" value="-0.0628013087" constant="true"/>
      <parameter id="k_BsAce_LvCxcr3" name="k_BsAce_LvCxcr3" value="0.0119396709" constant="true"/>
      <parameter id="k_BsAce_LvDbh" name="k_BsAce_LvDbh" value="0.0017113831" constant="true"/>
      <parameter id="k_BsAce_LvGja1" name="k_BsAce_LvGja1" value="0.000644773" constant="true"/>
      <parameter id="k_BsAce_LvHmgb1" name="k_BsAce_LvHmgb1" value="-0.0001315316" constant="true"/>
      <parameter id="k_BsAce_LvIl10" name="k_BsAce_LvIl10" value="0.0184484939" constant="true"/>
      <parameter id="k_BsAce_LvIl1a" name="k_BsAce_LvIl1a" value="6.67880775614693e-05" constant="true"/>
      <parameter id="k_BsAce_LvIl1b" name="k_BsAce_LvIl1b" value="-0.0757780819" constant="true"/>
      <parameter id="k_BsAce_LvIl6" name="k_BsAce_LvIl6" value="0.0020217227" constant="true"/>
      <parameter id="k_BsAce_LvRen" name="k_BsAce_LvRen" value="0.0286462869" constant="true"/>
      <parameter id="k_BsAce_LvTgfb1" name="k_BsAce_LvTgfb1" value="-0.0676738772" constant="true"/>
      <parameter id="k_BsAce_LvTh" name="k_BsAce_LvTh" value="-2.5621e-05" constant="true"/>
      <parameter id="k_BsAce_LvTnf" name="k_BsAce_LvTnf" value="0.0212213741" constant="true"/>
      <parameter id="k_BsAdra1a_AdAce" name="k_BsAdra1a_AdAce" value="0.0246332218" constant="true"/>
      <parameter id="k_BsAdra1a_AdAdra1a" name="k_BsAdra1a_AdAdra1a" value="2.5751e-05" constant="true"/>
      <parameter id="k_BsAdra1a_AdAdra2a" name="k_BsAdra1a_AdAdra2a" value="0" constant="true"/>
      <parameter id="k_BsAdra1a_AdAdrb1" name="k_BsAdra1a_AdAdrb1" value="-0.0001368337" constant="true"/>
      <parameter id="k_BsAdra1a_AdAdrb2" name="k_BsAdra1a_AdAdrb2" value="0" constant="true"/>
      <parameter id="k_BsAdra1a_AdAgt" name="k_BsAdra1a_AdAgt" value="-9.86921960307853e-06" constant="true"/>
      <parameter id="k_BsAdra1a_AdAgtr1" name="k_BsAdra1a_AdAgtr1" value="0" constant="true"/>
      <parameter id="k_BsAdra1a_AdAgtrap" name="k_BsAdra1a_AdAgtrap" value="-6.6162e-05" constant="true"/>
      <parameter id="k_BsAdra1a_AdCacna1d" name="k_BsAdra1a_AdCacna1d" value="0.0002261291" constant="true"/>
      <parameter id="k_BsAdra1a_AdCcl5" name="k_BsAdra1a_AdCcl5" value="-1.32428930612315e-05" constant="true"/>
      <parameter id="k_BsAdra1a_AdCxcr3" name="k_BsAdra1a_AdCxcr3" value="0" constant="true"/>
      <parameter id="k_BsAdra1a_AdDbh" name="k_BsAdra1a_AdDbh" value="0.0001734065" constant="true"/>
      <parameter id="k_BsAdra1a_AdGja1" name="k_BsAdra1a_AdGja1" value="0" constant="true"/>
      <parameter id="k_BsAdra1a_AdHmgb1" name="k_BsAdra1a_AdHmgb1" value="-4.28010500888112e-05" constant="true"/>
      <parameter id="k_BsAdra1a_AdIl10" name="k_BsAdra1a_AdIl10" value="0.0019660615" constant="true"/>
      <parameter id="k_BsAdra1a_AdIl1a" name="k_BsAdra1a_AdIl1a" value="-2.80021966821644e-05" constant="true"/>
      <parameter id="k_BsAdra1a_AdIl1b" name="k_BsAdra1a_AdIl1b" value="0" constant="true"/>
      <parameter id="k_BsAdra1a_AdIl6" name="k_BsAdra1a_AdIl6" value="0" constant="true"/>
      <parameter id="k_BsAdra1a_AdRen" name="k_BsAdra1a_AdRen" value="0.0012602561" constant="true"/>
      <parameter id="k_BsAdra1a_AdTgfb1" name="k_BsAdra1a_AdTgfb1" value="0" constant="true"/>
      <parameter id="k_BsAdra1a_AdTh" name="k_BsAdra1a_AdTh" value="-4.00511029101154e-05" constant="true"/>
      <parameter id="k_BsAdra1a_AdTnf" name="k_BsAdra1a_AdTnf" value="0" constant="true"/>
      <parameter id="k_BsAdra1a_BsAce" name="k_BsAdra1a_BsAce" value="-0.0221772136" constant="true"/>
      <parameter id="k_BsAdra1a_BsAdra1a" name="k_BsAdra1a_BsAdra1a" value="0.0001249853" constant="true"/>
      <parameter id="k_BsAdra1a_BsAdra2a" name="k_BsAdra1a_BsAdra2a" value="0.0018367571" constant="true"/>
      <parameter id="k_BsAdra1a_BsAdrb1" name="k_BsAdra1a_BsAdrb1" value="0.0003251228" constant="true"/>
      <parameter id="k_BsAdra1a_BsAdrb2" name="k_BsAdra1a_BsAdrb2" value="7.0395412700411e-05" constant="true"/>
      <parameter id="k_BsAdra1a_BsAgt" name="k_BsAdra1a_BsAgt" value="-0.0001566781" constant="true"/>
      <parameter id="k_BsAdra1a_BsAgtr1" name="k_BsAdra1a_BsAgtr1" value="2.1799e-05" constant="true"/>
      <parameter id="k_BsAdra1a_BsAgtrap" name="k_BsAdra1a_BsAgtrap" value="0" constant="true"/>
      <parameter id="k_BsAdra1a_BsCacna1d" name="k_BsAdra1a_BsCacna1d" value="-0.0006959718" constant="true"/>
      <parameter id="k_BsAdra1a_BsCcl5" name="k_BsAdra1a_BsCcl5" value="4.7238349277024e-05" constant="true"/>
      <parameter id="k_BsAdra1a_BsCxcr3" name="k_BsAdra1a_BsCxcr3" value="-0.0002152827" constant="true"/>
      <parameter id="k_BsAdra1a_BsDbh" name="k_BsAdra1a_BsDbh" value="-1.4661837439229e-05" constant="true"/>
      <parameter id="k_BsAdra1a_BsGja1" name="k_BsAdra1a_BsGja1" value="0.0012732617" constant="true"/>
      <parameter id="k_BsAdra1a_BsHmgb1" name="k_BsAdra1a_BsHmgb1" value="0" constant="true"/>
      <parameter id="k_BsAdra1a_BsIl10" name="k_BsAdra1a_BsIl10" value="-0.0219679307" constant="true"/>
      <parameter id="k_BsAdra1a_BsIl1a" name="k_BsAdra1a_BsIl1a" value="-0.0382810883" constant="true"/>
      <parameter id="k_BsAdra1a_BsIl1b" name="k_BsAdra1a_BsIl1b" value="-1.23089188015376e-05" constant="true"/>
      <parameter id="k_BsAdra1a_BsIl6" name="k_BsAdra1a_BsIl6" value="0" constant="true"/>
      <parameter id="k_BsAdra1a_BsRen" name="k_BsAdra1a_BsRen" value="7.94952182397219e-06" constant="true"/>
      <parameter id="k_BsAdra1a_BsTgfb1" name="k_BsAdra1a_BsTgfb1" value="0" constant="true"/>
      <parameter id="k_BsAdra1a_BsTh" name="k_BsAdra1a_BsTh" value="-0.0011243706" constant="true"/>
      <parameter id="k_BsAdra1a_BsTnf" name="k_BsAdra1a_BsTnf" value="-0.0304453231" constant="true"/>
      <parameter id="k_BsAdra1a_KdAce" name="k_BsAdra1a_KdAce" value="0" constant="true"/>
      <parameter id="k_BsAdra1a_KdAdra1a" name="k_BsAdra1a_KdAdra1a" value="0.0001271243" constant="true"/>
      <parameter id="k_BsAdra1a_KdAdra2a" name="k_BsAdra1a_KdAdra2a" value="1.28803602600625e-05" constant="true"/>
      <parameter id="k_BsAdra1a_KdAdrb1" name="k_BsAdra1a_KdAdrb1" value="0.0085224652" constant="true"/>
      <parameter id="k_BsAdra1a_KdAdrb2" name="k_BsAdra1a_KdAdrb2" value="0" constant="true"/>
      <parameter id="k_BsAdra1a_KdAgt" name="k_BsAdra1a_KdAgt" value="0.000168283" constant="true"/>
      <parameter id="k_BsAdra1a_KdAgtr1" name="k_BsAdra1a_KdAgtr1" value="-0.0260349834" constant="true"/>
      <parameter id="k_BsAdra1a_KdAgtrap" name="k_BsAdra1a_KdAgtrap" value="0.0274414287" constant="true"/>
      <parameter id="k_BsAdra1a_KdCacna1d" name="k_BsAdra1a_KdCacna1d" value="0.034741084" constant="true"/>
      <parameter id="k_BsAdra1a_KdCcl5" name="k_BsAdra1a_KdCcl5" value="-0.0292302679" constant="true"/>
      <parameter id="k_BsAdra1a_KdCxcr3" name="k_BsAdra1a_KdCxcr3" value="0" constant="true"/>
      <parameter id="k_BsAdra1a_KdDbh" name="k_BsAdra1a_KdDbh" value="-2.18608841480763e-05" constant="true"/>
      <parameter id="k_BsAdra1a_KdGja1" name="k_BsAdra1a_KdGja1" value="-7.0528300129316e-06" constant="true"/>
      <parameter id="k_BsAdra1a_KdHmgb1" name="k_BsAdra1a_KdHmgb1" value="-0.0001182928" constant="true"/>
      <parameter id="k_BsAdra1a_KdIl10" name="k_BsAdra1a_KdIl10" value="0" constant="true"/>
      <parameter id="k_BsAdra1a_KdIl1a" name="k_BsAdra1a_KdIl1a" value="0.0024335278" constant="true"/>
      <parameter id="k_BsAdra1a_KdIl1b" name="k_BsAdra1a_KdIl1b" value="0" constant="true"/>
      <parameter id="k_BsAdra1a_KdIl6" name="k_BsAdra1a_KdIl6" value="0" constant="true"/>
      <parameter id="k_BsAdra1a_KdRen" name="k_BsAdra1a_KdRen" value="0" constant="true"/>
      <parameter id="k_BsAdra1a_KdTgfb1" name="k_BsAdra1a_KdTgfb1" value="0" constant="true"/>
      <parameter id="k_BsAdra1a_KdTh" name="k_BsAdra1a_KdTh" value="-1.06513600863894e-05" constant="true"/>
      <parameter id="k_BsAdra1a_KdTnf" name="k_BsAdra1a_KdTnf" value="0" constant="true"/>
      <parameter id="k_BsAdra1a_LiAce" name="k_BsAdra1a_LiAce" value="-0.0280359119" constant="true"/>
      <parameter id="k_BsAdra1a_LiAdra1a" name="k_BsAdra1a_LiAdra1a" value="-0.0124334511" constant="true"/>
      <parameter id="k_BsAdra1a_LiAdra2a" name="k_BsAdra1a_LiAdra2a" value="-0.0003042615" constant="true"/>
      <parameter id="k_BsAdra1a_LiAdrb1" name="k_BsAdra1a_LiAdrb1" value="-0.000505894" constant="true"/>
      <parameter id="k_BsAdra1a_LiAdrb2" name="k_BsAdra1a_LiAdrb2" value="0" constant="true"/>
      <parameter id="k_BsAdra1a_LiAgt" name="k_BsAdra1a_LiAgt" value="0" constant="true"/>
      <parameter id="k_BsAdra1a_LiAgtr1" name="k_BsAdra1a_LiAgtr1" value="0" constant="true"/>
      <parameter id="k_BsAdra1a_LiAgtrap" name="k_BsAdra1a_LiAgtrap" value="-0.0056015114" constant="true"/>
      <parameter id="k_BsAdra1a_LiCacna1d" name="k_BsAdra1a_LiCacna1d" value="0" constant="true"/>
      <parameter id="k_BsAdra1a_LiCcl5" name="k_BsAdra1a_LiCcl5" value="0" constant="true"/>
      <parameter id="k_BsAdra1a_LiCxcr3" name="k_BsAdra1a_LiCxcr3" value="4.42453366167444e-05" constant="true"/>
      <parameter id="k_BsAdra1a_LiDbh" name="k_BsAdra1a_LiDbh" value="0" constant="true"/>
      <parameter id="k_BsAdra1a_LiGja1" name="k_BsAdra1a_LiGja1" value="0" constant="true"/>
      <parameter id="k_BsAdra1a_LiHmgb1" name="k_BsAdra1a_LiHmgb1" value="0" constant="true"/>
      <parameter id="k_BsAdra1a_LiIl10" name="k_BsAdra1a_LiIl10" value="-0.0210449097" constant="true"/>
      <parameter id="k_BsAdra1a_LiIl1a" name="k_BsAdra1a_LiIl1a" value="-2.09411592687995e-05" constant="true"/>
      <parameter id="k_BsAdra1a_LiIl1b" name="k_BsAdra1a_LiIl1b" value="0.0036441904" constant="true"/>
      <parameter id="k_BsAdra1a_LiIl6" name="k_BsAdra1a_LiIl6" value="-0.0014754291" constant="true"/>
      <parameter id="k_BsAdra1a_LiRen" name="k_BsAdra1a_LiRen" value="-1.919174344013e-05" constant="true"/>
      <parameter id="k_BsAdra1a_LiTgfb1" name="k_BsAdra1a_LiTgfb1" value="0" constant="true"/>
      <parameter id="k_BsAdra1a_LiTh" name="k_BsAdra1a_LiTh" value="1.1635e-05" constant="true"/>
      <parameter id="k_BsAdra1a_LiTnf" name="k_BsAdra1a_LiTnf" value="0" constant="true"/>
      <parameter id="k_BsAdra1a_LvAce" name="k_BsAdra1a_LvAce" value="-0.0096900707" constant="true"/>
      <parameter id="k_BsAdra1a_LvAdra1a" name="k_BsAdra1a_LvAdra1a" value="0" constant="true"/>
      <parameter id="k_BsAdra1a_LvAdra2a" name="k_BsAdra1a_LvAdra2a" value="-0.0040373962" constant="true"/>
      <parameter id="k_BsAdra1a_LvAdrb1" name="k_BsAdra1a_LvAdrb1" value="0" constant="true"/>
      <parameter id="k_BsAdra1a_LvAdrb2" name="k_BsAdra1a_LvAdrb2" value="0.0008564681" constant="true"/>
      <parameter id="k_BsAdra1a_LvAgt" name="k_BsAdra1a_LvAgt" value="0" constant="true"/>
      <parameter id="k_BsAdra1a_LvAgtr1" name="k_BsAdra1a_LvAgtr1" value="-4.8191706586419e-05" constant="true"/>
      <parameter id="k_BsAdra1a_LvAgtrap" name="k_BsAdra1a_LvAgtrap" value="-4.59e-07" constant="true"/>
      <parameter id="k_BsAdra1a_LvCacna1d" name="k_BsAdra1a_LvCacna1d" value="0" constant="true"/>
      <parameter id="k_BsAdra1a_LvCcl5" name="k_BsAdra1a_LvCcl5" value="-0.0548589154" constant="true"/>
      <parameter id="k_BsAdra1a_LvCxcr3" name="k_BsAdra1a_LvCxcr3" value="0" constant="true"/>
      <parameter id="k_BsAdra1a_LvDbh" name="k_BsAdra1a_LvDbh" value="0.0004082592" constant="true"/>
      <parameter id="k_BsAdra1a_LvGja1" name="k_BsAdra1a_LvGja1" value="0" constant="true"/>
      <parameter id="k_BsAdra1a_LvHmgb1" name="k_BsAdra1a_LvHmgb1" value="0" constant="true"/>
      <parameter id="k_BsAdra1a_LvIl10" name="k_BsAdra1a_LvIl10" value="0.0007881751" constant="true"/>
      <parameter id="k_BsAdra1a_LvIl1a" name="k_BsAdra1a_LvIl1a" value="3.55288586471811e-05" constant="true"/>
      <parameter id="k_BsAdra1a_LvIl1b" name="k_BsAdra1a_LvIl1b" value="-0.007006687" constant="true"/>
      <parameter id="k_BsAdra1a_LvIl6" name="k_BsAdra1a_LvIl6" value="-0.0222946525" constant="true"/>
      <parameter id="k_BsAdra1a_LvRen" name="k_BsAdra1a_LvRen" value="0.0245154887" constant="true"/>
      <parameter id="k_BsAdra1a_LvTgfb1" name="k_BsAdra1a_LvTgfb1" value="-0.0427501523" constant="true"/>
      <parameter id="k_BsAdra1a_LvTh" name="k_BsAdra1a_LvTh" value="0" constant="true"/>
      <parameter id="k_BsAdra1a_LvTnf" name="k_BsAdra1a_LvTnf" value="0.0001060986" constant="true"/>
      <parameter id="k_BsAdra2a_AdAce" name="k_BsAdra2a_AdAce" value="-0.0009996725" constant="true"/>
      <parameter id="k_BsAdra2a_AdAdra1a" name="k_BsAdra2a_AdAdra1a" value="-0.0066552174" constant="true"/>
      <parameter id="k_BsAdra2a_AdAdra2a" name="k_BsAdra2a_AdAdra2a" value="0.000938586" constant="true"/>
      <parameter id="k_BsAdra2a_AdAdrb1" name="k_BsAdra2a_AdAdrb1" value="0.0304256436" constant="true"/>
      <parameter id="k_BsAdra2a_AdAdrb2" name="k_BsAdra2a_AdAdrb2" value="0" constant="true"/>
      <parameter id="k_BsAdra2a_AdAgt" name="k_BsAdra2a_AdAgt" value="1.66014351185999e-05" constant="true"/>
      <parameter id="k_BsAdra2a_AdAgtr1" name="k_BsAdra2a_AdAgtr1" value="0" constant="true"/>
      <parameter id="k_BsAdra2a_AdAgtrap" name="k_BsAdra2a_AdAgtrap" value="0.0001589705" constant="true"/>
      <parameter id="k_BsAdra2a_AdCacna1d" name="k_BsAdra2a_AdCacna1d" value="0" constant="true"/>
      <parameter id="k_BsAdra2a_AdCcl5" name="k_BsAdra2a_AdCcl5" value="0" constant="true"/>
      <parameter id="k_BsAdra2a_AdCxcr3" name="k_BsAdra2a_AdCxcr3" value="0.0003848184" constant="true"/>
      <parameter id="k_BsAdra2a_AdDbh" name="k_BsAdra2a_AdDbh" value="-0.001074285" constant="true"/>
      <parameter id="k_BsAdra2a_AdGja1" name="k_BsAdra2a_AdGja1" value="-0.0003330924" constant="true"/>
      <parameter id="k_BsAdra2a_AdHmgb1" name="k_BsAdra2a_AdHmgb1" value="-0.0003839919" constant="true"/>
      <parameter id="k_BsAdra2a_AdIl10" name="k_BsAdra2a_AdIl10" value="-0.0013698673" constant="true"/>
      <parameter id="k_BsAdra2a_AdIl1a" name="k_BsAdra2a_AdIl1a" value="0" constant="true"/>
      <parameter id="k_BsAdra2a_AdIl1b" name="k_BsAdra2a_AdIl1b" value="-0.0039809792" constant="true"/>
      <parameter id="k_BsAdra2a_AdIl6" name="k_BsAdra2a_AdIl6" value="0" constant="true"/>
      <parameter id="k_BsAdra2a_AdRen" name="k_BsAdra2a_AdRen" value="-0.0301321622" constant="true"/>
      <parameter id="k_BsAdra2a_AdTgfb1" name="k_BsAdra2a_AdTgfb1" value="0" constant="true"/>
      <parameter id="k_BsAdra2a_AdTh" name="k_BsAdra2a_AdTh" value="2.82465439575334e-05" constant="true"/>
      <parameter id="k_BsAdra2a_AdTnf" name="k_BsAdra2a_AdTnf" value="0" constant="true"/>
      <parameter id="k_BsAdra2a_BsAce" name="k_BsAdra2a_BsAce" value="-0.0676704584" constant="true"/>
      <parameter id="k_BsAdra2a_BsAdra1a" name="k_BsAdra2a_BsAdra1a" value="-0.054270517" constant="true"/>
      <parameter id="k_BsAdra2a_BsAdra2a" name="k_BsAdra2a_BsAdra2a" value="-0.0464486618" constant="true"/>
      <parameter id="k_BsAdra2a_BsAdrb1" name="k_BsAdra2a_BsAdrb1" value="-2.18317557298519e-05" constant="true"/>
      <parameter id="k_BsAdra2a_BsAdrb2" name="k_BsAdra2a_BsAdrb2" value="-0.0462426702" constant="true"/>
      <parameter id="k_BsAdra2a_BsAgt" name="k_BsAdra2a_BsAgt" value="1.85372411239694e-05" constant="true"/>
      <parameter id="k_BsAdra2a_BsAgtr1" name="k_BsAdra2a_BsAgtr1" value="0.0117295622" constant="true"/>
      <parameter id="k_BsAdra2a_BsAgtrap" name="k_BsAdra2a_BsAgtrap" value="2.6618e-05" constant="true"/>
      <parameter id="k_BsAdra2a_BsCacna1d" name="k_BsAdra2a_BsCacna1d" value="0.0065337324" constant="true"/>
      <parameter id="k_BsAdra2a_BsCcl5" name="k_BsAdra2a_BsCcl5" value="-0.0033058884" constant="true"/>
      <parameter id="k_BsAdra2a_BsCxcr3" name="k_BsAdra2a_BsCxcr3" value="0.0002585429" constant="true"/>
      <parameter id="k_BsAdra2a_BsDbh" name="k_BsAdra2a_BsDbh" value="0" constant="true"/>
      <parameter id="k_BsAdra2a_BsGja1" name="k_BsAdra2a_BsGja1" value="-0.0008712199" constant="true"/>
      <parameter id="k_BsAdra2a_BsHmgb1" name="k_BsAdra2a_BsHmgb1" value="2.11911758518328e-05" constant="true"/>
      <parameter id="k_BsAdra2a_BsIl10" name="k_BsAdra2a_BsIl10" value="0.0014221974" constant="true"/>
      <parameter id="k_BsAdra2a_BsIl1a" name="k_BsAdra2a_BsIl1a" value="0" constant="true"/>
      <parameter id="k_BsAdra2a_BsIl1b" name="k_BsAdra2a_BsIl1b" value="1.05061001787202e-05" constant="true"/>
      <parameter id="k_BsAdra2a_BsIl6" name="k_BsAdra2a_BsIl6" value="-0.0003098037" constant="true"/>
      <parameter id="k_BsAdra2a_BsRen" name="k_BsAdra2a_BsRen" value="-0.0333018223" constant="true"/>
      <parameter id="k_BsAdra2a_BsTgfb1" name="k_BsAdra2a_BsTgfb1" value="0" constant="true"/>
      <parameter id="k_BsAdra2a_BsTh" name="k_BsAdra2a_BsTh" value="0.0089152131" constant="true"/>
      <parameter id="k_BsAdra2a_BsTnf" name="k_BsAdra2a_BsTnf" value="-0.0378197008" constant="true"/>
      <parameter id="k_BsAdra2a_KdAce" name="k_BsAdra2a_KdAce" value="0" constant="true"/>
      <parameter id="k_BsAdra2a_KdAdra1a" name="k_BsAdra2a_KdAdra1a" value="0" constant="true"/>
      <parameter id="k_BsAdra2a_KdAdra2a" name="k_BsAdra2a_KdAdra2a" value="-7.66474157303408e-06" constant="true"/>
      <parameter id="k_BsAdra2a_KdAdrb1" name="k_BsAdra2a_KdAdrb1" value="0.007157013" constant="true"/>
      <parameter id="k_BsAdra2a_KdAdrb2" name="k_BsAdra2a_KdAdrb2" value="-0.0002203564" constant="true"/>
      <parameter id="k_BsAdra2a_KdAgt" name="k_BsAdra2a_KdAgt" value="-4.41452700820824e-05" constant="true"/>
      <parameter id="k_BsAdra2a_KdAgtr1" name="k_BsAdra2a_KdAgtr1" value="-0.0137039108" constant="true"/>
      <parameter id="k_BsAdra2a_KdAgtrap" name="k_BsAdra2a_KdAgtrap" value="0.0060119494" constant="true"/>
      <parameter id="k_BsAdra2a_KdCacna1d" name="k_BsAdra2a_KdCacna1d" value="0" constant="true"/>
      <parameter id="k_BsAdra2a_KdCcl5" name="k_BsAdra2a_KdCcl5" value="-0.0399499544" constant="true"/>
      <parameter id="k_BsAdra2a_KdCxcr3" name="k_BsAdra2a_KdCxcr3" value="-0.0015112981" constant="true"/>
      <parameter id="k_BsAdra2a_KdDbh" name="k_BsAdra2a_KdDbh" value="0.0136946872" constant="true"/>
      <parameter id="k_BsAdra2a_KdGja1" name="k_BsAdra2a_KdGja1" value="0.0151056233" constant="true"/>
      <parameter id="k_BsAdra2a_KdHmgb1" name="k_BsAdra2a_KdHmgb1" value="0.000368767" constant="true"/>
      <parameter id="k_BsAdra2a_KdIl10" name="k_BsAdra2a_KdIl10" value="-0.0009547351" constant="true"/>
      <parameter id="k_BsAdra2a_KdIl1a" name="k_BsAdra2a_KdIl1a" value="0" constant="true"/>
      <parameter id="k_BsAdra2a_KdIl1b" name="k_BsAdra2a_KdIl1b" value="-4.8507e-05" constant="true"/>
      <parameter id="k_BsAdra2a_KdIl6" name="k_BsAdra2a_KdIl6" value="0" constant="true"/>
      <parameter id="k_BsAdra2a_KdRen" name="k_BsAdra2a_KdRen" value="0" constant="true"/>
      <parameter id="k_BsAdra2a_KdTgfb1" name="k_BsAdra2a_KdTgfb1" value="-3.53408117051103e-05" constant="true"/>
      <parameter id="k_BsAdra2a_KdTh" name="k_BsAdra2a_KdTh" value="0.0085863191" constant="true"/>
      <parameter id="k_BsAdra2a_KdTnf" name="k_BsAdra2a_KdTnf" value="0.0135309325" constant="true"/>
      <parameter id="k_BsAdra2a_LiAce" name="k_BsAdra2a_LiAce" value="-0.0002604132" constant="true"/>
      <parameter id="k_BsAdra2a_LiAdra1a" name="k_BsAdra2a_LiAdra1a" value="-0.0075435946" constant="true"/>
      <parameter id="k_BsAdra2a_LiAdra2a" name="k_BsAdra2a_LiAdra2a" value="2.65379064859925e-05" constant="true"/>
      <parameter id="k_BsAdra2a_LiAdrb1" name="k_BsAdra2a_LiAdrb1" value="0.000552223" constant="true"/>
      <parameter id="k_BsAdra2a_LiAdrb2" name="k_BsAdra2a_LiAdrb2" value="1.25384485346016e-05" constant="true"/>
      <parameter id="k_BsAdra2a_LiAgt" name="k_BsAdra2a_LiAgt" value="-0.0005887646" constant="true"/>
      <parameter id="k_BsAdra2a_LiAgtr1" name="k_BsAdra2a_LiAgtr1" value="-1.1327e-05" constant="true"/>
      <parameter id="k_BsAdra2a_LiAgtrap" name="k_BsAdra2a_LiAgtrap" value="-0.0190860787" constant="true"/>
      <parameter id="k_BsAdra2a_LiCacna1d" name="k_BsAdra2a_LiCacna1d" value="-0.0014204343" constant="true"/>
      <parameter id="k_BsAdra2a_LiCcl5" name="k_BsAdra2a_LiCcl5" value="-1.20892507239368e-05" constant="true"/>
      <parameter id="k_BsAdra2a_LiCxcr3" name="k_BsAdra2a_LiCxcr3" value="-6.9662e-05" constant="true"/>
      <parameter id="k_BsAdra2a_LiDbh" name="k_BsAdra2a_LiDbh" value="0.0002895765" constant="true"/>
      <parameter id="k_BsAdra2a_LiGja1" name="k_BsAdra2a_LiGja1" value="0" constant="true"/>
      <parameter id="k_BsAdra2a_LiHmgb1" name="k_BsAdra2a_LiHmgb1" value="-6.02399384087055e-05" constant="true"/>
      <parameter id="k_BsAdra2a_LiIl10" name="k_BsAdra2a_LiIl10" value="0.0042435227" constant="true"/>
      <parameter id="k_BsAdra2a_LiIl1a" name="k_BsAdra2a_LiIl1a" value="0.0058291785" constant="true"/>
      <parameter id="k_BsAdra2a_LiIl1b" name="k_BsAdra2a_LiIl1b" value="3.05422181617674e-06" constant="true"/>
      <parameter id="k_BsAdra2a_LiIl6" name="k_BsAdra2a_LiIl6" value="1.48319327696217e-05" constant="true"/>
      <parameter id="k_BsAdra2a_LiRen" name="k_BsAdra2a_LiRen" value="1.96510880857073e-05" constant="true"/>
      <parameter id="k_BsAdra2a_LiTgfb1" name="k_BsAdra2a_LiTgfb1" value="3.31984583764745e-05" constant="true"/>
      <parameter id="k_BsAdra2a_LiTh" name="k_BsAdra2a_LiTh" value="0" constant="true"/>
      <parameter id="k_BsAdra2a_LiTnf" name="k_BsAdra2a_LiTnf" value="-5.5587126033585e-05" constant="true"/>
      <parameter id="k_BsAdra2a_LvAce" name="k_BsAdra2a_LvAce" value="-0.0001061278" constant="true"/>
      <parameter id="k_BsAdra2a_LvAdra1a" name="k_BsAdra2a_LvAdra1a" value="4.3674648358202e-05" constant="true"/>
      <parameter id="k_BsAdra2a_LvAdra2a" name="k_BsAdra2a_LvAdra2a" value="0.0133869423" constant="true"/>
      <parameter id="k_BsAdra2a_LvAdrb1" name="k_BsAdra2a_LvAdrb1" value="2.53561319766659e-05" constant="true"/>
      <parameter id="k_BsAdra2a_LvAdrb2" name="k_BsAdra2a_LvAdrb2" value="-0.0237944588" constant="true"/>
      <parameter id="k_BsAdra2a_LvAgt" name="k_BsAdra2a_LvAgt" value="0.0467441331" constant="true"/>
      <parameter id="k_BsAdra2a_LvAgtr1" name="k_BsAdra2a_LvAgtr1" value="0.0026740087" constant="true"/>
      <parameter id="k_BsAdra2a_LvAgtrap" name="k_BsAdra2a_LvAgtrap" value="0.0038154319" constant="true"/>
      <parameter id="k_BsAdra2a_LvCacna1d" name="k_BsAdra2a_LvCacna1d" value="0.0151470736" constant="true"/>
      <parameter id="k_BsAdra2a_LvCcl5" name="k_BsAdra2a_LvCcl5" value="0.0003317405" constant="true"/>
      <parameter id="k_BsAdra2a_LvCxcr3" name="k_BsAdra2a_LvCxcr3" value="-0.0119386733" constant="true"/>
      <parameter id="k_BsAdra2a_LvDbh" name="k_BsAdra2a_LvDbh" value="-0.0048910118" constant="true"/>
      <parameter id="k_BsAdra2a_LvGja1" name="k_BsAdra2a_LvGja1" value="0" constant="true"/>
      <parameter id="k_BsAdra2a_LvHmgb1" name="k_BsAdra2a_LvHmgb1" value="5.86167503224933e-05" constant="true"/>
      <parameter id="k_BsAdra2a_LvIl10" name="k_BsAdra2a_LvIl10" value="-1.22506800793316e-05" constant="true"/>
      <parameter id="k_BsAdra2a_LvIl1a" name="k_BsAdra2a_LvIl1a" value="0.014933003" constant="true"/>
      <parameter id="k_BsAdra2a_LvIl1b" name="k_BsAdra2a_LvIl1b" value="0.0005098876" constant="true"/>
      <parameter id="k_BsAdra2a_LvIl6" name="k_BsAdra2a_LvIl6" value="-9.40917614447291e-06" constant="true"/>
      <parameter id="k_BsAdra2a_LvRen" name="k_BsAdra2a_LvRen" value="0.0083209761" constant="true"/>
      <parameter id="k_BsAdra2a_LvTgfb1" name="k_BsAdra2a_LvTgfb1" value="0.0011679246" constant="true"/>
      <parameter id="k_BsAdra2a_LvTh" name="k_BsAdra2a_LvTh" value="-0.0291411748" constant="true"/>
      <parameter id="k_BsAdra2a_LvTnf" name="k_BsAdra2a_LvTnf" value="-0.0349567409" constant="true"/>
      <parameter id="k_BsAdrb1_AdAce" name="k_BsAdrb1_AdAce" value="0.0210643435" constant="true"/>
      <parameter id="k_BsAdrb1_AdAdra1a" name="k_BsAdrb1_AdAdra1a" value="-1.90716332121371e-05" constant="true"/>
      <parameter id="k_BsAdrb1_AdAdra2a" name="k_BsAdrb1_AdAdra2a" value="0" constant="true"/>
      <parameter id="k_BsAdrb1_AdAdrb1" name="k_BsAdrb1_AdAdrb1" value="0.0020823667" constant="true"/>
      <parameter id="k_BsAdrb1_AdAdrb2" name="k_BsAdrb1_AdAdrb2" value="0" constant="true"/>
      <parameter id="k_BsAdrb1_AdAgt" name="k_BsAdrb1_AdAgt" value="1.18598118908279e-05" constant="true"/>
      <parameter id="k_BsAdrb1_AdAgtr1" name="k_BsAdrb1_AdAgtr1" value="0" constant="true"/>
      <parameter id="k_BsAdrb1_AdAgtrap" name="k_BsAdrb1_AdAgtrap" value="1.32164945204546e-05" constant="true"/>
      <parameter id="k_BsAdrb1_AdCacna1d" name="k_BsAdrb1_AdCacna1d" value="0" constant="true"/>
      <parameter id="k_BsAdrb1_AdCcl5" name="k_BsAdrb1_AdCcl5" value="0" constant="true"/>
      <parameter id="k_BsAdrb1_AdCxcr3" name="k_BsAdrb1_AdCxcr3" value="0" constant="true"/>
      <parameter id="k_BsAdrb1_AdDbh" name="k_BsAdrb1_AdDbh" value="0.0002495058" constant="true"/>
      <parameter id="k_BsAdrb1_AdGja1" name="k_BsAdrb1_AdGja1" value="0" constant="true"/>
      <parameter id="k_BsAdrb1_AdHmgb1" name="k_BsAdrb1_AdHmgb1" value="-7.34922227811258e-06" constant="true"/>
      <parameter id="k_BsAdrb1_AdIl10" name="k_BsAdrb1_AdIl10" value="0" constant="true"/>
      <parameter id="k_BsAdrb1_AdIl1a" name="k_BsAdrb1_AdIl1a" value="0" constant="true"/>
      <parameter id="k_BsAdrb1_AdIl1b" name="k_BsAdrb1_AdIl1b" value="0" constant="true"/>
      <parameter id="k_BsAdrb1_AdIl6" name="k_BsAdrb1_AdIl6" value="0" constant="true"/>
      <parameter id="k_BsAdrb1_AdRen" name="k_BsAdrb1_AdRen" value="-5.30179388311704e-05" constant="true"/>
      <parameter id="k_BsAdrb1_AdTgfb1" name="k_BsAdrb1_AdTgfb1" value="0" constant="true"/>
      <parameter id="k_BsAdrb1_AdTh" name="k_BsAdrb1_AdTh" value="0" constant="true"/>
      <parameter id="k_BsAdrb1_AdTnf" name="k_BsAdrb1_AdTnf" value="0" constant="true"/>
      <parameter id="k_BsAdrb1_BsAce" name="k_BsAdrb1_BsAce" value="-0.0429025304" constant="true"/>
      <parameter id="k_BsAdrb1_BsAdra1a" name="k_BsAdrb1_BsAdra1a" value="-7.10840956017034e-05" constant="true"/>
      <parameter id="k_BsAdrb1_BsAdra2a" name="k_BsAdrb1_BsAdra2a" value="0" constant="true"/>
      <parameter id="k_BsAdrb1_BsAdrb1" name="k_BsAdrb1_BsAdrb1" value="0" constant="true"/>
      <parameter id="k_BsAdrb1_BsAdrb2" name="k_BsAdrb1_BsAdrb2" value="-0.0017834346" constant="true"/>
      <parameter id="k_BsAdrb1_BsAgt" name="k_BsAdrb1_BsAgt" value="0" constant="true"/>
      <parameter id="k_BsAdrb1_BsAgtr1" name="k_BsAdrb1_BsAgtr1" value="0.0142343183" constant="true"/>
      <parameter id="k_BsAdrb1_BsAgtrap" name="k_BsAdrb1_BsAgtrap" value="0" constant="true"/>
      <parameter id="k_BsAdrb1_BsCacna1d" name="k_BsAdrb1_BsCacna1d" value="6.43332833397282e-05" constant="true"/>
      <parameter id="k_BsAdrb1_BsCcl5" name="k_BsAdrb1_BsCcl5" value="-2.01154535722078e-05" constant="true"/>
      <parameter id="k_BsAdrb1_BsCxcr3" name="k_BsAdrb1_BsCxcr3" value="-9.42274516823441e-06" constant="true"/>
      <parameter id="k_BsAdrb1_BsDbh" name="k_BsAdrb1_BsDbh" value="0" constant="true"/>
      <parameter id="k_BsAdrb1_BsGja1" name="k_BsAdrb1_BsGja1" value="0.0022467361" constant="true"/>
      <parameter id="k_BsAdrb1_BsHmgb1" name="k_BsAdrb1_BsHmgb1" value="0" constant="true"/>
      <parameter id="k_BsAdrb1_BsIl10" name="k_BsAdrb1_BsIl10" value="0" constant="true"/>
      <parameter id="k_BsAdrb1_BsIl1a" name="k_BsAdrb1_BsIl1a" value="-0.0322244724" constant="true"/>
      <parameter id="k_BsAdrb1_BsIl1b" name="k_BsAdrb1_BsIl1b" value="3.8315396850994e-06" constant="true"/>
      <parameter id="k_BsAdrb1_BsIl6" name="k_BsAdrb1_BsIl6" value="-0.0020251182" constant="true"/>
      <parameter id="k_BsAdrb1_BsRen" name="k_BsAdrb1_BsRen" value="-0.0007049489" constant="true"/>
      <parameter id="k_BsAdrb1_BsTgfb1" name="k_BsAdrb1_BsTgfb1" value="0" constant="true"/>
      <parameter id="k_BsAdrb1_BsTh" name="k_BsAdrb1_BsTh" value="2.36286622449008e-05" constant="true"/>
      <parameter id="k_BsAdrb1_BsTnf" name="k_BsAdrb1_BsTnf" value="-0.0382596592" constant="true"/>
      <parameter id="k_BsAdrb1_KdAce" name="k_BsAdrb1_KdAce" value="0" constant="true"/>
      <parameter id="k_BsAdrb1_KdAdra1a" name="k_BsAdrb1_KdAdra1a" value="3.39491484121621e-07" constant="true"/>
      <parameter id="k_BsAdrb1_KdAdra2a" name="k_BsAdrb1_KdAdra2a" value="0" constant="true"/>
      <parameter id="k_BsAdrb1_KdAdrb1" name="k_BsAdrb1_KdAdrb1" value="0.0251122268" constant="true"/>
      <parameter id="k_BsAdrb1_KdAdrb2" name="k_BsAdrb1_KdAdrb2" value="-1.2624e-05" constant="true"/>
      <parameter id="k_BsAdrb1_KdAgt" name="k_BsAdrb1_KdAgt" value="0" constant="true"/>
      <parameter id="k_BsAdrb1_KdAgtr1" name="k_BsAdrb1_KdAgtr1" value="-0.0195760896" constant="true"/>
      <parameter id="k_BsAdrb1_KdAgtrap" name="k_BsAdrb1_KdAgtrap" value="0.0337775383" constant="true"/>
      <parameter id="k_BsAdrb1_KdCacna1d" name="k_BsAdrb1_KdCacna1d" value="0.0379243519" constant="true"/>
      <parameter id="k_BsAdrb1_KdCcl5" name="k_BsAdrb1_KdCcl5" value="-0.0419479995" constant="true"/>
      <parameter id="k_BsAdrb1_KdCxcr3" name="k_BsAdrb1_KdCxcr3" value="0" constant="true"/>
      <parameter id="k_BsAdrb1_KdDbh" name="k_BsAdrb1_KdDbh" value="0.0077607032" constant="true"/>
      <parameter id="k_BsAdrb1_KdGja1" name="k_BsAdrb1_KdGja1" value="7.77952862081591e-05" constant="true"/>
      <parameter id="k_BsAdrb1_KdHmgb1" name="k_BsAdrb1_KdHmgb1" value="0" constant="true"/>
      <parameter id="k_BsAdrb1_KdIl10" name="k_BsAdrb1_KdIl10" value="0" constant="true"/>
      <parameter id="k_BsAdrb1_KdIl1a" name="k_BsAdrb1_KdIl1a" value="0.002137866" constant="true"/>
      <parameter id="k_BsAdrb1_KdIl1b" name="k_BsAdrb1_KdIl1b" value="1.57840732901044e-06" constant="true"/>
      <parameter id="k_BsAdrb1_KdIl6" name="k_BsAdrb1_KdIl6" value="5.65287149649073e-06" constant="true"/>
      <parameter id="k_BsAdrb1_KdRen" name="k_BsAdrb1_KdRen" value="0" constant="true"/>
      <parameter id="k_BsAdrb1_KdTgfb1" name="k_BsAdrb1_KdTgfb1" value="0" constant="true"/>
      <parameter id="k_BsAdrb1_KdTh" name="k_BsAdrb1_KdTh" value="0.0001213046" constant="true"/>
      <parameter id="k_BsAdrb1_KdTnf" name="k_BsAdrb1_KdTnf" value="0.0001166633" constant="true"/>
      <parameter id="k_BsAdrb1_LiAce" name="k_BsAdrb1_LiAce" value="-0.0246519095" constant="true"/>
      <parameter id="k_BsAdrb1_LiAdra1a" name="k_BsAdrb1_LiAdra1a" value="-0.0110544169" constant="true"/>
      <parameter id="k_BsAdrb1_LiAdra2a" name="k_BsAdrb1_LiAdra2a" value="0" constant="true"/>
      <parameter id="k_BsAdrb1_LiAdrb1" name="k_BsAdrb1_LiAdrb1" value="0" constant="true"/>
      <parameter id="k_BsAdrb1_LiAdrb2" name="k_BsAdrb1_LiAdrb2" value="0" constant="true"/>
      <parameter id="k_BsAdrb1_LiAgt" name="k_BsAdrb1_LiAgt" value="0" constant="true"/>
      <parameter id="k_BsAdrb1_LiAgtr1" name="k_BsAdrb1_LiAgtr1" value="0" constant="true"/>
      <parameter id="k_BsAdrb1_LiAgtrap" name="k_BsAdrb1_LiAgtrap" value="-0.006838099" constant="true"/>
      <parameter id="k_BsAdrb1_LiCacna1d" name="k_BsAdrb1_LiCacna1d" value="-8.12968562531753e-05" constant="true"/>
      <parameter id="k_BsAdrb1_LiCcl5" name="k_BsAdrb1_LiCcl5" value="0" constant="true"/>
      <parameter id="k_BsAdrb1_LiCxcr3" name="k_BsAdrb1_LiCxcr3" value="0" constant="true"/>
      <parameter id="k_BsAdrb1_LiDbh" name="k_BsAdrb1_LiDbh" value="1.6006503991913e-05" constant="true"/>
      <parameter id="k_BsAdrb1_LiGja1" name="k_BsAdrb1_LiGja1" value="0.0056206167" constant="true"/>
      <parameter id="k_BsAdrb1_LiHmgb1" name="k_BsAdrb1_LiHmgb1" value="0" constant="true"/>
      <parameter id="k_BsAdrb1_LiIl10" name="k_BsAdrb1_LiIl10" value="0" constant="true"/>
      <parameter id="k_BsAdrb1_LiIl1a" name="k_BsAdrb1_LiIl1a" value="3.24098418599961e-05" constant="true"/>
      <parameter id="k_BsAdrb1_LiIl1b" name="k_BsAdrb1_LiIl1b" value="0.0072798309" constant="true"/>
      <parameter id="k_BsAdrb1_LiIl6" name="k_BsAdrb1_LiIl6" value="0" constant="true"/>
      <parameter id="k_BsAdrb1_LiRen" name="k_BsAdrb1_LiRen" value="0" constant="true"/>
      <parameter id="k_BsAdrb1_LiTgfb1" name="k_BsAdrb1_LiTgfb1" value="0" constant="true"/>
      <parameter id="k_BsAdrb1_LiTh" name="k_BsAdrb1_LiTh" value="0" constant="true"/>
      <parameter id="k_BsAdrb1_LiTnf" name="k_BsAdrb1_LiTnf" value="0" constant="true"/>
      <parameter id="k_BsAdrb1_LvAce" name="k_BsAdrb1_LvAce" value="-0.0029641597" constant="true"/>
      <parameter id="k_BsAdrb1_LvAdra1a" name="k_BsAdrb1_LvAdra1a" value="0" constant="true"/>
      <parameter id="k_BsAdrb1_LvAdra2a" name="k_BsAdrb1_LvAdra2a" value="4.3073686472897e-05" constant="true"/>
      <parameter id="k_BsAdrb1_LvAdrb1" name="k_BsAdrb1_LvAdrb1" value="0" constant="true"/>
      <parameter id="k_BsAdrb1_LvAdrb2" name="k_BsAdrb1_LvAdrb2" value="-1.2400173506891e-05" constant="true"/>
      <parameter id="k_BsAdrb1_LvAgt" name="k_BsAdrb1_LvAgt" value="0.009800487" constant="true"/>
      <parameter id="k_BsAdrb1_LvAgtr1" name="k_BsAdrb1_LvAgtr1" value="0" constant="true"/>
      <parameter id="k_BsAdrb1_LvAgtrap" name="k_BsAdrb1_LvAgtrap" value="8.03693701166678e-06" constant="true"/>
      <parameter id="k_BsAdrb1_LvCacna1d" name="k_BsAdrb1_LvCacna1d" value="5.48607081069765e-05" constant="true"/>
      <parameter id="k_BsAdrb1_LvCcl5" name="k_BsAdrb1_LvCcl5" value="-0.031249519" constant="true"/>
      <parameter id="k_BsAdrb1_LvCxcr3" name="k_BsAdrb1_LvCxcr3" value="0" constant="true"/>
      <parameter id="k_BsAdrb1_LvDbh" name="k_BsAdrb1_LvDbh" value="0" constant="true"/>
      <parameter id="k_BsAdrb1_LvGja1" name="k_BsAdrb1_LvGja1" value="0" constant="true"/>
      <parameter id="k_BsAdrb1_LvHmgb1" name="k_BsAdrb1_LvHmgb1" value="3.47008408543644e-05" constant="true"/>
      <parameter id="k_BsAdrb1_LvIl10" name="k_BsAdrb1_LvIl10" value="1.33441450888158e-05" constant="true"/>
      <parameter id="k_BsAdrb1_LvIl1a" name="k_BsAdrb1_LvIl1a" value="0.0053149529" constant="true"/>
      <parameter id="k_BsAdrb1_LvIl1b" name="k_BsAdrb1_LvIl1b" value="0" constant="true"/>
      <parameter id="k_BsAdrb1_LvIl6" name="k_BsAdrb1_LvIl6" value="-0.0252008324" constant="true"/>
      <parameter id="k_BsAdrb1_LvRen" name="k_BsAdrb1_LvRen" value="0.0292371936" constant="true"/>
      <parameter id="k_BsAdrb1_LvTgfb1" name="k_BsAdrb1_LvTgfb1" value="-0.014602485" constant="true"/>
      <parameter id="k_BsAdrb1_LvTh" name="k_BsAdrb1_LvTh" value="0" constant="true"/>
      <parameter id="k_BsAdrb1_LvTnf" name="k_BsAdrb1_LvTnf" value="-0.00035738" constant="true"/>
      <parameter id="k_BsAdrb2_AdAce" name="k_BsAdrb2_AdAce" value="-7.4032630951621e-05" constant="true"/>
      <parameter id="k_BsAdrb2_AdAdra1a" name="k_BsAdrb2_AdAdra1a" value="-0.0080215617" constant="true"/>
      <parameter id="k_BsAdrb2_AdAdra2a" name="k_BsAdrb2_AdAdra2a" value="0" constant="true"/>
      <parameter id="k_BsAdrb2_AdAdrb1" name="k_BsAdrb2_AdAdrb1" value="0.0016574419" constant="true"/>
      <parameter id="k_BsAdrb2_AdAdrb2" name="k_BsAdrb2_AdAdrb2" value="0" constant="true"/>
      <parameter id="k_BsAdrb2_AdAgt" name="k_BsAdrb2_AdAgt" value="0.0001117291" constant="true"/>
      <parameter id="k_BsAdrb2_AdAgtr1" name="k_BsAdrb2_AdAgtr1" value="0" constant="true"/>
      <parameter id="k_BsAdrb2_AdAgtrap" name="k_BsAdrb2_AdAgtrap" value="0.000910515" constant="true"/>
      <parameter id="k_BsAdrb2_AdCacna1d" name="k_BsAdrb2_AdCacna1d" value="0" constant="true"/>
      <parameter id="k_BsAdrb2_AdCcl5" name="k_BsAdrb2_AdCcl5" value="-0.006021767" constant="true"/>
      <parameter id="k_BsAdrb2_AdCxcr3" name="k_BsAdrb2_AdCxcr3" value="-0.0115104235" constant="true"/>
      <parameter id="k_BsAdrb2_AdDbh" name="k_BsAdrb2_AdDbh" value="0" constant="true"/>
      <parameter id="k_BsAdrb2_AdGja1" name="k_BsAdrb2_AdGja1" value="0" constant="true"/>
      <parameter id="k_BsAdrb2_AdHmgb1" name="k_BsAdrb2_AdHmgb1" value="0" constant="true"/>
      <parameter id="k_BsAdrb2_AdIl10" name="k_BsAdrb2_AdIl10" value="-0.0006800926" constant="true"/>
      <parameter id="k_BsAdrb2_AdIl1a" name="k_BsAdrb2_AdIl1a" value="4.9932710806485e-05" constant="true"/>
      <parameter id="k_BsAdrb2_AdIl1b" name="k_BsAdrb2_AdIl1b" value="-0.0050955758" constant="true"/>
      <parameter id="k_BsAdrb2_AdIl6" name="k_BsAdrb2_AdIl6" value="0" constant="true"/>
      <parameter id="k_BsAdrb2_AdRen" name="k_BsAdrb2_AdRen" value="-0.0013117061" constant="true"/>
      <parameter id="k_BsAdrb2_AdTgfb1" name="k_BsAdrb2_AdTgfb1" value="0.0004358388" constant="true"/>
      <parameter id="k_BsAdrb2_AdTh" name="k_BsAdrb2_AdTh" value="9.17542439948273e-07" constant="true"/>
      <parameter id="k_BsAdrb2_AdTnf" name="k_BsAdrb2_AdTnf" value="0" constant="true"/>
      <parameter id="k_BsAdrb2_BsAce" name="k_BsAdrb2_BsAce" value="-0.0199014557" constant="true"/>
      <parameter id="k_BsAdrb2_BsAdra1a" name="k_BsAdrb2_BsAdra1a" value="-0.0056489518" constant="true"/>
      <parameter id="k_BsAdrb2_BsAdra2a" name="k_BsAdrb2_BsAdra2a" value="-0.0032110519" constant="true"/>
      <parameter id="k_BsAdrb2_BsAdrb1" name="k_BsAdrb2_BsAdrb1" value="-0.000522388" constant="true"/>
      <parameter id="k_BsAdrb2_BsAdrb2" name="k_BsAdrb2_BsAdrb2" value="-0.0027809958" constant="true"/>
      <parameter id="k_BsAdrb2_BsAgt" name="k_BsAdrb2_BsAgt" value="8.46469114860089e-05" constant="true"/>
      <parameter id="k_BsAdrb2_BsAgtr1" name="k_BsAdrb2_BsAgtr1" value="0" constant="true"/>
      <parameter id="k_BsAdrb2_BsAgtrap" name="k_BsAdrb2_BsAgtrap" value="4.6669e-05" constant="true"/>
      <parameter id="k_BsAdrb2_BsCacna1d" name="k_BsAdrb2_BsCacna1d" value="0.0004980686" constant="true"/>
      <parameter id="k_BsAdrb2_BsCcl5" name="k_BsAdrb2_BsCcl5" value="-0.0008497508" constant="true"/>
      <parameter id="k_BsAdrb2_BsCxcr3" name="k_BsAdrb2_BsCxcr3" value="-0.0013071174" constant="true"/>
      <parameter id="k_BsAdrb2_BsDbh" name="k_BsAdrb2_BsDbh" value="0.0004216432" constant="true"/>
      <parameter id="k_BsAdrb2_BsGja1" name="k_BsAdrb2_BsGja1" value="0.0003998312" constant="true"/>
      <parameter id="k_BsAdrb2_BsHmgb1" name="k_BsAdrb2_BsHmgb1" value="3.12616674189202e-05" constant="true"/>
      <parameter id="k_BsAdrb2_BsIl10" name="k_BsAdrb2_BsIl10" value="0.001111312" constant="true"/>
      <parameter id="k_BsAdrb2_BsIl1a" name="k_BsAdrb2_BsIl1a" value="0.000423446" constant="true"/>
      <parameter id="k_BsAdrb2_BsIl1b" name="k_BsAdrb2_BsIl1b" value="3.94690710314726e-05" constant="true"/>
      <parameter id="k_BsAdrb2_BsIl6" name="k_BsAdrb2_BsIl6" value="-0.0128133898" constant="true"/>
      <parameter id="k_BsAdrb2_BsRen" name="k_BsAdrb2_BsRen" value="-0.000407012" constant="true"/>
      <parameter id="k_BsAdrb2_BsTgfb1" name="k_BsAdrb2_BsTgfb1" value="0" constant="true"/>
      <parameter id="k_BsAdrb2_BsTh" name="k_BsAdrb2_BsTh" value="0.0005948478" constant="true"/>
      <parameter id="k_BsAdrb2_BsTnf" name="k_BsAdrb2_BsTnf" value="-0.0106807358" constant="true"/>
      <parameter id="k_BsAdrb2_KdAce" name="k_BsAdrb2_KdAce" value="0" constant="true"/>
      <parameter id="k_BsAdrb2_KdAdra1a" name="k_BsAdrb2_KdAdra1a" value="0" constant="true"/>
      <parameter id="k_BsAdrb2_KdAdra2a" name="k_BsAdrb2_KdAdra2a" value="-0.000183288" constant="true"/>
      <parameter id="k_BsAdrb2_KdAdrb1" name="k_BsAdrb2_KdAdrb1" value="0" constant="true"/>
      <parameter id="k_BsAdrb2_KdAdrb2" name="k_BsAdrb2_KdAdrb2" value="-0.0003743555" constant="true"/>
      <parameter id="k_BsAdrb2_KdAgt" name="k_BsAdrb2_KdAgt" value="-5.48172973050346e-05" constant="true"/>
      <parameter id="k_BsAdrb2_KdAgtr1" name="k_BsAdrb2_KdAgtr1" value="-0.0104353455" constant="true"/>
      <parameter id="k_BsAdrb2_KdAgtrap" name="k_BsAdrb2_KdAgtrap" value="0" constant="true"/>
      <parameter id="k_BsAdrb2_KdCacna1d" name="k_BsAdrb2_KdCacna1d" value="-3.84274859206397e-06" constant="true"/>
      <parameter id="k_BsAdrb2_KdCcl5" name="k_BsAdrb2_KdCcl5" value="-0.0184755427" constant="true"/>
      <parameter id="k_BsAdrb2_KdCxcr3" name="k_BsAdrb2_KdCxcr3" value="-2.436e-06" constant="true"/>
      <parameter id="k_BsAdrb2_KdDbh" name="k_BsAdrb2_KdDbh" value="0" constant="true"/>
      <parameter id="k_BsAdrb2_KdGja1" name="k_BsAdrb2_KdGja1" value="6.27125131838391e-05" constant="true"/>
      <parameter id="k_BsAdrb2_KdHmgb1" name="k_BsAdrb2_KdHmgb1" value="0" constant="true"/>
      <parameter id="k_BsAdrb2_KdIl10" name="k_BsAdrb2_KdIl10" value="-0.000111017" constant="true"/>
      <parameter id="k_BsAdrb2_KdIl1a" name="k_BsAdrb2_KdIl1a" value="-4.56460820700053e-05" constant="true"/>
      <parameter id="k_BsAdrb2_KdIl1b" name="k_BsAdrb2_KdIl1b" value="2.28663031497953e-06" constant="true"/>
      <parameter id="k_BsAdrb2_KdIl6" name="k_BsAdrb2_KdIl6" value="0" constant="true"/>
      <parameter id="k_BsAdrb2_KdRen" name="k_BsAdrb2_KdRen" value="0" constant="true"/>
      <parameter id="k_BsAdrb2_KdTgfb1" name="k_BsAdrb2_KdTgfb1" value="-0.0109258319" constant="true"/>
      <parameter id="k_BsAdrb2_KdTh" name="k_BsAdrb2_KdTh" value="0.0006757437" constant="true"/>
      <parameter id="k_BsAdrb2_KdTnf" name="k_BsAdrb2_KdTnf" value="8.25114295740194e-06" constant="true"/>
      <parameter id="k_BsAdrb2_LiAce" name="k_BsAdrb2_LiAce" value="-0.0007794965" constant="true"/>
      <parameter id="k_BsAdrb2_LiAdra1a" name="k_BsAdrb2_LiAdra1a" value="-0.0138720397" constant="true"/>
      <parameter id="k_BsAdrb2_LiAdra2a" name="k_BsAdrb2_LiAdra2a" value="1.70078586078484e-05" constant="true"/>
      <parameter id="k_BsAdrb2_LiAdrb1" name="k_BsAdrb2_LiAdrb1" value="0.0001162824" constant="true"/>
      <parameter id="k_BsAdrb2_LiAdrb2" name="k_BsAdrb2_LiAdrb2" value="1.6774786596024e-05" constant="true"/>
      <parameter id="k_BsAdrb2_LiAgt" name="k_BsAdrb2_LiAgt" value="-0.0004420306" constant="true"/>
      <parameter id="k_BsAdrb2_LiAgtr1" name="k_BsAdrb2_LiAgtr1" value="-8.81373905944698e-06" constant="true"/>
      <parameter id="k_BsAdrb2_LiAgtrap" name="k_BsAdrb2_LiAgtrap" value="-0.0079041666" constant="true"/>
      <parameter id="k_BsAdrb2_LiCacna1d" name="k_BsAdrb2_LiCacna1d" value="-0.0091023246" constant="true"/>
      <parameter id="k_BsAdrb2_LiCcl5" name="k_BsAdrb2_LiCcl5" value="-8.62277517564908e-06" constant="true"/>
      <parameter id="k_BsAdrb2_LiCxcr3" name="k_BsAdrb2_LiCxcr3" value="-1.63961271498333e-05" constant="true"/>
      <parameter id="k_BsAdrb2_LiDbh" name="k_BsAdrb2_LiDbh" value="0" constant="true"/>
      <parameter id="k_BsAdrb2_LiGja1" name="k_BsAdrb2_LiGja1" value="0" constant="true"/>
      <parameter id="k_BsAdrb2_LiHmgb1" name="k_BsAdrb2_LiHmgb1" value="-4.68694087775166e-05" constant="true"/>
      <parameter id="k_BsAdrb2_LiIl10" name="k_BsAdrb2_LiIl10" value="0.0005954479" constant="true"/>
      <parameter id="k_BsAdrb2_LiIl1a" name="k_BsAdrb2_LiIl1a" value="0.0001964396" constant="true"/>
      <parameter id="k_BsAdrb2_LiIl1b" name="k_BsAdrb2_LiIl1b" value="0" constant="true"/>
      <parameter id="k_BsAdrb2_LiIl6" name="k_BsAdrb2_LiIl6" value="0.0001358727" constant="true"/>
      <parameter id="k_BsAdrb2_LiRen" name="k_BsAdrb2_LiRen" value="2.92588938173589e-05" constant="true"/>
      <parameter id="k_BsAdrb2_LiTgfb1" name="k_BsAdrb2_LiTgfb1" value="0" constant="true"/>
      <parameter id="k_BsAdrb2_LiTh" name="k_BsAdrb2_LiTh" value="0" constant="true"/>
      <parameter id="k_BsAdrb2_LiTnf" name="k_BsAdrb2_LiTnf" value="0" constant="true"/>
      <parameter id="k_BsAdrb2_LvAce" name="k_BsAdrb2_LvAce" value="-0.005982596" constant="true"/>
      <parameter id="k_BsAdrb2_LvAdra1a" name="k_BsAdrb2_LvAdra1a" value="3.71619236437247e-05" constant="true"/>
      <parameter id="k_BsAdrb2_LvAdra2a" name="k_BsAdrb2_LvAdra2a" value="0.00120206" constant="true"/>
      <parameter id="k_BsAdrb2_LvAdrb1" name="k_BsAdrb2_LvAdrb1" value="5.0344e-05" constant="true"/>
      <parameter id="k_BsAdrb2_LvAdrb2" name="k_BsAdrb2_LvAdrb2" value="-0.0033041343" constant="true"/>
      <parameter id="k_BsAdrb2_LvAgt" name="k_BsAdrb2_LvAgt" value="0" constant="true"/>
      <parameter id="k_BsAdrb2_LvAgtr1" name="k_BsAdrb2_LvAgtr1" value="4.57841308455312e-05" constant="true"/>
      <parameter id="k_BsAdrb2_LvAgtrap" name="k_BsAdrb2_LvAgtrap" value="6.8829e-05" constant="true"/>
      <parameter id="k_BsAdrb2_LvCacna1d" name="k_BsAdrb2_LvCacna1d" value="0.0002506974" constant="true"/>
      <parameter id="k_BsAdrb2_LvCcl5" name="k_BsAdrb2_LvCcl5" value="5.77365249591915e-05" constant="true"/>
      <parameter id="k_BsAdrb2_LvCxcr3" name="k_BsAdrb2_LvCxcr3" value="0" constant="true"/>
      <parameter id="k_BsAdrb2_LvDbh" name="k_BsAdrb2_LvDbh" value="-8.39657676243632e-05" constant="true"/>
      <parameter id="k_BsAdrb2_LvGja1" name="k_BsAdrb2_LvGja1" value="0" constant="true"/>
      <parameter id="k_BsAdrb2_LvHmgb1" name="k_BsAdrb2_LvHmgb1" value="0" constant="true"/>
      <parameter id="k_BsAdrb2_LvIl10" name="k_BsAdrb2_LvIl10" value="-5.49749001866087e-05" constant="true"/>
      <parameter id="k_BsAdrb2_LvIl1a" name="k_BsAdrb2_LvIl1a" value="0" constant="true"/>
      <parameter id="k_BsAdrb2_LvIl1b" name="k_BsAdrb2_LvIl1b" value="0.0001040069" constant="true"/>
      <parameter id="k_BsAdrb2_LvIl6" name="k_BsAdrb2_LvIl6" value="-0.0043568913" constant="true"/>
      <parameter id="k_BsAdrb2_LvRen" name="k_BsAdrb2_LvRen" value="-0.0001714002" constant="true"/>
      <parameter id="k_BsAdrb2_LvTgfb1" name="k_BsAdrb2_LvTgfb1" value="1.067455020029e-07" constant="true"/>
      <parameter id="k_BsAdrb2_LvTh" name="k_BsAdrb2_LvTh" value="-0.005778004" constant="true"/>
      <parameter id="k_BsAdrb2_LvTnf" name="k_BsAdrb2_LvTnf" value="-0.0009399795" constant="true"/>
      <parameter id="k_BsAgt_AdAce" name="k_BsAgt_AdAce" value="0.0891816682" constant="true"/>
      <parameter id="k_BsAgt_AdAdra1a" name="k_BsAgt_AdAdra1a" value="0.0007824066" constant="true"/>
      <parameter id="k_BsAgt_AdAdra2a" name="k_BsAgt_AdAdra2a" value="-0.0002022284" constant="true"/>
      <parameter id="k_BsAgt_AdAdrb1" name="k_BsAgt_AdAdrb1" value="-0.0158458215" constant="true"/>
      <parameter id="k_BsAgt_AdAdrb2" name="k_BsAgt_AdAdrb2" value="3.64653177025048e-05" constant="true"/>
      <parameter id="k_BsAgt_AdAgt" name="k_BsAgt_AdAgt" value="-0.0018988484" constant="true"/>
      <parameter id="k_BsAgt_AdAgtr1" name="k_BsAgt_AdAgtr1" value="0" constant="true"/>
      <parameter id="k_BsAgt_AdAgtrap" name="k_BsAgt_AdAgtrap" value="-0.0110209689" constant="true"/>
      <parameter id="k_BsAgt_AdCacna1d" name="k_BsAgt_AdCacna1d" value="0" constant="true"/>
      <parameter id="k_BsAgt_AdCcl5" name="k_BsAgt_AdCcl5" value="-0.0003885034" constant="true"/>
      <parameter id="k_BsAgt_AdCxcr3" name="k_BsAgt_AdCxcr3" value="-2.97335097063974e-05" constant="true"/>
      <parameter id="k_BsAgt_AdDbh" name="k_BsAgt_AdDbh" value="0" constant="true"/>
      <parameter id="k_BsAgt_AdGja1" name="k_BsAgt_AdGja1" value="3.50901994799498e-05" constant="true"/>
      <parameter id="k_BsAgt_AdHmgb1" name="k_BsAgt_AdHmgb1" value="-0.0002965495" constant="true"/>
      <parameter id="k_BsAgt_AdIl10" name="k_BsAgt_AdIl10" value="0.1103940317" constant="true"/>
      <parameter id="k_BsAgt_AdIl1a" name="k_BsAgt_AdIl1a" value="0" constant="true"/>
      <parameter id="k_BsAgt_AdIl1b" name="k_BsAgt_AdIl1b" value="0.0392940801" constant="true"/>
      <parameter id="k_BsAgt_AdIl6" name="k_BsAgt_AdIl6" value="0" constant="true"/>
      <parameter id="k_BsAgt_AdRen" name="k_BsAgt_AdRen" value="0.1598392696" constant="true"/>
      <parameter id="k_BsAgt_AdTgfb1" name="k_BsAgt_AdTgfb1" value="0.0228594434" constant="true"/>
      <parameter id="k_BsAgt_AdTh" name="k_BsAgt_AdTh" value="-0.0064394317" constant="true"/>
      <parameter id="k_BsAgt_AdTnf" name="k_BsAgt_AdTnf" value="0.0455867911" constant="true"/>
      <parameter id="k_BsAgt_BsAce" name="k_BsAgt_BsAce" value="0" constant="true"/>
      <parameter id="k_BsAgt_BsAdra1a" name="k_BsAgt_BsAdra1a" value="0.1007076118" constant="true"/>
      <parameter id="k_BsAgt_BsAdra2a" name="k_BsAgt_BsAdra2a" value="0.1722113343" constant="true"/>
      <parameter id="k_BsAgt_BsAdrb1" name="k_BsAgt_BsAdrb1" value="0.013392704" constant="true"/>
      <parameter id="k_BsAgt_BsAdrb2" name="k_BsAgt_BsAdrb2" value="0.0369573733" constant="true"/>
      <parameter id="k_BsAgt_BsAgt" name="k_BsAgt_BsAgt" value="-0.0011296138" constant="true"/>
      <parameter id="k_BsAgt_BsAgtr1" name="k_BsAgt_BsAgtr1" value="2.22240503451489e-05" constant="true"/>
      <parameter id="k_BsAgt_BsAgtrap" name="k_BsAgt_BsAgtrap" value="-2.06618715833474e-05" constant="true"/>
      <parameter id="k_BsAgt_BsCacna1d" name="k_BsAgt_BsCacna1d" value="-0.0601363328" constant="true"/>
      <parameter id="k_BsAgt_BsCcl5" name="k_BsAgt_BsCcl5" value="0.0828049209" constant="true"/>
      <parameter id="k_BsAgt_BsCxcr3" name="k_BsAgt_BsCxcr3" value="0.0102453987" constant="true"/>
      <parameter id="k_BsAgt_BsDbh" name="k_BsAgt_BsDbh" value="-0.0716023626" constant="true"/>
      <parameter id="k_BsAgt_BsGja1" name="k_BsAgt_BsGja1" value="0.0285905332" constant="true"/>
      <parameter id="k_BsAgt_BsHmgb1" name="k_BsAgt_BsHmgb1" value="-0.0004373439" constant="true"/>
      <parameter id="k_BsAgt_BsIl10" name="k_BsAgt_BsIl10" value="-0.088647557" constant="true"/>
      <parameter id="k_BsAgt_BsIl1a" name="k_BsAgt_BsIl1a" value="-0.0154374761" constant="true"/>
      <parameter id="k_BsAgt_BsIl1b" name="k_BsAgt_BsIl1b" value="-0.0015630635" constant="true"/>
      <parameter id="k_BsAgt_BsIl6" name="k_BsAgt_BsIl6" value="0.0001447512" constant="true"/>
      <parameter id="k_BsAgt_BsRen" name="k_BsAgt_BsRen" value="0.051181942" constant="true"/>
      <parameter id="k_BsAgt_BsTgfb1" name="k_BsAgt_BsTgfb1" value="0.0010406523" constant="true"/>
      <parameter id="k_BsAgt_BsTh" name="k_BsAgt_BsTh" value="-0.0967928285" constant="true"/>
      <parameter id="k_BsAgt_BsTnf" name="k_BsAgt_BsTnf" value="0.0007735341" constant="true"/>
      <parameter id="k_BsAgt_KdAce" name="k_BsAgt_KdAce" value="6.2242e-05" constant="true"/>
      <parameter id="k_BsAgt_KdAdra1a" name="k_BsAgt_KdAdra1a" value="0" constant="true"/>
      <parameter id="k_BsAgt_KdAdra2a" name="k_BsAgt_KdAdra2a" value="0" constant="true"/>
      <parameter id="k_BsAgt_KdAdrb1" name="k_BsAgt_KdAdrb1" value="3.16441710176071e-05" constant="true"/>
      <parameter id="k_BsAgt_KdAdrb2" name="k_BsAgt_KdAdrb2" value="0.0002723027" constant="true"/>
      <parameter id="k_BsAgt_KdAgt" name="k_BsAgt_KdAgt" value="0.021559684" constant="true"/>
      <parameter id="k_BsAgt_KdAgtr1" name="k_BsAgt_KdAgtr1" value="-4.47154796476953e-05" constant="true"/>
      <parameter id="k_BsAgt_KdAgtrap" name="k_BsAgt_KdAgtrap" value="0" constant="true"/>
      <parameter id="k_BsAgt_KdCacna1d" name="k_BsAgt_KdCacna1d" value="0.0565435953" constant="true"/>
      <parameter id="k_BsAgt_KdCcl5" name="k_BsAgt_KdCcl5" value="-3.46380951889152e-05" constant="true"/>
      <parameter id="k_BsAgt_KdCxcr3" name="k_BsAgt_KdCxcr3" value="0.0285896675" constant="true"/>
      <parameter id="k_BsAgt_KdDbh" name="k_BsAgt_KdDbh" value="-0.0019198537" constant="true"/>
      <parameter id="k_BsAgt_KdGja1" name="k_BsAgt_KdGja1" value="-0.0131389899" constant="true"/>
      <parameter id="k_BsAgt_KdHmgb1" name="k_BsAgt_KdHmgb1" value="-0.0075527269" constant="true"/>
      <parameter id="k_BsAgt_KdIl10" name="k_BsAgt_KdIl10" value="0.1155199733" constant="true"/>
      <parameter id="k_BsAgt_KdIl1a" name="k_BsAgt_KdIl1a" value="0.0320991509" constant="true"/>
      <parameter id="k_BsAgt_KdIl1b" name="k_BsAgt_KdIl1b" value="-0.0360408749" constant="true"/>
      <parameter id="k_BsAgt_KdIl6" name="k_BsAgt_KdIl6" value="0.0168773482" constant="true"/>
      <parameter id="k_BsAgt_KdRen" name="k_BsAgt_KdRen" value="0" constant="true"/>
      <parameter id="k_BsAgt_KdTgfb1" name="k_BsAgt_KdTgfb1" value="1.90231016926346e-05" constant="true"/>
      <parameter id="k_BsAgt_KdTh" name="k_BsAgt_KdTh" value="-0.0016050586" constant="true"/>
      <parameter id="k_BsAgt_KdTnf" name="k_BsAgt_KdTnf" value="-0.0124515651" constant="true"/>
      <parameter id="k_BsAgt_LiAce" name="k_BsAgt_LiAce" value="-9.81736902781328e-05" constant="true"/>
      <parameter id="k_BsAgt_LiAdra1a" name="k_BsAgt_LiAdra1a" value="0.0001959231" constant="true"/>
      <parameter id="k_BsAgt_LiAdra2a" name="k_BsAgt_LiAdra2a" value="-7.72947476096411e-05" constant="true"/>
      <parameter id="k_BsAgt_LiAdrb1" name="k_BsAgt_LiAdrb1" value="-0.0856593488" constant="true"/>
      <parameter id="k_BsAgt_LiAdrb2" name="k_BsAgt_LiAdrb2" value="-0.0004721901" constant="true"/>
      <parameter id="k_BsAgt_LiAgt" name="k_BsAgt_LiAgt" value="0.0175016969" constant="true"/>
      <parameter id="k_BsAgt_LiAgtr1" name="k_BsAgt_LiAgtr1" value="0.0058242777" constant="true"/>
      <parameter id="k_BsAgt_LiAgtrap" name="k_BsAgt_LiAgtrap" value="0.0007898245" constant="true"/>
      <parameter id="k_BsAgt_LiCacna1d" name="k_BsAgt_LiCacna1d" value="0.0077391871" constant="true"/>
      <parameter id="k_BsAgt_LiCcl5" name="k_BsAgt_LiCcl5" value="0.0004726426" constant="true"/>
      <parameter id="k_BsAgt_LiCxcr3" name="k_BsAgt_LiCxcr3" value="0.0158532709" constant="true"/>
      <parameter id="k_BsAgt_LiDbh" name="k_BsAgt_LiDbh" value="-0.0394741204" constant="true"/>
      <parameter id="k_BsAgt_LiGja1" name="k_BsAgt_LiGja1" value="7.72369242456397e-05" constant="true"/>
      <parameter id="k_BsAgt_LiHmgb1" name="k_BsAgt_LiHmgb1" value="0.0014009787" constant="true"/>
      <parameter id="k_BsAgt_LiIl10" name="k_BsAgt_LiIl10" value="-0.0798279695" constant="true"/>
      <parameter id="k_BsAgt_LiIl1a" name="k_BsAgt_LiIl1a" value="-0.031709787" constant="true"/>
      <parameter id="k_BsAgt_LiIl1b" name="k_BsAgt_LiIl1b" value="0.0005392952" constant="true"/>
      <parameter id="k_BsAgt_LiIl6" name="k_BsAgt_LiIl6" value="-0.0548610322" constant="true"/>
      <parameter id="k_BsAgt_LiRen" name="k_BsAgt_LiRen" value="-0.0166068177" constant="true"/>
      <parameter id="k_BsAgt_LiTgfb1" name="k_BsAgt_LiTgfb1" value="-3.83738768873799e-05" constant="true"/>
      <parameter id="k_BsAgt_LiTh" name="k_BsAgt_LiTh" value="3.9029e-05" constant="true"/>
      <parameter id="k_BsAgt_LiTnf" name="k_BsAgt_LiTnf" value="-7.13837711804306e-05" constant="true"/>
      <parameter id="k_BsAgt_LvAce" name="k_BsAgt_LvAce" value="0.0009575793" constant="true"/>
      <parameter id="k_BsAgt_LvAdra1a" name="k_BsAgt_LvAdra1a" value="0.0012529807" constant="true"/>
      <parameter id="k_BsAgt_LvAdra2a" name="k_BsAgt_LvAdra2a" value="-0.0666646252" constant="true"/>
      <parameter id="k_BsAgt_LvAdrb1" name="k_BsAgt_LvAdrb1" value="0.0151452484" constant="true"/>
      <parameter id="k_BsAgt_LvAdrb2" name="k_BsAgt_LvAdrb2" value="0.101165433" constant="true"/>
      <parameter id="k_BsAgt_LvAgt" name="k_BsAgt_LvAgt" value="-2.86608203480036e-07" constant="true"/>
      <parameter id="k_BsAgt_LvAgtr1" name="k_BsAgt_LvAgtr1" value="-0.0441485828" constant="true"/>
      <parameter id="k_BsAgt_LvAgtrap" name="k_BsAgt_LvAgtrap" value="-0.0702712618" constant="true"/>
      <parameter id="k_BsAgt_LvCacna1d" name="k_BsAgt_LvCacna1d" value="-0.057338417" constant="true"/>
      <parameter id="k_BsAgt_LvCcl5" name="k_BsAgt_LvCcl5" value="-0.0650261544" constant="true"/>
      <parameter id="k_BsAgt_LvCxcr3" name="k_BsAgt_LvCxcr3" value="0.0348221997" constant="true"/>
      <parameter id="k_BsAgt_LvDbh" name="k_BsAgt_LvDbh" value="0.0332991546" constant="true"/>
      <parameter id="k_BsAgt_LvGja1" name="k_BsAgt_LvGja1" value="0.005924461" constant="true"/>
      <parameter id="k_BsAgt_LvHmgb1" name="k_BsAgt_LvHmgb1" value="-0.0001049861" constant="true"/>
      <parameter id="k_BsAgt_LvIl10" name="k_BsAgt_LvIl10" value="0.0380124571" constant="true"/>
      <parameter id="k_BsAgt_LvIl1a" name="k_BsAgt_LvIl1a" value="-4.44258201370982e-05" constant="true"/>
      <parameter id="k_BsAgt_LvIl1b" name="k_BsAgt_LvIl1b" value="-0.0580520345" constant="true"/>
      <parameter id="k_BsAgt_LvIl6" name="k_BsAgt_LvIl6" value="0.0041325312" constant="true"/>
      <parameter id="k_BsAgt_LvRen" name="k_BsAgt_LvRen" value="0.03917859" constant="true"/>
      <parameter id="k_BsAgt_LvTgfb1" name="k_BsAgt_LvTgfb1" value="-0.0758195845" constant="true"/>
      <parameter id="k_BsAgt_LvTh" name="k_BsAgt_LvTh" value="-4.09234059890878e-05" constant="true"/>
      <parameter id="k_BsAgt_LvTnf" name="k_BsAgt_LvTnf" value="0.0663265664" constant="true"/>
      <parameter id="k_BsAgtr1_AdAce" name="k_BsAgtr1_AdAce" value="-0.0728462101" constant="true"/>
      <parameter id="k_BsAgtr1_AdAdra1a" name="k_BsAgtr1_AdAdra1a" value="-6.30525811541855e-05" constant="true"/>
      <parameter id="k_BsAgtr1_AdAdra2a" name="k_BsAgtr1_AdAdra2a" value="0.001030887" constant="true"/>
      <parameter id="k_BsAgtr1_AdAdrb1" name="k_BsAgtr1_AdAdrb1" value="0.0172987549" constant="true"/>
      <parameter id="k_BsAgtr1_AdAdrb2" name="k_BsAgtr1_AdAdrb2" value="-2.57104488870561e-05" constant="true"/>
      <parameter id="k_BsAgtr1_AdAgt" name="k_BsAgtr1_AdAgt" value="8.58964318466941e-05" constant="true"/>
      <parameter id="k_BsAgtr1_AdAgtr1" name="k_BsAgtr1_AdAgtr1" value="0" constant="true"/>
      <parameter id="k_BsAgtr1_AdAgtrap" name="k_BsAgtr1_AdAgtrap" value="0.0109983886" constant="true"/>
      <parameter id="k_BsAgtr1_AdCacna1d" name="k_BsAgtr1_AdCacna1d" value="-4.7945599737482e-06" constant="true"/>
      <parameter id="k_BsAgtr1_AdCcl5" name="k_BsAgtr1_AdCcl5" value="0.0004708873" constant="true"/>
      <parameter id="k_BsAgtr1_AdCxcr3" name="k_BsAgtr1_AdCxcr3" value="4.49091457623607e-05" constant="true"/>
      <parameter id="k_BsAgtr1_AdDbh" name="k_BsAgtr1_AdDbh" value="0" constant="true"/>
      <parameter id="k_BsAgtr1_AdGja1" name="k_BsAgtr1_AdGja1" value="-0.0003595143" constant="true"/>
      <parameter id="k_BsAgtr1_AdHmgb1" name="k_BsAgtr1_AdHmgb1" value="4.51700809521689e-05" constant="true"/>
      <parameter id="k_BsAgtr1_AdIl10" name="k_BsAgtr1_AdIl10" value="-0.105759345" constant="true"/>
      <parameter id="k_BsAgtr1_AdIl1a" name="k_BsAgtr1_AdIl1a" value="-0.0032010673" constant="true"/>
      <parameter id="k_BsAgtr1_AdIl1b" name="k_BsAgtr1_AdIl1b" value="-0.0395338641" constant="true"/>
      <parameter id="k_BsAgtr1_AdIl6" name="k_BsAgtr1_AdIl6" value="0" constant="true"/>
      <parameter id="k_BsAgtr1_AdRen" name="k_BsAgtr1_AdRen" value="-0.1277195678" constant="true"/>
      <parameter id="k_BsAgtr1_AdTgfb1" name="k_BsAgtr1_AdTgfb1" value="-0.0171225369" constant="true"/>
      <parameter id="k_BsAgtr1_AdTh" name="k_BsAgtr1_AdTh" value="0.0004986949" constant="true"/>
      <parameter id="k_BsAgtr1_AdTnf" name="k_BsAgtr1_AdTnf" value="-0.0247488931" constant="true"/>
      <parameter id="k_BsAgtr1_BsAce" name="k_BsAgtr1_BsAce" value="-0.0050929256" constant="true"/>
      <parameter id="k_BsAgtr1_BsAdra1a" name="k_BsAgtr1_BsAdra1a" value="-0.0868178742" constant="true"/>
      <parameter id="k_BsAgtr1_BsAdra2a" name="k_BsAgtr1_BsAdra2a" value="-0.0956477126" constant="true"/>
      <parameter id="k_BsAgtr1_BsAdrb1" name="k_BsAgtr1_BsAdrb1" value="-0.0189970755" constant="true"/>
      <parameter id="k_BsAgtr1_BsAdrb2" name="k_BsAgtr1_BsAdrb2" value="-0.031303665" constant="true"/>
      <parameter id="k_BsAgtr1_BsAgt" name="k_BsAgtr1_BsAgt" value="0.0097097362" constant="true"/>
      <parameter id="k_BsAgtr1_BsAgtr1" name="k_BsAgtr1_BsAgtr1" value="-3.4796510365096e-05" constant="true"/>
      <parameter id="k_BsAgtr1_BsAgtrap" name="k_BsAgtr1_BsAgtrap" value="5.55335939364661e-05" constant="true"/>
      <parameter id="k_BsAgtr1_BsCacna1d" name="k_BsAgtr1_BsCacna1d" value="0.0735704158" constant="true"/>
      <parameter id="k_BsAgtr1_BsCcl5" name="k_BsAgtr1_BsCcl5" value="-0.0701674655" constant="true"/>
      <parameter id="k_BsAgtr1_BsCxcr3" name="k_BsAgtr1_BsCxcr3" value="-0.0004011544" constant="true"/>
      <parameter id="k_BsAgtr1_BsDbh" name="k_BsAgtr1_BsDbh" value="0.0730002203" constant="true"/>
      <parameter id="k_BsAgtr1_BsGja1" name="k_BsAgtr1_BsGja1" value="-0.0229391256" constant="true"/>
      <parameter id="k_BsAgtr1_BsHmgb1" name="k_BsAgtr1_BsHmgb1" value="3.4672622080667e-05" constant="true"/>
      <parameter id="k_BsAgtr1_BsIl10" name="k_BsAgtr1_BsIl10" value="0.082579925" constant="true"/>
      <parameter id="k_BsAgtr1_BsIl1a" name="k_BsAgtr1_BsIl1a" value="0.018946442" constant="true"/>
      <parameter id="k_BsAgtr1_BsIl1b" name="k_BsAgtr1_BsIl1b" value="0.0005533104" constant="true"/>
      <parameter id="k_BsAgtr1_BsIl6" name="k_BsAgtr1_BsIl6" value="-0.0001450292" constant="true"/>
      <parameter id="k_BsAgtr1_BsRen" name="k_BsAgtr1_BsRen" value="-0.0710334415" constant="true"/>
      <parameter id="k_BsAgtr1_BsTgfb1" name="k_BsAgtr1_BsTgfb1" value="0" constant="true"/>
      <parameter id="k_BsAgtr1_BsTh" name="k_BsAgtr1_BsTh" value="0.080989087" constant="true"/>
      <parameter id="k_BsAgtr1_BsTnf" name="k_BsAgtr1_BsTnf" value="-0.0004243812" constant="true"/>
      <parameter id="k_BsAgtr1_KdAce" name="k_BsAgtr1_KdAce" value="0" constant="true"/>
      <parameter id="k_BsAgtr1_KdAdra1a" name="k_BsAgtr1_KdAdra1a" value="0" constant="true"/>
      <parameter id="k_BsAgtr1_KdAdra2a" name="k_BsAgtr1_KdAdra2a" value="-5.41967100882876e-05" constant="true"/>
      <parameter id="k_BsAgtr1_KdAdrb1" name="k_BsAgtr1_KdAdrb1" value="-6.36601731839177e-05" constant="true"/>
      <parameter id="k_BsAgtr1_KdAdrb2" name="k_BsAgtr1_KdAdrb2" value="-9.41863298731742e-05" constant="true"/>
      <parameter id="k_BsAgtr1_KdAgt" name="k_BsAgtr1_KdAgt" value="-0.0004189381" constant="true"/>
      <parameter id="k_BsAgtr1_KdAgtr1" name="k_BsAgtr1_KdAgtr1" value="0.000224618" constant="true"/>
      <parameter id="k_BsAgtr1_KdAgtrap" name="k_BsAgtr1_KdAgtrap" value="0" constant="true"/>
      <parameter id="k_BsAgtr1_KdCacna1d" name="k_BsAgtr1_KdCacna1d" value="-0.0580937294" constant="true"/>
      <parameter id="k_BsAgtr1_KdCcl5" name="k_BsAgtr1_KdCcl5" value="1.6081121920369e-05" constant="true"/>
      <parameter id="k_BsAgtr1_KdCxcr3" name="k_BsAgtr1_KdCxcr3" value="-0.0019422038" constant="true"/>
      <parameter id="k_BsAgtr1_KdDbh" name="k_BsAgtr1_KdDbh" value="0.0086932394" constant="true"/>
      <parameter id="k_BsAgtr1_KdGja1" name="k_BsAgtr1_KdGja1" value="0.0001958055" constant="true"/>
      <parameter id="k_BsAgtr1_KdHmgb1" name="k_BsAgtr1_KdHmgb1" value="-0.0002150258" constant="true"/>
      <parameter id="k_BsAgtr1_KdIl10" name="k_BsAgtr1_KdIl10" value="-0.1028069555" constant="true"/>
      <parameter id="k_BsAgtr1_KdIl1a" name="k_BsAgtr1_KdIl1a" value="-0.0402776338" constant="true"/>
      <parameter id="k_BsAgtr1_KdIl1b" name="k_BsAgtr1_KdIl1b" value="0.0067208109" constant="true"/>
      <parameter id="k_BsAgtr1_KdIl6" name="k_BsAgtr1_KdIl6" value="-0.0080944153" constant="true"/>
      <parameter id="k_BsAgtr1_KdRen" name="k_BsAgtr1_KdRen" value="9.00415964936027e-05" constant="true"/>
      <parameter id="k_BsAgtr1_KdTgfb1" name="k_BsAgtr1_KdTgfb1" value="-1.53020800345508e-05" constant="true"/>
      <parameter id="k_BsAgtr1_KdTh" name="k_BsAgtr1_KdTh" value="0.0035008049" constant="true"/>
      <parameter id="k_BsAgtr1_KdTnf" name="k_BsAgtr1_KdTnf" value="0.0020955119" constant="true"/>
      <parameter id="k_BsAgtr1_LiAce" name="k_BsAgtr1_LiAce" value="0.0010511653" constant="true"/>
      <parameter id="k_BsAgtr1_LiAdra1a" name="k_BsAgtr1_LiAdra1a" value="-0.00757118" constant="true"/>
      <parameter id="k_BsAgtr1_LiAdra2a" name="k_BsAgtr1_LiAdra2a" value="8.03938553780204e-05" constant="true"/>
      <parameter id="k_BsAgtr1_LiAdrb1" name="k_BsAgtr1_LiAdrb1" value="0.0633605441" constant="true"/>
      <parameter id="k_BsAgtr1_LiAdrb2" name="k_BsAgtr1_LiAdrb2" value="0.0004742388" constant="true"/>
      <parameter id="k_BsAgtr1_LiAgt" name="k_BsAgtr1_LiAgt" value="-0.0022719189" constant="true"/>
      <parameter id="k_BsAgtr1_LiAgtr1" name="k_BsAgtr1_LiAgtr1" value="0" constant="true"/>
      <parameter id="k_BsAgtr1_LiAgtrap" name="k_BsAgtr1_LiAgtrap" value="-7.08403142514154e-05" constant="true"/>
      <parameter id="k_BsAgtr1_LiCacna1d" name="k_BsAgtr1_LiCacna1d" value="-0.0069218482" constant="true"/>
      <parameter id="k_BsAgtr1_LiCcl5" name="k_BsAgtr1_LiCcl5" value="-0.0003529733" constant="true"/>
      <parameter id="k_BsAgtr1_LiCxcr3" name="k_BsAgtr1_LiCxcr3" value="-0.0053646715" constant="true"/>
      <parameter id="k_BsAgtr1_LiDbh" name="k_BsAgtr1_LiDbh" value="0.0517362025" constant="true"/>
      <parameter id="k_BsAgtr1_LiGja1" name="k_BsAgtr1_LiGja1" value="-0.0014330145" constant="true"/>
      <parameter id="k_BsAgtr1_LiHmgb1" name="k_BsAgtr1_LiHmgb1" value="-0.0022473485" constant="true"/>
      <parameter id="k_BsAgtr1_LiIl10" name="k_BsAgtr1_LiIl10" value="0.0801350382" constant="true"/>
      <parameter id="k_BsAgtr1_LiIl1a" name="k_BsAgtr1_LiIl1a" value="0.0021571443" constant="true"/>
      <parameter id="k_BsAgtr1_LiIl1b" name="k_BsAgtr1_LiIl1b" value="0" constant="true"/>
      <parameter id="k_BsAgtr1_LiIl6" name="k_BsAgtr1_LiIl6" value="0.0588294072" constant="true"/>
      <parameter id="k_BsAgtr1_LiRen" name="k_BsAgtr1_LiRen" value="0.0093424728" constant="true"/>
      <parameter id="k_BsAgtr1_LiTgfb1" name="k_BsAgtr1_LiTgfb1" value="7.53608725764864e-05" constant="true"/>
      <parameter id="k_BsAgtr1_LiTh" name="k_BsAgtr1_LiTh" value="-1.6932e-05" constant="true"/>
      <parameter id="k_BsAgtr1_LiTnf" name="k_BsAgtr1_LiTnf" value="3.87326587914421e-05" constant="true"/>
      <parameter id="k_BsAgtr1_LvAce" name="k_BsAgtr1_LvAce" value="-0.0036574284" constant="true"/>
      <parameter id="k_BsAgtr1_LvAdra1a" name="k_BsAgtr1_LvAdra1a" value="-0.0271710072" constant="true"/>
      <parameter id="k_BsAgtr1_LvAdra2a" name="k_BsAgtr1_LvAdra2a" value="0.0622028259" constant="true"/>
      <parameter id="k_BsAgtr1_LvAdrb1" name="k_BsAgtr1_LvAdrb1" value="-0.0182346783" constant="true"/>
      <parameter id="k_BsAgtr1_LvAdrb2" name="k_BsAgtr1_LvAdrb2" value="-0.0758095439" constant="true"/>
      <parameter id="k_BsAgtr1_LvAgt" name="k_BsAgtr1_LvAgt" value="0" constant="true"/>
      <parameter id="k_BsAgtr1_LvAgtr1" name="k_BsAgtr1_LvAgtr1" value="0.0337498471" constant="true"/>
      <parameter id="k_BsAgtr1_LvAgtrap" name="k_BsAgtr1_LvAgtrap" value="0.028781937" constant="true"/>
      <parameter id="k_BsAgtr1_LvCacna1d" name="k_BsAgtr1_LvCacna1d" value="0.0441364497" constant="true"/>
      <parameter id="k_BsAgtr1_LvCcl5" name="k_BsAgtr1_LvCcl5" value="0.0673568402" constant="true"/>
      <parameter id="k_BsAgtr1_LvCxcr3" name="k_BsAgtr1_LvCxcr3" value="-0.0086157535" constant="true"/>
      <parameter id="k_BsAgtr1_LvDbh" name="k_BsAgtr1_LvDbh" value="-0.0080333064" constant="true"/>
      <parameter id="k_BsAgtr1_LvGja1" name="k_BsAgtr1_LvGja1" value="-2.62507626421613e-05" constant="true"/>
      <parameter id="k_BsAgtr1_LvHmgb1" name="k_BsAgtr1_LvHmgb1" value="5.0237e-05" constant="true"/>
      <parameter id="k_BsAgtr1_LvIl10" name="k_BsAgtr1_LvIl10" value="-0.0307809213" constant="true"/>
      <parameter id="k_BsAgtr1_LvIl1a" name="k_BsAgtr1_LvIl1a" value="-0.0001459854" constant="true"/>
      <parameter id="k_BsAgtr1_LvIl1b" name="k_BsAgtr1_LvIl1b" value="0.0735979512" constant="true"/>
      <parameter id="k_BsAgtr1_LvIl6" name="k_BsAgtr1_LvIl6" value="-0.0027058996" constant="true"/>
      <parameter id="k_BsAgtr1_LvRen" name="k_BsAgtr1_LvRen" value="-0.0356377432" constant="true"/>
      <parameter id="k_BsAgtr1_LvTgfb1" name="k_BsAgtr1_LvTgfb1" value="0.0772419848" constant="true"/>
      <parameter id="k_BsAgtr1_LvTh" name="k_BsAgtr1_LvTh" value="4.78675473293322e-05" constant="true"/>
      <parameter id="k_BsAgtr1_LvTnf" name="k_BsAgtr1_LvTnf" value="-0.0317892089" constant="true"/>
      <parameter id="k_BsAgtrap_AdAce" name="k_BsAgtrap_AdAce" value="-0.0742146601" constant="true"/>
      <parameter id="k_BsAgtrap_AdAdra1a" name="k_BsAgtrap_AdAdra1a" value="-2.24181492581096e-05" constant="true"/>
      <parameter id="k_BsAgtrap_AdAdra2a" name="k_BsAgtrap_AdAdra2a" value="0.0013676603" constant="true"/>
      <parameter id="k_BsAgtrap_AdAdrb1" name="k_BsAgtrap_AdAdrb1" value="0.0062071893" constant="true"/>
      <parameter id="k_BsAgtrap_AdAdrb2" name="k_BsAgtrap_AdAdrb2" value="0" constant="true"/>
      <parameter id="k_BsAgtrap_AdAgt" name="k_BsAgtrap_AdAgt" value="0.0018694368" constant="true"/>
      <parameter id="k_BsAgtrap_AdAgtr1" name="k_BsAgtrap_AdAgtr1" value="0" constant="true"/>
      <parameter id="k_BsAgtrap_AdAgtrap" name="k_BsAgtrap_AdAgtrap" value="0.0002023489" constant="true"/>
      <parameter id="k_BsAgtrap_AdCacna1d" name="k_BsAgtrap_AdCacna1d" value="0" constant="true"/>
      <parameter id="k_BsAgtrap_AdCcl5" name="k_BsAgtrap_AdCcl5" value="-0.0002007009" constant="true"/>
      <parameter id="k_BsAgtrap_AdCxcr3" name="k_BsAgtrap_AdCxcr3" value="5.73112381693941e-06" constant="true"/>
      <parameter id="k_BsAgtrap_AdDbh" name="k_BsAgtrap_AdDbh" value="0" constant="true"/>
      <parameter id="k_BsAgtrap_AdGja1" name="k_BsAgtrap_AdGja1" value="-0.0002987884" constant="true"/>
      <parameter id="k_BsAgtrap_AdHmgb1" name="k_BsAgtrap_AdHmgb1" value="-0.000443467" constant="true"/>
      <parameter id="k_BsAgtrap_AdIl10" name="k_BsAgtrap_AdIl10" value="-0.0756741442" constant="true"/>
      <parameter id="k_BsAgtrap_AdIl1a" name="k_BsAgtrap_AdIl1a" value="0" constant="true"/>
      <parameter id="k_BsAgtrap_AdIl1b" name="k_BsAgtrap_AdIl1b" value="-0.0163345968" constant="true"/>
      <parameter id="k_BsAgtrap_AdIl6" name="k_BsAgtrap_AdIl6" value="0" constant="true"/>
      <parameter id="k_BsAgtrap_AdRen" name="k_BsAgtrap_AdRen" value="-0.1016537942" constant="true"/>
      <parameter id="k_BsAgtrap_AdTgfb1" name="k_BsAgtrap_AdTgfb1" value="-0.0021706561" constant="true"/>
      <parameter id="k_BsAgtrap_AdTh" name="k_BsAgtrap_AdTh" value="8.7451e-05" constant="true"/>
      <parameter id="k_BsAgtrap_AdTnf" name="k_BsAgtrap_AdTnf" value="-0.0367427277" constant="true"/>
      <parameter id="k_BsAgtrap_BsAce" name="k_BsAgtrap_BsAce" value="-0.019942025" constant="true"/>
      <parameter id="k_BsAgtrap_BsAdra1a" name="k_BsAgtrap_BsAdra1a" value="-0.069555408" constant="true"/>
      <parameter id="k_BsAgtrap_BsAdra2a" name="k_BsAgtrap_BsAdra2a" value="-0.0694087892" constant="true"/>
      <parameter id="k_BsAgtrap_BsAdrb1" name="k_BsAgtrap_BsAdrb1" value="-0.0043233483" constant="true"/>
      <parameter id="k_BsAgtrap_BsAdrb2" name="k_BsAgtrap_BsAdrb2" value="-0.0102304888" constant="true"/>
      <parameter id="k_BsAgtrap_BsAgt" name="k_BsAgtrap_BsAgt" value="0.0006186518" constant="true"/>
      <parameter id="k_BsAgtrap_BsAgtr1" name="k_BsAgtrap_BsAgtr1" value="-1.83791235348441e-05" constant="true"/>
      <parameter id="k_BsAgtrap_BsAgtrap" name="k_BsAgtrap_BsAgtrap" value="5.0509e-05" constant="true"/>
      <parameter id="k_BsAgtrap_BsCacna1d" name="k_BsAgtrap_BsCacna1d" value="0.0564499969" constant="true"/>
      <parameter id="k_BsAgtrap_BsCcl5" name="k_BsAgtrap_BsCcl5" value="-0.0205942051" constant="true"/>
      <parameter id="k_BsAgtrap_BsCxcr3" name="k_BsAgtrap_BsCxcr3" value="-5.03060971100374e-05" constant="true"/>
      <parameter id="k_BsAgtrap_BsDbh" name="k_BsAgtrap_BsDbh" value="0.0442128213" constant="true"/>
      <parameter id="k_BsAgtrap_BsGja1" name="k_BsAgtrap_BsGja1" value="-0.0208320855" constant="true"/>
      <parameter id="k_BsAgtrap_BsHmgb1" name="k_BsAgtrap_BsHmgb1" value="2.56842926898382e-05" constant="true"/>
      <parameter id="k_BsAgtrap_BsIl10" name="k_BsAgtrap_BsIl10" value="0.0554477705" constant="true"/>
      <parameter id="k_BsAgtrap_BsIl1a" name="k_BsAgtrap_BsIl1a" value="0.0114116675" constant="true"/>
      <parameter id="k_BsAgtrap_BsIl1b" name="k_BsAgtrap_BsIl1b" value="0" constant="true"/>
      <parameter id="k_BsAgtrap_BsIl6" name="k_BsAgtrap_BsIl6" value="-4.23224229467405e-05" constant="true"/>
      <parameter id="k_BsAgtrap_BsRen" name="k_BsAgtrap_BsRen" value="-0.0275845862" constant="true"/>
      <parameter id="k_BsAgtrap_BsTgfb1" name="k_BsAgtrap_BsTgfb1" value="-1.5294e-05" constant="true"/>
      <parameter id="k_BsAgtrap_BsTh" name="k_BsAgtrap_BsTh" value="0.0549846639" constant="true"/>
      <parameter id="k_BsAgtrap_BsTnf" name="k_BsAgtrap_BsTnf" value="-0.0002919683" constant="true"/>
      <parameter id="k_BsAgtrap_KdAce" name="k_BsAgtrap_KdAce" value="3.07e-05" constant="true"/>
      <parameter id="k_BsAgtrap_KdAdra1a" name="k_BsAgtrap_KdAdra1a" value="0" constant="true"/>
      <parameter id="k_BsAgtrap_KdAdra2a" name="k_BsAgtrap_KdAdra2a" value="-2.02546456324681e-05" constant="true"/>
      <parameter id="k_BsAgtrap_KdAdrb1" name="k_BsAgtrap_KdAdrb1" value="-3.87684290505384e-05" constant="true"/>
      <parameter id="k_BsAgtrap_KdAdrb2" name="k_BsAgtrap_KdAdrb2" value="-0.000348341" constant="true"/>
      <parameter id="k_BsAgtrap_KdAgt" name="k_BsAgtrap_KdAgt" value="-0.0086321979" constant="true"/>
      <parameter id="k_BsAgtrap_KdAgtr1" name="k_BsAgtrap_KdAgtr1" value="0.0001235791" constant="true"/>
      <parameter id="k_BsAgtrap_KdAgtrap" name="k_BsAgtrap_KdAgtrap" value="-0.0134554187" constant="true"/>
      <parameter id="k_BsAgtrap_KdCacna1d" name="k_BsAgtrap_KdCacna1d" value="-0.0614661785" constant="true"/>
      <parameter id="k_BsAgtrap_KdCcl5" name="k_BsAgtrap_KdCcl5" value="2.42486451363199e-05" constant="true"/>
      <parameter id="k_BsAgtrap_KdCxcr3" name="k_BsAgtrap_KdCxcr3" value="-0.0004646274" constant="true"/>
      <parameter id="k_BsAgtrap_KdDbh" name="k_BsAgtrap_KdDbh" value="0.0013009074" constant="true"/>
      <parameter id="k_BsAgtrap_KdGja1" name="k_BsAgtrap_KdGja1" value="0.0010913362" constant="true"/>
      <parameter id="k_BsAgtrap_KdHmgb1" name="k_BsAgtrap_KdHmgb1" value="0.0001820305" constant="true"/>
      <parameter id="k_BsAgtrap_KdIl10" name="k_BsAgtrap_KdIl10" value="-0.082142102" constant="true"/>
      <parameter id="k_BsAgtrap_KdIl1a" name="k_BsAgtrap_KdIl1a" value="-0.0245864179" constant="true"/>
      <parameter id="k_BsAgtrap_KdIl1b" name="k_BsAgtrap_KdIl1b" value="0.0081980534" constant="true"/>
      <parameter id="k_BsAgtrap_KdIl6" name="k_BsAgtrap_KdIl6" value="-0.0044554695" constant="true"/>
      <parameter id="k_BsAgtrap_KdRen" name="k_BsAgtrap_KdRen" value="0" constant="true"/>
      <parameter id="k_BsAgtrap_KdTgfb1" name="k_BsAgtrap_KdTgfb1" value="-1.06148768621713e-05" constant="true"/>
      <parameter id="k_BsAgtrap_KdTh" name="k_BsAgtrap_KdTh" value="0.0017064953" constant="true"/>
      <parameter id="k_BsAgtrap_KdTnf" name="k_BsAgtrap_KdTnf" value="0.0002800603" constant="true"/>
      <parameter id="k_BsAgtrap_LiAce" name="k_BsAgtrap_LiAce" value="0.0023659493" constant="true"/>
      <parameter id="k_BsAgtrap_LiAdra1a" name="k_BsAgtrap_LiAdra1a" value="-0.0003114647" constant="true"/>
      <parameter id="k_BsAgtrap_LiAdra2a" name="k_BsAgtrap_LiAdra2a" value="0" constant="true"/>
      <parameter id="k_BsAgtrap_LiAdrb1" name="k_BsAgtrap_LiAdrb1" value="0.0445218505" constant="true"/>
      <parameter id="k_BsAgtrap_LiAdrb2" name="k_BsAgtrap_LiAdrb2" value="8.4113e-05" constant="true"/>
      <parameter id="k_BsAgtrap_LiAgt" name="k_BsAgtrap_LiAgt" value="-0.0007217817" constant="true"/>
      <parameter id="k_BsAgtrap_LiAgtr1" name="k_BsAgtrap_LiAgtr1" value="0" constant="true"/>
      <parameter id="k_BsAgtrap_LiAgtrap" name="k_BsAgtrap_LiAgtrap" value="-4.66553239548251e-05" constant="true"/>
      <parameter id="k_BsAgtrap_LiCacna1d" name="k_BsAgtrap_LiCacna1d" value="-0.0066894984" constant="true"/>
      <parameter id="k_BsAgtrap_LiCcl5" name="k_BsAgtrap_LiCcl5" value="-0.0002557307" constant="true"/>
      <parameter id="k_BsAgtrap_LiCxcr3" name="k_BsAgtrap_LiCxcr3" value="-2.23017173907073e-05" constant="true"/>
      <parameter id="k_BsAgtrap_LiDbh" name="k_BsAgtrap_LiDbh" value="0.0006158776" constant="true"/>
      <parameter id="k_BsAgtrap_LiGja1" name="k_BsAgtrap_LiGja1" value="-6.29442325860879e-05" constant="true"/>
      <parameter id="k_BsAgtrap_LiHmgb1" name="k_BsAgtrap_LiHmgb1" value="-0.0020702368" constant="true"/>
      <parameter id="k_BsAgtrap_LiIl10" name="k_BsAgtrap_LiIl10" value="0.0550519705" constant="true"/>
      <parameter id="k_BsAgtrap_LiIl1a" name="k_BsAgtrap_LiIl1a" value="0.0001049953" constant="true"/>
      <parameter id="k_BsAgtrap_LiIl1b" name="k_BsAgtrap_LiIl1b" value="0.0012132961" constant="true"/>
      <parameter id="k_BsAgtrap_LiIl6" name="k_BsAgtrap_LiIl6" value="0.0376809807" constant="true"/>
      <parameter id="k_BsAgtrap_LiRen" name="k_BsAgtrap_LiRen" value="7.71843038704813e-05" constant="true"/>
      <parameter id="k_BsAgtrap_LiTgfb1" name="k_BsAgtrap_LiTgfb1" value="0.0001023639" constant="true"/>
      <parameter id="k_BsAgtrap_LiTh" name="k_BsAgtrap_LiTh" value="-2.26885211285198e-05" constant="true"/>
      <parameter id="k_BsAgtrap_LiTnf" name="k_BsAgtrap_LiTnf" value="5.29070661434957e-05" constant="true"/>
      <parameter id="k_BsAgtrap_LvAce" name="k_BsAgtrap_LvAce" value="-8.5173413733432e-05" constant="true"/>
      <parameter id="k_BsAgtrap_LvAdra1a" name="k_BsAgtrap_LvAdra1a" value="2.94851708467992e-06" constant="true"/>
      <parameter id="k_BsAgtrap_LvAdra2a" name="k_BsAgtrap_LvAdra2a" value="0.0627963481" constant="true"/>
      <parameter id="k_BsAgtrap_LvAdrb1" name="k_BsAgtrap_LvAdrb1" value="-0.0007170929" constant="true"/>
      <parameter id="k_BsAgtrap_LvAdrb2" name="k_BsAgtrap_LvAdrb2" value="-0.0969056102" constant="true"/>
      <parameter id="k_BsAgtrap_LvAgt" name="k_BsAgtrap_LvAgt" value="0" constant="true"/>
      <parameter id="k_BsAgtrap_LvAgtr1" name="k_BsAgtrap_LvAgtr1" value="0.0197149704" constant="true"/>
      <parameter id="k_BsAgtrap_LvAgtrap" name="k_BsAgtrap_LvAgtrap" value="0.0079176744" constant="true"/>
      <parameter id="k_BsAgtrap_LvCacna1d" name="k_BsAgtrap_LvCacna1d" value="0.037520653" constant="true"/>
      <parameter id="k_BsAgtrap_LvCcl5" name="k_BsAgtrap_LvCcl5" value="0.0562347331" constant="true"/>
      <parameter id="k_BsAgtrap_LvCxcr3" name="k_BsAgtrap_LvCxcr3" value="-0.0109286665" constant="true"/>
      <parameter id="k_BsAgtrap_LvDbh" name="k_BsAgtrap_LvDbh" value="-0.002634098" constant="true"/>
      <parameter id="k_BsAgtrap_LvGja1" name="k_BsAgtrap_LvGja1" value="0" constant="true"/>
      <parameter id="k_BsAgtrap_LvHmgb1" name="k_BsAgtrap_LvHmgb1" value="0.0006847141" constant="true"/>
      <parameter id="k_BsAgtrap_LvIl10" name="k_BsAgtrap_LvIl10" value="-0.0272117979" constant="true"/>
      <parameter id="k_BsAgtrap_LvIl1a" name="k_BsAgtrap_LvIl1a" value="-0.0002473529" constant="true"/>
      <parameter id="k_BsAgtrap_LvIl1b" name="k_BsAgtrap_LvIl1b" value="0.0548753395" constant="true"/>
      <parameter id="k_BsAgtrap_LvIl6" name="k_BsAgtrap_LvIl6" value="-0.0020359436" constant="true"/>
      <parameter id="k_BsAgtrap_LvRen" name="k_BsAgtrap_LvRen" value="-0.0274157475" constant="true"/>
      <parameter id="k_BsAgtrap_LvTgfb1" name="k_BsAgtrap_LvTgfb1" value="0.0543613025" constant="true"/>
      <parameter id="k_BsAgtrap_LvTh" name="k_BsAgtrap_LvTh" value="2.48073013258932e-05" constant="true"/>
      <parameter id="k_BsAgtrap_LvTnf" name="k_BsAgtrap_LvTnf" value="-0.011266406" constant="true"/>
      <parameter id="k_BsCacna1d_AdAce" name="k_BsCacna1d_AdAce" value="0.0007341935" constant="true"/>
      <parameter id="k_BsCacna1d_AdAdra1a" name="k_BsCacna1d_AdAdra1a" value="0.0156894926" constant="true"/>
      <parameter id="k_BsCacna1d_AdAdra2a" name="k_BsCacna1d_AdAdra2a" value="-0.000773063" constant="true"/>
      <parameter id="k_BsCacna1d_AdAdrb1" name="k_BsCacna1d_AdAdrb1" value="-0.0269739044" constant="true"/>
      <parameter id="k_BsCacna1d_AdAdrb2" name="k_BsCacna1d_AdAdrb2" value="0" constant="true"/>
      <parameter id="k_BsCacna1d_AdAgt" name="k_BsCacna1d_AdAgt" value="-2.75585902509334e-05" constant="true"/>
      <parameter id="k_BsCacna1d_AdAgtr1" name="k_BsCacna1d_AdAgtr1" value="0" constant="true"/>
      <parameter id="k_BsCacna1d_AdAgtrap" name="k_BsCacna1d_AdAgtrap" value="-0.0023735835" constant="true"/>
      <parameter id="k_BsCacna1d_AdCacna1d" name="k_BsCacna1d_AdCacna1d" value="0" constant="true"/>
      <parameter id="k_BsCacna1d_AdCcl5" name="k_BsCacna1d_AdCcl5" value="-2.412e-05" constant="true"/>
      <parameter id="k_BsCacna1d_AdCxcr3" name="k_BsCacna1d_AdCxcr3" value="0" constant="true"/>
      <parameter id="k_BsCacna1d_AdDbh" name="k_BsCacna1d_AdDbh" value="-0.0038308799" constant="true"/>
      <parameter id="k_BsCacna1d_AdGja1" name="k_BsCacna1d_AdGja1" value="0" constant="true"/>
      <parameter id="k_BsCacna1d_AdHmgb1" name="k_BsCacna1d_AdHmgb1" value="0.0017368929" constant="true"/>
      <parameter id="k_BsCacna1d_AdIl10" name="k_BsCacna1d_AdIl10" value="0.0014961429" constant="true"/>
      <parameter id="k_BsCacna1d_AdIl1a" name="k_BsCacna1d_AdIl1a" value="0.0012996783" constant="true"/>
      <parameter id="k_BsCacna1d_AdIl1b" name="k_BsCacna1d_AdIl1b" value="0.0007377515" constant="true"/>
      <parameter id="k_BsCacna1d_AdIl6" name="k_BsCacna1d_AdIl6" value="0" constant="true"/>
      <parameter id="k_BsCacna1d_AdRen" name="k_BsCacna1d_AdRen" value="0.0077622438" constant="true"/>
      <parameter id="k_BsCacna1d_AdTgfb1" name="k_BsCacna1d_AdTgfb1" value="0" constant="true"/>
      <parameter id="k_BsCacna1d_AdTh" name="k_BsCacna1d_AdTh" value="0" constant="true"/>
      <parameter id="k_BsCacna1d_AdTnf" name="k_BsCacna1d_AdTnf" value="0" constant="true"/>
      <parameter id="k_BsCacna1d_BsAce" name="k_BsCacna1d_BsAce" value="0.0571340942" constant="true"/>
      <parameter id="k_BsCacna1d_BsAdra1a" name="k_BsCacna1d_BsAdra1a" value="0.0250014538" constant="true"/>
      <parameter id="k_BsCacna1d_BsAdra2a" name="k_BsCacna1d_BsAdra2a" value="0.0139361846" constant="true"/>
      <parameter id="k_BsCacna1d_BsAdrb1" name="k_BsCacna1d_BsAdrb1" value="0" constant="true"/>
      <parameter id="k_BsCacna1d_BsAdrb2" name="k_BsCacna1d_BsAdrb2" value="0.0388319134" constant="true"/>
      <parameter id="k_BsCacna1d_BsAgt" name="k_BsCacna1d_BsAgt" value="-0.0008326748" constant="true"/>
      <parameter id="k_BsCacna1d_BsAgtr1" name="k_BsCacna1d_BsAgtr1" value="-0.0141629242" constant="true"/>
      <parameter id="k_BsCacna1d_BsAgtrap" name="k_BsCacna1d_BsAgtrap" value="-2.33540807438872e-05" constant="true"/>
      <parameter id="k_BsCacna1d_BsCacna1d" name="k_BsCacna1d_BsCacna1d" value="-0.0059140803" constant="true"/>
      <parameter id="k_BsCacna1d_BsCcl5" name="k_BsCacna1d_BsCcl5" value="0.0011618176" constant="true"/>
      <parameter id="k_BsCacna1d_BsCxcr3" name="k_BsCacna1d_BsCxcr3" value="0.0019665364" constant="true"/>
      <parameter id="k_BsCacna1d_BsDbh" name="k_BsCacna1d_BsDbh" value="0" constant="true"/>
      <parameter id="k_BsCacna1d_BsGja1" name="k_BsCacna1d_BsGja1" value="-0.0001443261" constant="true"/>
      <parameter id="k_BsCacna1d_BsHmgb1" name="k_BsCacna1d_BsHmgb1" value="-1.68383632769225e-05" constant="true"/>
      <parameter id="k_BsCacna1d_BsIl10" name="k_BsCacna1d_BsIl10" value="-7.27141212076698e-05" constant="true"/>
      <parameter id="k_BsCacna1d_BsIl1a" name="k_BsCacna1d_BsIl1a" value="0.014055022" constant="true"/>
      <parameter id="k_BsCacna1d_BsIl1b" name="k_BsCacna1d_BsIl1b" value="-4.7180580169657e-05" constant="true"/>
      <parameter id="k_BsCacna1d_BsIl6" name="k_BsCacna1d_BsIl6" value="0.0083241794" constant="true"/>
      <parameter id="k_BsCacna1d_BsRen" name="k_BsCacna1d_BsRen" value="0.0290399353" constant="true"/>
      <parameter id="k_BsCacna1d_BsTgfb1" name="k_BsCacna1d_BsTgfb1" value="0" constant="true"/>
      <parameter id="k_BsCacna1d_BsTh" name="k_BsCacna1d_BsTh" value="-0.0019561642" constant="true"/>
      <parameter id="k_BsCacna1d_BsTnf" name="k_BsCacna1d_BsTnf" value="0.0492161211" constant="true"/>
      <parameter id="k_BsCacna1d_KdAce" name="k_BsCacna1d_KdAce" value="0" constant="true"/>
      <parameter id="k_BsCacna1d_KdAdra1a" name="k_BsCacna1d_KdAdra1a" value="-0.0006817017" constant="true"/>
      <parameter id="k_BsCacna1d_KdAdra2a" name="k_BsCacna1d_KdAdra2a" value="1.03517481870303e-06" constant="true"/>
      <parameter id="k_BsCacna1d_KdAdrb1" name="k_BsCacna1d_KdAdrb1" value="-0.0181483677" constant="true"/>
      <parameter id="k_BsCacna1d_KdAdrb2" name="k_BsCacna1d_KdAdrb2" value="0.0005502848" constant="true"/>
      <parameter id="k_BsCacna1d_KdAgt" name="k_BsCacna1d_KdAgt" value="3.8435e-05" constant="true"/>
      <parameter id="k_BsCacna1d_KdAgtr1" name="k_BsCacna1d_KdAgtr1" value="0.0162990198" constant="true"/>
      <parameter id="k_BsCacna1d_KdAgtrap" name="k_BsCacna1d_KdAgtrap" value="-0.0269959754" constant="true"/>
      <parameter id="k_BsCacna1d_KdCacna1d" name="k_BsCacna1d_KdCacna1d" value="-0.0182253343" constant="true"/>
      <parameter id="k_BsCacna1d_KdCcl5" name="k_BsCacna1d_KdCcl5" value="0.0453256561" constant="true"/>
      <parameter id="k_BsCacna1d_KdCxcr3" name="k_BsCacna1d_KdCxcr3" value="2.71192859691912e-05" constant="true"/>
      <parameter id="k_BsCacna1d_KdDbh" name="k_BsCacna1d_KdDbh" value="-0.0202655549" constant="true"/>
      <parameter id="k_BsCacna1d_KdGja1" name="k_BsCacna1d_KdGja1" value="-0.0033616579" constant="true"/>
      <parameter id="k_BsCacna1d_KdHmgb1" name="k_BsCacna1d_KdHmgb1" value="-7.44929008415987e-06" constant="true"/>
      <parameter id="k_BsCacna1d_KdIl10" name="k_BsCacna1d_KdIl10" value="0.0010926053" constant="true"/>
      <parameter id="k_BsCacna1d_KdIl1a" name="k_BsCacna1d_KdIl1a" value="-0.0015472497" constant="true"/>
      <parameter id="k_BsCacna1d_KdIl1b" name="k_BsCacna1d_KdIl1b" value="-5.95255500129725e-05" constant="true"/>
      <parameter id="k_BsCacna1d_KdIl6" name="k_BsCacna1d_KdIl6" value="-0.0001603606" constant="true"/>
      <parameter id="k_BsCacna1d_KdRen" name="k_BsCacna1d_KdRen" value="0" constant="true"/>
      <parameter id="k_BsCacna1d_KdTgfb1" name="k_BsCacna1d_KdTgfb1" value="0" constant="true"/>
      <parameter id="k_BsCacna1d_KdTh" name="k_BsCacna1d_KdTh" value="-0.0030723918" constant="true"/>
      <parameter id="k_BsCacna1d_KdTnf" name="k_BsCacna1d_KdTnf" value="-0.0019880997" constant="true"/>
      <parameter id="k_BsCacna1d_LiAce" name="k_BsCacna1d_LiAce" value="0.0082283617" constant="true"/>
      <parameter id="k_BsCacna1d_LiAdra1a" name="k_BsCacna1d_LiAdra1a" value="0.0197067995" constant="true"/>
      <parameter id="k_BsCacna1d_LiAdra2a" name="k_BsCacna1d_LiAdra2a" value="-1.0133677224584e-05" constant="true"/>
      <parameter id="k_BsCacna1d_LiAdrb1" name="k_BsCacna1d_LiAdrb1" value="-0.0003685191" constant="true"/>
      <parameter id="k_BsCacna1d_LiAdrb2" name="k_BsCacna1d_LiAdrb2" value="0" constant="true"/>
      <parameter id="k_BsCacna1d_LiAgt" name="k_BsCacna1d_LiAgt" value="0.0006693248" constant="true"/>
      <parameter id="k_BsCacna1d_LiAgtr1" name="k_BsCacna1d_LiAgtr1" value="2.77897454570759e-05" constant="true"/>
      <parameter id="k_BsCacna1d_LiAgtrap" name="k_BsCacna1d_LiAgtrap" value="0.0225325935" constant="true"/>
      <parameter id="k_BsCacna1d_LiCacna1d" name="k_BsCacna1d_LiCacna1d" value="0" constant="true"/>
      <parameter id="k_BsCacna1d_LiCcl5" name="k_BsCacna1d_LiCcl5" value="0" constant="true"/>
      <parameter id="k_BsCacna1d_LiCxcr3" name="k_BsCacna1d_LiCxcr3" value="1.06090909984473e-05" constant="true"/>
      <parameter id="k_BsCacna1d_LiDbh" name="k_BsCacna1d_LiDbh" value="-3.26368283189146e-05" constant="true"/>
      <parameter id="k_BsCacna1d_LiGja1" name="k_BsCacna1d_LiGja1" value="0" constant="true"/>
      <parameter id="k_BsCacna1d_LiHmgb1" name="k_BsCacna1d_LiHmgb1" value="0.0001715899" constant="true"/>
      <parameter id="k_BsCacna1d_LiIl10" name="k_BsCacna1d_LiIl10" value="-0.0013788252" constant="true"/>
      <parameter id="k_BsCacna1d_LiIl1a" name="k_BsCacna1d_LiIl1a" value="-0.0024774078" constant="true"/>
      <parameter id="k_BsCacna1d_LiIl1b" name="k_BsCacna1d_LiIl1b" value="-0.006372871" constant="true"/>
      <parameter id="k_BsCacna1d_LiIl6" name="k_BsCacna1d_LiIl6" value="-0.0003184994" constant="true"/>
      <parameter id="k_BsCacna1d_LiRen" name="k_BsCacna1d_LiRen" value="-1.02590590139066e-05" constant="true"/>
      <parameter id="k_BsCacna1d_LiTgfb1" name="k_BsCacna1d_LiTgfb1" value="-2.28275188328394e-05" constant="true"/>
      <parameter id="k_BsCacna1d_LiTh" name="k_BsCacna1d_LiTh" value="0" constant="true"/>
      <parameter id="k_BsCacna1d_LiTnf" name="k_BsCacna1d_LiTnf" value="0" constant="true"/>
      <parameter id="k_BsCacna1d_LvAce" name="k_BsCacna1d_LvAce" value="1.76288363763699e-05" constant="true"/>
      <parameter id="k_BsCacna1d_LvAdra1a" name="k_BsCacna1d_LvAdra1a" value="-4.05701698231247e-05" constant="true"/>
      <parameter id="k_BsCacna1d_LvAdra2a" name="k_BsCacna1d_LvAdra2a" value="-0.0049376624" constant="true"/>
      <parameter id="k_BsCacna1d_LvAdrb1" name="k_BsCacna1d_LvAdrb1" value="-3.50681795357308e-05" constant="true"/>
      <parameter id="k_BsCacna1d_LvAdrb2" name="k_BsCacna1d_LvAdrb2" value="0.0059003" constant="true"/>
      <parameter id="k_BsCacna1d_LvAgt" name="k_BsCacna1d_LvAgt" value="-0.0329611154" constant="true"/>
      <parameter id="k_BsCacna1d_LvAgtr1" name="k_BsCacna1d_LvAgtr1" value="-0.0008798851" constant="true"/>
      <parameter id="k_BsCacna1d_LvAgtrap" name="k_BsCacna1d_LvAgtrap" value="-0.00034736" constant="true"/>
      <parameter id="k_BsCacna1d_LvCacna1d" name="k_BsCacna1d_LvCacna1d" value="-0.0006974755" constant="true"/>
      <parameter id="k_BsCacna1d_LvCcl5" name="k_BsCacna1d_LvCcl5" value="0" constant="true"/>
      <parameter id="k_BsCacna1d_LvCxcr3" name="k_BsCacna1d_LvCxcr3" value="0.0009603166" constant="true"/>
      <parameter id="k_BsCacna1d_LvDbh" name="k_BsCacna1d_LvDbh" value="0.0001058656" constant="true"/>
      <parameter id="k_BsCacna1d_LvGja1" name="k_BsCacna1d_LvGja1" value="0" constant="true"/>
      <parameter id="k_BsCacna1d_LvHmgb1" name="k_BsCacna1d_LvHmgb1" value="-2.86946197633941e-05" constant="true"/>
      <parameter id="k_BsCacna1d_LvIl10" name="k_BsCacna1d_LvIl10" value="1.39141121958029e-05" constant="true"/>
      <parameter id="k_BsCacna1d_LvIl1a" name="k_BsCacna1d_LvIl1a" value="-0.0136238062" constant="true"/>
      <parameter id="k_BsCacna1d_LvIl1b" name="k_BsCacna1d_LvIl1b" value="-0.0006096601" constant="true"/>
      <parameter id="k_BsCacna1d_LvIl6" name="k_BsCacna1d_LvIl6" value="0.024322454" constant="true"/>
      <parameter id="k_BsCacna1d_LvRen" name="k_BsCacna1d_LvRen" value="-0.015054667" constant="true"/>
      <parameter id="k_BsCacna1d_LvTgfb1" name="k_BsCacna1d_LvTgfb1" value="-0.0001859217" constant="true"/>
      <parameter id="k_BsCacna1d_LvTh" name="k_BsCacna1d_LvTh" value="0.000327398" constant="true"/>
      <parameter id="k_BsCacna1d_LvTnf" name="k_BsCacna1d_LvTnf" value="0.0160444834" constant="true"/>
      <parameter id="k_BsCcl5_AdAce" name="k_BsCcl5_AdAce" value="-0.071807344" constant="true"/>
      <parameter id="k_BsCcl5_AdAdra1a" name="k_BsCcl5_AdAdra1a" value="-0.0014074341" constant="true"/>
      <parameter id="k_BsCcl5_AdAdra2a" name="k_BsCcl5_AdAdra2a" value="0.0018389259" constant="true"/>
      <parameter id="k_BsCcl5_AdAdrb1" name="k_BsCcl5_AdAdrb1" value="0.0394131648" constant="true"/>
      <parameter id="k_BsCcl5_AdAdrb2" name="k_BsCcl5_AdAdrb2" value="-3.98786883197281e-05" constant="true"/>
      <parameter id="k_BsCcl5_AdAgt" name="k_BsCcl5_AdAgt" value="0.0055469641" constant="true"/>
      <parameter id="k_BsCcl5_AdAgtr1" name="k_BsCcl5_AdAgtr1" value="0" constant="true"/>
      <parameter id="k_BsCcl5_AdAgtrap" name="k_BsCcl5_AdAgtrap" value="0.0004128954" constant="true"/>
      <parameter id="k_BsCcl5_AdCacna1d" name="k_BsCcl5_AdCacna1d" value="0" constant="true"/>
      <parameter id="k_BsCcl5_AdCcl5" name="k_BsCcl5_AdCcl5" value="0.0005503499" constant="true"/>
      <parameter id="k_BsCcl5_AdCxcr3" name="k_BsCcl5_AdCxcr3" value="2.73076290256825e-05" constant="true"/>
      <parameter id="k_BsCcl5_AdDbh" name="k_BsCcl5_AdDbh" value="0" constant="true"/>
      <parameter id="k_BsCcl5_AdGja1" name="k_BsCcl5_AdGja1" value="-3.4429e-05" constant="true"/>
      <parameter id="k_BsCcl5_AdHmgb1" name="k_BsCcl5_AdHmgb1" value="0.0007532356" constant="true"/>
      <parameter id="k_BsCcl5_AdIl10" name="k_BsCcl5_AdIl10" value="-0.1208430871" constant="true"/>
      <parameter id="k_BsCcl5_AdIl1a" name="k_BsCcl5_AdIl1a" value="0" constant="true"/>
      <parameter id="k_BsCcl5_AdIl1b" name="k_BsCcl5_AdIl1b" value="-0.0403933966" constant="true"/>
      <parameter id="k_BsCcl5_AdIl6" name="k_BsCcl5_AdIl6" value="0" constant="true"/>
      <parameter id="k_BsCcl5_AdRen" name="k_BsCcl5_AdRen" value="-0.1781368872" constant="true"/>
      <parameter id="k_BsCcl5_AdTgfb1" name="k_BsCcl5_AdTgfb1" value="-0.0265805075" constant="true"/>
      <parameter id="k_BsCcl5_AdTh" name="k_BsCcl5_AdTh" value="0.0153844545" constant="true"/>
      <parameter id="k_BsCcl5_AdTnf" name="k_BsCcl5_AdTnf" value="-0.0598821993" constant="true"/>
      <parameter id="k_BsCcl5_BsAce" name="k_BsCcl5_BsAce" value="-0.0109796037" constant="true"/>
      <parameter id="k_BsCcl5_BsAdra1a" name="k_BsCcl5_BsAdra1a" value="-0.1406668676" constant="true"/>
      <parameter id="k_BsCcl5_BsAdra2a" name="k_BsCcl5_BsAdra2a" value="-0.1364529239" constant="true"/>
      <parameter id="k_BsCcl5_BsAdrb1" name="k_BsCcl5_BsAdrb1" value="-0.0543837785" constant="true"/>
      <parameter id="k_BsCcl5_BsAdrb2" name="k_BsCcl5_BsAdrb2" value="-0.0587689877" constant="true"/>
      <parameter id="k_BsCcl5_BsAgt" name="k_BsCcl5_BsAgt" value="0.0046155213" constant="true"/>
      <parameter id="k_BsCcl5_BsAgtr1" name="k_BsCcl5_BsAgtr1" value="-4.76096668844823e-05" constant="true"/>
      <parameter id="k_BsCcl5_BsAgtrap" name="k_BsCcl5_BsAgtrap" value="0.0052180413" constant="true"/>
      <parameter id="k_BsCcl5_BsCacna1d" name="k_BsCcl5_BsCacna1d" value="0.0841474053" constant="true"/>
      <parameter id="k_BsCcl5_BsCcl5" name="k_BsCcl5_BsCcl5" value="-0.0686402719" constant="true"/>
      <parameter id="k_BsCcl5_BsCxcr3" name="k_BsCcl5_BsCxcr3" value="-0.035231419" constant="true"/>
      <parameter id="k_BsCcl5_BsDbh" name="k_BsCcl5_BsDbh" value="0.069820067" constant="true"/>
      <parameter id="k_BsCcl5_BsGja1" name="k_BsCcl5_BsGja1" value="-0.0250046703" constant="true"/>
      <parameter id="k_BsCcl5_BsHmgb1" name="k_BsCcl5_BsHmgb1" value="9.9459e-05" constant="true"/>
      <parameter id="k_BsCcl5_BsIl10" name="k_BsCcl5_BsIl10" value="0.0858165124" constant="true"/>
      <parameter id="k_BsCcl5_BsIl1a" name="k_BsCcl5_BsIl1a" value="0.0093458807" constant="true"/>
      <parameter id="k_BsCcl5_BsIl1b" name="k_BsCcl5_BsIl1b" value="0" constant="true"/>
      <parameter id="k_BsCcl5_BsIl6" name="k_BsCcl5_BsIl6" value="-0.000183714" constant="true"/>
      <parameter id="k_BsCcl5_BsRen" name="k_BsCcl5_BsRen" value="-0.0844935006" constant="true"/>
      <parameter id="k_BsCcl5_BsTgfb1" name="k_BsCcl5_BsTgfb1" value="-0.0002312847" constant="true"/>
      <parameter id="k_BsCcl5_BsTh" name="k_BsCcl5_BsTh" value="0.1142049459" constant="true"/>
      <parameter id="k_BsCcl5_BsTnf" name="k_BsCcl5_BsTnf" value="-0.0001045821" constant="true"/>
      <parameter id="k_BsCcl5_KdAce" name="k_BsCcl5_KdAce" value="-0.000146292" constant="true"/>
      <parameter id="k_BsCcl5_KdAdra1a" name="k_BsCcl5_KdAdra1a" value="0.0008973995" constant="true"/>
      <parameter id="k_BsCcl5_KdAdra2a" name="k_BsCcl5_KdAdra2a" value="-7.17655529343139e-05" constant="true"/>
      <parameter id="k_BsCcl5_KdAdrb1" name="k_BsCcl5_KdAdrb1" value="-2.2654e-05" constant="true"/>
      <parameter id="k_BsCcl5_KdAdrb2" name="k_BsCcl5_KdAdrb2" value="-0.0020082551" constant="true"/>
      <parameter id="k_BsCcl5_KdAgt" name="k_BsCcl5_KdAgt" value="-0.0214698563" constant="true"/>
      <parameter id="k_BsCcl5_KdAgtr1" name="k_BsCcl5_KdAgtr1" value="0.0005587401" constant="true"/>
      <parameter id="k_BsCcl5_KdAgtrap" name="k_BsCcl5_KdAgtrap" value="0.0011951148" constant="true"/>
      <parameter id="k_BsCcl5_KdCacna1d" name="k_BsCcl5_KdCacna1d" value="-0.0579056861" constant="true"/>
      <parameter id="k_BsCcl5_KdCcl5" name="k_BsCcl5_KdCcl5" value="-0.0002499564" constant="true"/>
      <parameter id="k_BsCcl5_KdCxcr3" name="k_BsCcl5_KdCxcr3" value="-0.0346312343" constant="true"/>
      <parameter id="k_BsCcl5_KdDbh" name="k_BsCcl5_KdDbh" value="0.0041704978" constant="true"/>
      <parameter id="k_BsCcl5_KdGja1" name="k_BsCcl5_KdGja1" value="0.0325959031" constant="true"/>
      <parameter id="k_BsCcl5_KdHmgb1" name="k_BsCcl5_KdHmgb1" value="0.0020322784" constant="true"/>
      <parameter id="k_BsCcl5_KdIl10" name="k_BsCcl5_KdIl10" value="-0.1298271628" constant="true"/>
      <parameter id="k_BsCcl5_KdIl1a" name="k_BsCcl5_KdIl1a" value="-0.0248751076" constant="true"/>
      <parameter id="k_BsCcl5_KdIl1b" name="k_BsCcl5_KdIl1b" value="0.024627507" constant="true"/>
      <parameter id="k_BsCcl5_KdIl6" name="k_BsCcl5_KdIl6" value="-0.0113661535" constant="true"/>
      <parameter id="k_BsCcl5_KdRen" name="k_BsCcl5_KdRen" value="3.61380828120128e-05" constant="true"/>
      <parameter id="k_BsCcl5_KdTgfb1" name="k_BsCcl5_KdTgfb1" value="-0.0002059634" constant="true"/>
      <parameter id="k_BsCcl5_KdTh" name="k_BsCcl5_KdTh" value="0.0003954977" constant="true"/>
      <parameter id="k_BsCcl5_KdTnf" name="k_BsCcl5_KdTnf" value="0.0086065351" constant="true"/>
      <parameter id="k_BsCcl5_LiAce" name="k_BsCcl5_LiAce" value="-0.0033126984" constant="true"/>
      <parameter id="k_BsCcl5_LiAdra1a" name="k_BsCcl5_LiAdra1a" value="0" constant="true"/>
      <parameter id="k_BsCcl5_LiAdra2a" name="k_BsCcl5_LiAdra2a" value="0.000192884" constant="true"/>
      <parameter id="k_BsCcl5_LiAdrb1" name="k_BsCcl5_LiAdrb1" value="0.1007443201" constant="true"/>
      <parameter id="k_BsCcl5_LiAdrb2" name="k_BsCcl5_LiAdrb2" value="0.0004913286" constant="true"/>
      <parameter id="k_BsCcl5_LiAgt" name="k_BsCcl5_LiAgt" value="-0.0228962333" constant="true"/>
      <parameter id="k_BsCcl5_LiAgtr1" name="k_BsCcl5_LiAgtr1" value="-0.0067761374" constant="true"/>
      <parameter id="k_BsCcl5_LiAgtrap" name="k_BsCcl5_LiAgtrap" value="-0.0010795228" constant="true"/>
      <parameter id="k_BsCcl5_LiCacna1d" name="k_BsCcl5_LiCacna1d" value="-0.0105500777" constant="true"/>
      <parameter id="k_BsCcl5_LiCcl5" name="k_BsCcl5_LiCcl5" value="-0.0006027821" constant="true"/>
      <parameter id="k_BsCcl5_LiCxcr3" name="k_BsCcl5_LiCxcr3" value="-0.0246917729" constant="true"/>
      <parameter id="k_BsCcl5_LiDbh" name="k_BsCcl5_LiDbh" value="0.031876767" constant="true"/>
      <parameter id="k_BsCcl5_LiGja1" name="k_BsCcl5_LiGja1" value="-5.48291718318056e-05" constant="true"/>
      <parameter id="k_BsCcl5_LiHmgb1" name="k_BsCcl5_LiHmgb1" value="-0.0030155046" constant="true"/>
      <parameter id="k_BsCcl5_LiIl10" name="k_BsCcl5_LiIl10" value="0.0918354751" constant="true"/>
      <parameter id="k_BsCcl5_LiIl1a" name="k_BsCcl5_LiIl1a" value="0.021997336" constant="true"/>
      <parameter id="k_BsCcl5_LiIl1b" name="k_BsCcl5_LiIl1b" value="0.0003328389" constant="true"/>
      <parameter id="k_BsCcl5_LiIl6" name="k_BsCcl5_LiIl6" value="0.0811877324" constant="true"/>
      <parameter id="k_BsCcl5_LiRen" name="k_BsCcl5_LiRen" value="0.0098466503" constant="true"/>
      <parameter id="k_BsCcl5_LiTgfb1" name="k_BsCcl5_LiTgfb1" value="-0.0002417775" constant="true"/>
      <parameter id="k_BsCcl5_LiTh" name="k_BsCcl5_LiTh" value="0" constant="true"/>
      <parameter id="k_BsCcl5_LiTnf" name="k_BsCcl5_LiTnf" value="1.52508604125669e-05" constant="true"/>
      <parameter id="k_BsCcl5_LvAce" name="k_BsCcl5_LvAce" value="-0.0055710247" constant="true"/>
      <parameter id="k_BsCcl5_LvAdra1a" name="k_BsCcl5_LvAdra1a" value="-0.0384133845" constant="true"/>
      <parameter id="k_BsCcl5_LvAdra2a" name="k_BsCcl5_LvAdra2a" value="0.067039938" constant="true"/>
      <parameter id="k_BsCcl5_LvAdrb1" name="k_BsCcl5_LvAdrb1" value="-0.0362003499" constant="true"/>
      <parameter id="k_BsCcl5_LvAdrb2" name="k_BsCcl5_LvAdrb2" value="-0.1481671198" constant="true"/>
      <parameter id="k_BsCcl5_LvAgt" name="k_BsCcl5_LvAgt" value="1.47193734662238e-05" constant="true"/>
      <parameter id="k_BsCcl5_LvAgtr1" name="k_BsCcl5_LvAgtr1" value="0.0633748435" constant="true"/>
      <parameter id="k_BsCcl5_LvAgtrap" name="k_BsCcl5_LvAgtrap" value="0.0652347432" constant="true"/>
      <parameter id="k_BsCcl5_LvCacna1d" name="k_BsCcl5_LvCacna1d" value="0.1099535559" constant="true"/>
      <parameter id="k_BsCcl5_LvCcl5" name="k_BsCcl5_LvCcl5" value="0.0431516329" constant="true"/>
      <parameter id="k_BsCcl5_LvCxcr3" name="k_BsCcl5_LvCxcr3" value="-0.1026775685" constant="true"/>
      <parameter id="k_BsCcl5_LvDbh" name="k_BsCcl5_LvDbh" value="-0.0485413936" constant="true"/>
      <parameter id="k_BsCcl5_LvGja1" name="k_BsCcl5_LvGja1" value="-0.0008827223" constant="true"/>
      <parameter id="k_BsCcl5_LvHmgb1" name="k_BsCcl5_LvHmgb1" value="0.0010981612" constant="true"/>
      <parameter id="k_BsCcl5_LvIl10" name="k_BsCcl5_LvIl10" value="-0.0353506579" constant="true"/>
      <parameter id="k_BsCcl5_LvIl1a" name="k_BsCcl5_LvIl1a" value="-5.04206035688635e-05" constant="true"/>
      <parameter id="k_BsCcl5_LvIl1b" name="k_BsCcl5_LvIl1b" value="0.0622961704" constant="true"/>
      <parameter id="k_BsCcl5_LvIl6" name="k_BsCcl5_LvIl6" value="-0.0010099835" constant="true"/>
      <parameter id="k_BsCcl5_LvRen" name="k_BsCcl5_LvRen" value="-0.0461601155" constant="true"/>
      <parameter id="k_BsCcl5_LvTgfb1" name="k_BsCcl5_LvTgfb1" value="0.0746476303" constant="true"/>
      <parameter id="k_BsCcl5_LvTh" name="k_BsCcl5_LvTh" value="-3.31155914291978e-05" constant="true"/>
      <parameter id="k_BsCcl5_LvTnf" name="k_BsCcl5_LvTnf" value="-0.0757803517" constant="true"/>
      <parameter id="k_BsCxcr3_AdAce" name="k_BsCxcr3_AdAce" value="-0.0392488089" constant="true"/>
      <parameter id="k_BsCxcr3_AdAdra1a" name="k_BsCxcr3_AdAdra1a" value="-0.0012556126" constant="true"/>
      <parameter id="k_BsCxcr3_AdAdra2a" name="k_BsCxcr3_AdAdra2a" value="0.0008069646" constant="true"/>
      <parameter id="k_BsCxcr3_AdAdrb1" name="k_BsCxcr3_AdAdrb1" value="0.0042374149" constant="true"/>
      <parameter id="k_BsCxcr3_AdAdrb2" name="k_BsCxcr3_AdAdrb2" value="0" constant="true"/>
      <parameter id="k_BsCxcr3_AdAgt" name="k_BsCxcr3_AdAgt" value="0.0003044448" constant="true"/>
      <parameter id="k_BsCxcr3_AdAgtr1" name="k_BsCxcr3_AdAgtr1" value="0" constant="true"/>
      <parameter id="k_BsCxcr3_AdAgtrap" name="k_BsCxcr3_AdAgtrap" value="0.0086557064" constant="true"/>
      <parameter id="k_BsCxcr3_AdCacna1d" name="k_BsCxcr3_AdCacna1d" value="0" constant="true"/>
      <parameter id="k_BsCxcr3_AdCcl5" name="k_BsCxcr3_AdCcl5" value="0.0005942226" constant="true"/>
      <parameter id="k_BsCxcr3_AdCxcr3" name="k_BsCxcr3_AdCxcr3" value="2.95907941650796e-06" constant="true"/>
      <parameter id="k_BsCxcr3_AdDbh" name="k_BsCxcr3_AdDbh" value="0" constant="true"/>
      <parameter id="k_BsCxcr3_AdGja1" name="k_BsCxcr3_AdGja1" value="-1.65947022661089e-05" constant="true"/>
      <parameter id="k_BsCxcr3_AdHmgb1" name="k_BsCxcr3_AdHmgb1" value="-0.0022270849" constant="true"/>
      <parameter id="k_BsCxcr3_AdIl10" name="k_BsCxcr3_AdIl10" value="-0.0371842059" constant="true"/>
      <parameter id="k_BsCxcr3_AdIl1a" name="k_BsCxcr3_AdIl1a" value="0" constant="true"/>
      <parameter id="k_BsCxcr3_AdIl1b" name="k_BsCxcr3_AdIl1b" value="-0.0051927993" constant="true"/>
      <parameter id="k_BsCxcr3_AdIl6" name="k_BsCxcr3_AdIl6" value="0" constant="true"/>
      <parameter id="k_BsCxcr3_AdRen" name="k_BsCxcr3_AdRen" value="-0.0473111724" constant="true"/>
      <parameter id="k_BsCxcr3_AdTgfb1" name="k_BsCxcr3_AdTgfb1" value="-0.0093552545" constant="true"/>
      <parameter id="k_BsCxcr3_AdTh" name="k_BsCxcr3_AdTh" value="1.83181669117773e-05" constant="true"/>
      <parameter id="k_BsCxcr3_AdTnf" name="k_BsCxcr3_AdTnf" value="-0.0091802294" constant="true"/>
      <parameter id="k_BsCxcr3_BsAce" name="k_BsCxcr3_BsAce" value="0" constant="true"/>
      <parameter id="k_BsCxcr3_BsAdra1a" name="k_BsCxcr3_BsAdra1a" value="-0.0398102352" constant="true"/>
      <parameter id="k_BsCxcr3_BsAdra2a" name="k_BsCxcr3_BsAdra2a" value="-0.0437322207" constant="true"/>
      <parameter id="k_BsCxcr3_BsAdrb1" name="k_BsCxcr3_BsAdrb1" value="-0.0001206687" constant="true"/>
      <parameter id="k_BsCxcr3_BsAdrb2" name="k_BsCxcr3_BsAdrb2" value="-0.0201730026" constant="true"/>
      <parameter id="k_BsCxcr3_BsAgt" name="k_BsCxcr3_BsAgt" value="0.0070759431" constant="true"/>
      <parameter id="k_BsCxcr3_BsAgtr1" name="k_BsCxcr3_BsAgtr1" value="-3.09118597585685e-05" constant="true"/>
      <parameter id="k_BsCxcr3_BsAgtrap" name="k_BsCxcr3_BsAgtrap" value="3.1978783367707e-05" constant="true"/>
      <parameter id="k_BsCxcr3_BsCacna1d" name="k_BsCxcr3_BsCacna1d" value="0.0201795574" constant="true"/>
      <parameter id="k_BsCxcr3_BsCcl5" name="k_BsCxcr3_BsCcl5" value="-0.0300267559" constant="true"/>
      <parameter id="k_BsCxcr3_BsCxcr3" name="k_BsCxcr3_BsCxcr3" value="-7.32041294474958e-05" constant="true"/>
      <parameter id="k_BsCxcr3_BsDbh" name="k_BsCxcr3_BsDbh" value="0.0329148181" constant="true"/>
      <parameter id="k_BsCxcr3_BsGja1" name="k_BsCxcr3_BsGja1" value="-0.0044337498" constant="true"/>
      <parameter id="k_BsCxcr3_BsHmgb1" name="k_BsCxcr3_BsHmgb1" value="-0.0002044773" constant="true"/>
      <parameter id="k_BsCxcr3_BsIl10" name="k_BsCxcr3_BsIl10" value="0.0177322155" constant="true"/>
      <parameter id="k_BsCxcr3_BsIl1a" name="k_BsCxcr3_BsIl1a" value="0.0011418578" constant="true"/>
      <parameter id="k_BsCxcr3_BsIl1b" name="k_BsCxcr3_BsIl1b" value="0.0014246876" constant="true"/>
      <parameter id="k_BsCxcr3_BsIl6" name="k_BsCxcr3_BsIl6" value="-5.77524474809769e-05" constant="true"/>
      <parameter id="k_BsCxcr3_BsRen" name="k_BsCxcr3_BsRen" value="-0.0198418984" constant="true"/>
      <parameter id="k_BsCxcr3_BsTgfb1" name="k_BsCxcr3_BsTgfb1" value="0" constant="true"/>
      <parameter id="k_BsCxcr3_BsTh" name="k_BsCxcr3_BsTh" value="0.0152421045" constant="true"/>
      <parameter id="k_BsCxcr3_BsTnf" name="k_BsCxcr3_BsTnf" value="-4.91875787707932e-05" constant="true"/>
      <parameter id="k_BsCxcr3_KdAce" name="k_BsCxcr3_KdAce" value="-3.3175e-05" constant="true"/>
      <parameter id="k_BsCxcr3_KdAdra1a" name="k_BsCxcr3_KdAdra1a" value="0" constant="true"/>
      <parameter id="k_BsCxcr3_KdAdra2a" name="k_BsCxcr3_KdAdra2a" value="-1.11083668560667e-05" constant="true"/>
      <parameter id="k_BsCxcr3_KdAdrb1" name="k_BsCxcr3_KdAdrb1" value="0" constant="true"/>
      <parameter id="k_BsCxcr3_KdAdrb2" name="k_BsCxcr3_KdAdrb2" value="-0.0001496037" constant="true"/>
      <parameter id="k_BsCxcr3_KdAgt" name="k_BsCxcr3_KdAgt" value="-0.0055672672" constant="true"/>
      <parameter id="k_BsCxcr3_KdAgtr1" name="k_BsCxcr3_KdAgtr1" value="0.0032762324" constant="true"/>
      <parameter id="k_BsCxcr3_KdAgtrap" name="k_BsCxcr3_KdAgtrap" value="0" constant="true"/>
      <parameter id="k_BsCxcr3_KdCacna1d" name="k_BsCxcr3_KdCacna1d" value="-0.0298044191" constant="true"/>
      <parameter id="k_BsCxcr3_KdCcl5" name="k_BsCxcr3_KdCcl5" value="4.32745862337564e-05" constant="true"/>
      <parameter id="k_BsCxcr3_KdCxcr3" name="k_BsCxcr3_KdCxcr3" value="-0.0040745103" constant="true"/>
      <parameter id="k_BsCxcr3_KdDbh" name="k_BsCxcr3_KdDbh" value="0.0005726775" constant="true"/>
      <parameter id="k_BsCxcr3_KdGja1" name="k_BsCxcr3_KdGja1" value="9.52164648053969e-05" constant="true"/>
      <parameter id="k_BsCxcr3_KdHmgb1" name="k_BsCxcr3_KdHmgb1" value="0.0001518911" constant="true"/>
      <parameter id="k_BsCxcr3_KdIl10" name="k_BsCxcr3_KdIl10" value="-0.0546496342" constant="true"/>
      <parameter id="k_BsCxcr3_KdIl1a" name="k_BsCxcr3_KdIl1a" value="-0.0103253256" constant="true"/>
      <parameter id="k_BsCxcr3_KdIl1b" name="k_BsCxcr3_KdIl1b" value="0.0027270452" constant="true"/>
      <parameter id="k_BsCxcr3_KdIl6" name="k_BsCxcr3_KdIl6" value="0" constant="true"/>
      <parameter id="k_BsCxcr3_KdRen" name="k_BsCxcr3_KdRen" value="0" constant="true"/>
      <parameter id="k_BsCxcr3_KdTgfb1" name="k_BsCxcr3_KdTgfb1" value="0.0002878761" constant="true"/>
      <parameter id="k_BsCxcr3_KdTh" name="k_BsCxcr3_KdTh" value="0.0040507763" constant="true"/>
      <parameter id="k_BsCxcr3_KdTnf" name="k_BsCxcr3_KdTnf" value="0.000572691" constant="true"/>
      <parameter id="k_BsCxcr3_LiAce" name="k_BsCxcr3_LiAce" value="0" constant="true"/>
      <parameter id="k_BsCxcr3_LiAdra1a" name="k_BsCxcr3_LiAdra1a" value="-0.0022950523" constant="true"/>
      <parameter id="k_BsCxcr3_LiAdra2a" name="k_BsCxcr3_LiAdra2a" value="2.31739135349676e-05" constant="true"/>
      <parameter id="k_BsCxcr3_LiAdrb1" name="k_BsCxcr3_LiAdrb1" value="0.0088667868" constant="true"/>
      <parameter id="k_BsCxcr3_LiAdrb2" name="k_BsCxcr3_LiAdrb2" value="5.84179350678169e-05" constant="true"/>
      <parameter id="k_BsCxcr3_LiAgt" name="k_BsCxcr3_LiAgt" value="-0.004797883" constant="true"/>
      <parameter id="k_BsCxcr3_LiAgtr1" name="k_BsCxcr3_LiAgtr1" value="0" constant="true"/>
      <parameter id="k_BsCxcr3_LiAgtrap" name="k_BsCxcr3_LiAgtrap" value="-1.34332470968487e-05" constant="true"/>
      <parameter id="k_BsCxcr3_LiCacna1d" name="k_BsCxcr3_LiCacna1d" value="-6.57743717644776e-06" constant="true"/>
      <parameter id="k_BsCxcr3_LiCcl5" name="k_BsCxcr3_LiCcl5" value="-8.08731170229542e-05" constant="true"/>
      <parameter id="k_BsCxcr3_LiCxcr3" name="k_BsCxcr3_LiCxcr3" value="-1.2309e-05" constant="true"/>
      <parameter id="k_BsCxcr3_LiDbh" name="k_BsCxcr3_LiDbh" value="9.39872243467555e-05" constant="true"/>
      <parameter id="k_BsCxcr3_LiGja1" name="k_BsCxcr3_LiGja1" value="-0.0001910074" constant="true"/>
      <parameter id="k_BsCxcr3_LiHmgb1" name="k_BsCxcr3_LiHmgb1" value="-0.0003647498" constant="true"/>
      <parameter id="k_BsCxcr3_LiIl10" name="k_BsCxcr3_LiIl10" value="0.0158275418" constant="true"/>
      <parameter id="k_BsCxcr3_LiIl1a" name="k_BsCxcr3_LiIl1a" value="0.0050984371" constant="true"/>
      <parameter id="k_BsCxcr3_LiIl1b" name="k_BsCxcr3_LiIl1b" value="0.0001668037" constant="true"/>
      <parameter id="k_BsCxcr3_LiIl6" name="k_BsCxcr3_LiIl6" value="0.0086037828" constant="true"/>
      <parameter id="k_BsCxcr3_LiRen" name="k_BsCxcr3_LiRen" value="0.0002562936" constant="true"/>
      <parameter id="k_BsCxcr3_LiTgfb1" name="k_BsCxcr3_LiTgfb1" value="2.66895769520442e-05" constant="true"/>
      <parameter id="k_BsCxcr3_LiTh" name="k_BsCxcr3_LiTh" value="0.0002331105" constant="true"/>
      <parameter id="k_BsCxcr3_LiTnf" name="k_BsCxcr3_LiTnf" value="2.90483499694917e-06" constant="true"/>
      <parameter id="k_BsCxcr3_LvAce" name="k_BsCxcr3_LvAce" value="-5.05455423681706e-05" constant="true"/>
      <parameter id="k_BsCxcr3_LvAdra1a" name="k_BsCxcr3_LvAdra1a" value="4.8136784456968e-05" constant="true"/>
      <parameter id="k_BsCxcr3_LvAdra2a" name="k_BsCxcr3_LvAdra2a" value="0.0068439621" constant="true"/>
      <parameter id="k_BsCxcr3_LvAdrb1" name="k_BsCxcr3_LvAdrb1" value="8.5761e-05" constant="true"/>
      <parameter id="k_BsCxcr3_LvAdrb2" name="k_BsCxcr3_LvAdrb2" value="-0.0305020633" constant="true"/>
      <parameter id="k_BsCxcr3_LvAgt" name="k_BsCxcr3_LvAgt" value="0" constant="true"/>
      <parameter id="k_BsCxcr3_LvAgtr1" name="k_BsCxcr3_LvAgtr1" value="0.0032984556" constant="true"/>
      <parameter id="k_BsCxcr3_LvAgtrap" name="k_BsCxcr3_LvAgtrap" value="0.0001815161" constant="true"/>
      <parameter id="k_BsCxcr3_LvCacna1d" name="k_BsCxcr3_LvCacna1d" value="0.0168004156" constant="true"/>
      <parameter id="k_BsCxcr3_LvCcl5" name="k_BsCxcr3_LvCcl5" value="0.0003206186" constant="true"/>
      <parameter id="k_BsCxcr3_LvCxcr3" name="k_BsCxcr3_LvCxcr3" value="-0.0135306823" constant="true"/>
      <parameter id="k_BsCxcr3_LvDbh" name="k_BsCxcr3_LvDbh" value="0" constant="true"/>
      <parameter id="k_BsCxcr3_LvGja1" name="k_BsCxcr3_LvGja1" value="0" constant="true"/>
      <parameter id="k_BsCxcr3_LvHmgb1" name="k_BsCxcr3_LvHmgb1" value="0" constant="true"/>
      <parameter id="k_BsCxcr3_LvIl10" name="k_BsCxcr3_LvIl10" value="-0.0054073576" constant="true"/>
      <parameter id="k_BsCxcr3_LvIl1a" name="k_BsCxcr3_LvIl1a" value="-0.0002041679" constant="true"/>
      <parameter id="k_BsCxcr3_LvIl1b" name="k_BsCxcr3_LvIl1b" value="0.0210566449" constant="true"/>
      <parameter id="k_BsCxcr3_LvIl6" name="k_BsCxcr3_LvIl6" value="-2.30408437694593e-05" constant="true"/>
      <parameter id="k_BsCxcr3_LvRen" name="k_BsCxcr3_LvRen" value="-0.002859488" constant="true"/>
      <parameter id="k_BsCxcr3_LvTgfb1" name="k_BsCxcr3_LvTgfb1" value="0.0062059949" constant="true"/>
      <parameter id="k_BsCxcr3_LvTh" name="k_BsCxcr3_LvTh" value="4.08414012036251e-06" constant="true"/>
      <parameter id="k_BsCxcr3_LvTnf" name="k_BsCxcr3_LvTnf" value="-0.0102932557" constant="true"/>
      <parameter id="k_BsDbh_AdAce" name="k_BsDbh_AdAce" value="0.0301999438" constant="true"/>
      <parameter id="k_BsDbh_AdAdra1a" name="k_BsDbh_AdAdra1a" value="0.0229725779" constant="true"/>
      <parameter id="k_BsDbh_AdAdra2a" name="k_BsDbh_AdAdra2a" value="-2.14116160724171e-05" constant="true"/>
      <parameter id="k_BsDbh_AdAdrb1" name="k_BsDbh_AdAdrb1" value="-0.0462852804" constant="true"/>
      <parameter id="k_BsDbh_AdAdrb2" name="k_BsDbh_AdAdrb2" value="1.79176928042743e-05" constant="true"/>
      <parameter id="k_BsDbh_AdAgt" name="k_BsDbh_AdAgt" value="-0.0001058805" constant="true"/>
      <parameter id="k_BsDbh_AdAgtr1" name="k_BsDbh_AdAgtr1" value="0.0003728848" constant="true"/>
      <parameter id="k_BsDbh_AdAgtrap" name="k_BsDbh_AdAgtrap" value="-0.0002890622" constant="true"/>
      <parameter id="k_BsDbh_AdCacna1d" name="k_BsDbh_AdCacna1d" value="0" constant="true"/>
      <parameter id="k_BsDbh_AdCcl5" name="k_BsDbh_AdCcl5" value="-9.30585673717257e-05" constant="true"/>
      <parameter id="k_BsDbh_AdCxcr3" name="k_BsDbh_AdCxcr3" value="0" constant="true"/>
      <parameter id="k_BsDbh_AdDbh" name="k_BsDbh_AdDbh" value="0" constant="true"/>
      <parameter id="k_BsDbh_AdGja1" name="k_BsDbh_AdGja1" value="0" constant="true"/>
      <parameter id="k_BsDbh_AdHmgb1" name="k_BsDbh_AdHmgb1" value="0.0003462263" constant="true"/>
      <parameter id="k_BsDbh_AdIl10" name="k_BsDbh_AdIl10" value="0.0812150889" constant="true"/>
      <parameter id="k_BsDbh_AdIl1a" name="k_BsDbh_AdIl1a" value="0" constant="true"/>
      <parameter id="k_BsDbh_AdIl1b" name="k_BsDbh_AdIl1b" value="0.0558032506" constant="true"/>
      <parameter id="k_BsDbh_AdIl6" name="k_BsDbh_AdIl6" value="0" constant="true"/>
      <parameter id="k_BsDbh_AdRen" name="k_BsDbh_AdRen" value="0.1237242862" constant="true"/>
      <parameter id="k_BsDbh_AdTgfb1" name="k_BsDbh_AdTgfb1" value="0.0319745495" constant="true"/>
      <parameter id="k_BsDbh_AdTh" name="k_BsDbh_AdTh" value="-0.0073910686" constant="true"/>
      <parameter id="k_BsDbh_AdTnf" name="k_BsDbh_AdTnf" value="0.0292948697" constant="true"/>
      <parameter id="k_BsDbh_BsAce" name="k_BsDbh_BsAce" value="0.0509485216" constant="true"/>
      <parameter id="k_BsDbh_BsAdra1a" name="k_BsDbh_BsAdra1a" value="0.1078707235" constant="true"/>
      <parameter id="k_BsDbh_BsAdra2a" name="k_BsDbh_BsAdra2a" value="0.106465576" constant="true"/>
      <parameter id="k_BsDbh_BsAdrb1" name="k_BsDbh_BsAdrb1" value="0.0152631432" constant="true"/>
      <parameter id="k_BsDbh_BsAdrb2" name="k_BsDbh_BsAdrb2" value="0.0780693592" constant="true"/>
      <parameter id="k_BsDbh_BsAgt" name="k_BsDbh_BsAgt" value="-0.0008514799" constant="true"/>
      <parameter id="k_BsDbh_BsAgtr1" name="k_BsDbh_BsAgtr1" value="1.34632553120491e-05" constant="true"/>
      <parameter id="k_BsDbh_BsAgtrap" name="k_BsDbh_BsAgtrap" value="-0.0002639556" constant="true"/>
      <parameter id="k_BsDbh_BsCacna1d" name="k_BsDbh_BsCacna1d" value="-0.0308412966" constant="true"/>
      <parameter id="k_BsDbh_BsCcl5" name="k_BsDbh_BsCcl5" value="0.0472455629" constant="true"/>
      <parameter id="k_BsDbh_BsCxcr3" name="k_BsDbh_BsCxcr3" value="0.0013714009" constant="true"/>
      <parameter id="k_BsDbh_BsDbh" name="k_BsDbh_BsDbh" value="-0.0725472107" constant="true"/>
      <parameter id="k_BsDbh_BsGja1" name="k_BsDbh_BsGja1" value="1.9327e-05" constant="true"/>
      <parameter id="k_BsDbh_BsHmgb1" name="k_BsDbh_BsHmgb1" value="-7.50878735334556e-05" constant="true"/>
      <parameter id="k_BsDbh_BsIl10" name="k_BsDbh_BsIl10" value="-0.084025459" constant="true"/>
      <parameter id="k_BsDbh_BsIl1a" name="k_BsDbh_BsIl1a" value="-4.82756077247688e-05" constant="true"/>
      <parameter id="k_BsDbh_BsIl1b" name="k_BsDbh_BsIl1b" value="0.0002134818" constant="true"/>
      <parameter id="k_BsDbh_BsIl6" name="k_BsDbh_BsIl6" value="9.52343471440591e-05" constant="true"/>
      <parameter id="k_BsDbh_BsRen" name="k_BsDbh_BsRen" value="0.0549448804" constant="true"/>
      <parameter id="k_BsDbh_BsTgfb1" name="k_BsDbh_BsTgfb1" value="0" constant="true"/>
      <parameter id="k_BsDbh_BsTh" name="k_BsDbh_BsTh" value="-0.0663503411" constant="true"/>
      <parameter id="k_BsDbh_BsTnf" name="k_BsDbh_BsTnf" value="0.0012453431" constant="true"/>
      <parameter id="k_BsDbh_KdAce" name="k_BsDbh_KdAce" value="1.09455414850968e-05" constant="true"/>
      <parameter id="k_BsDbh_KdAdra1a" name="k_BsDbh_KdAdra1a" value="-0.0002361766" constant="true"/>
      <parameter id="k_BsDbh_KdAdra2a" name="k_BsDbh_KdAdra2a" value="3.33227283080041e-05" constant="true"/>
      <parameter id="k_BsDbh_KdAdrb1" name="k_BsDbh_KdAdrb1" value="0" constant="true"/>
      <parameter id="k_BsDbh_KdAdrb2" name="k_BsDbh_KdAdrb2" value="-0.0016648313" constant="true"/>
      <parameter id="k_BsDbh_KdAgt" name="k_BsDbh_KdAgt" value="0.0002483981" constant="true"/>
      <parameter id="k_BsDbh_KdAgtr1" name="k_BsDbh_KdAgtr1" value="-2.19921375462425e-05" constant="true"/>
      <parameter id="k_BsDbh_KdAgtrap" name="k_BsDbh_KdAgtrap" value="8.96311062100896e-07" constant="true"/>
      <parameter id="k_BsDbh_KdCacna1d" name="k_BsDbh_KdCacna1d" value="0.0044665697" constant="true"/>
      <parameter id="k_BsDbh_KdCcl5" name="k_BsDbh_KdCcl5" value="0.0112429504" constant="true"/>
      <parameter id="k_BsDbh_KdCxcr3" name="k_BsDbh_KdCxcr3" value="0.0455330553" constant="true"/>
      <parameter id="k_BsDbh_KdDbh" name="k_BsDbh_KdDbh" value="0" constant="true"/>
      <parameter id="k_BsDbh_KdGja1" name="k_BsDbh_KdGja1" value="-0.0549884746" constant="true"/>
      <parameter id="k_BsDbh_KdHmgb1" name="k_BsDbh_KdHmgb1" value="-0.0004134338" constant="true"/>
      <parameter id="k_BsDbh_KdIl10" name="k_BsDbh_KdIl10" value="0.0522848734" constant="true"/>
      <parameter id="k_BsDbh_KdIl1a" name="k_BsDbh_KdIl1a" value="0.0003103198" constant="true"/>
      <parameter id="k_BsDbh_KdIl1b" name="k_BsDbh_KdIl1b" value="-0.0001761562" constant="true"/>
      <parameter id="k_BsDbh_KdIl6" name="k_BsDbh_KdIl6" value="-3.15236205735677e-05" constant="true"/>
      <parameter id="k_BsDbh_KdRen" name="k_BsDbh_KdRen" value="-2.43403735507321e-05" constant="true"/>
      <parameter id="k_BsDbh_KdTgfb1" name="k_BsDbh_KdTgfb1" value="1.4247510614953e-05" constant="true"/>
      <parameter id="k_BsDbh_KdTh" name="k_BsDbh_KdTh" value="-0.0018074613" constant="true"/>
      <parameter id="k_BsDbh_KdTnf" name="k_BsDbh_KdTnf" value="-0.0016397195" constant="true"/>
      <parameter id="k_BsDbh_LiAce" name="k_BsDbh_LiAce" value="0" constant="true"/>
      <parameter id="k_BsDbh_LiAdra1a" name="k_BsDbh_LiAdra1a" value="0.0063415916" constant="true"/>
      <parameter id="k_BsDbh_LiAdra2a" name="k_BsDbh_LiAdra2a" value="-0.0002177427" constant="true"/>
      <parameter id="k_BsDbh_LiAdrb1" name="k_BsDbh_LiAdrb1" value="-0.0538793673" constant="true"/>
      <parameter id="k_BsDbh_LiAdrb2" name="k_BsDbh_LiAdrb2" value="-9.47594071985597e-05" constant="true"/>
      <parameter id="k_BsDbh_LiAgt" name="k_BsDbh_LiAgt" value="0.0091461351" constant="true"/>
      <parameter id="k_BsDbh_LiAgtr1" name="k_BsDbh_LiAgtr1" value="0.0167480946" constant="true"/>
      <parameter id="k_BsDbh_LiAgtrap" name="k_BsDbh_LiAgtrap" value="0.0129956196" constant="true"/>
      <parameter id="k_BsDbh_LiCacna1d" name="k_BsDbh_LiCacna1d" value="7.42703896753998e-05" constant="true"/>
      <parameter id="k_BsDbh_LiCcl5" name="k_BsDbh_LiCcl5" value="0.0001030916" constant="true"/>
      <parameter id="k_BsDbh_LiCxcr3" name="k_BsDbh_LiCxcr3" value="0.0203163487" constant="true"/>
      <parameter id="k_BsDbh_LiDbh" name="k_BsDbh_LiDbh" value="-0.0048751676" constant="true"/>
      <parameter id="k_BsDbh_LiGja1" name="k_BsDbh_LiGja1" value="4.8101652381193e-05" constant="true"/>
      <parameter id="k_BsDbh_LiHmgb1" name="k_BsDbh_LiHmgb1" value="0.0007575478" constant="true"/>
      <parameter id="k_BsDbh_LiIl10" name="k_BsDbh_LiIl10" value="-0.0525859668" constant="true"/>
      <parameter id="k_BsDbh_LiIl1a" name="k_BsDbh_LiIl1a" value="-0.0282778774" constant="true"/>
      <parameter id="k_BsDbh_LiIl1b" name="k_BsDbh_LiIl1b" value="0" constant="true"/>
      <parameter id="k_BsDbh_LiIl6" name="k_BsDbh_LiIl6" value="-0.0115844621" constant="true"/>
      <parameter id="k_BsDbh_LiRen" name="k_BsDbh_LiRen" value="-0.0001015563" constant="true"/>
      <parameter id="k_BsDbh_LiTgfb1" name="k_BsDbh_LiTgfb1" value="-1.5951710237639e-05" constant="true"/>
      <parameter id="k_BsDbh_LiTh" name="k_BsDbh_LiTh" value="2.29593795525269e-05" constant="true"/>
      <parameter id="k_BsDbh_LiTnf" name="k_BsDbh_LiTnf" value="0" constant="true"/>
      <parameter id="k_BsDbh_LvAce" name="k_BsDbh_LvAce" value="6.75543015126197e-05" constant="true"/>
      <parameter id="k_BsDbh_LvAdra1a" name="k_BsDbh_LvAdra1a" value="0.0034204354" constant="true"/>
      <parameter id="k_BsDbh_LvAdra2a" name="k_BsDbh_LvAdra2a" value="-0.0905182317" constant="true"/>
      <parameter id="k_BsDbh_LvAdrb1" name="k_BsDbh_LvAdrb1" value="0.0410667538" constant="true"/>
      <parameter id="k_BsDbh_LvAdrb2" name="k_BsDbh_LvAdrb2" value="0.1379459761" constant="true"/>
      <parameter id="k_BsDbh_LvAgt" name="k_BsDbh_LvAgt" value="-0.0162646429" constant="true"/>
      <parameter id="k_BsDbh_LvAgtr1" name="k_BsDbh_LvAgtr1" value="-0.0627337389" constant="true"/>
      <parameter id="k_BsDbh_LvAgtrap" name="k_BsDbh_LvAgtrap" value="-0.0442478336" constant="true"/>
      <parameter id="k_BsDbh_LvCacna1d" name="k_BsDbh_LvCacna1d" value="-0.0964054871" constant="true"/>
      <parameter id="k_BsDbh_LvCcl5" name="k_BsDbh_LvCcl5" value="-0.0116782797" constant="true"/>
      <parameter id="k_BsDbh_LvCxcr3" name="k_BsDbh_LvCxcr3" value="0.0709222089" constant="true"/>
      <parameter id="k_BsDbh_LvDbh" name="k_BsDbh_LvDbh" value="0.0379282447" constant="true"/>
      <parameter id="k_BsDbh_LvGja1" name="k_BsDbh_LvGja1" value="0" constant="true"/>
      <parameter id="k_BsDbh_LvHmgb1" name="k_BsDbh_LvHmgb1" value="0" constant="true"/>
      <parameter id="k_BsDbh_LvIl10" name="k_BsDbh_LvIl10" value="0.0300895019" constant="true"/>
      <parameter id="k_BsDbh_LvIl1a" name="k_BsDbh_LvIl1a" value="1.01733782886738e-08" constant="true"/>
      <parameter id="k_BsDbh_LvIl1b" name="k_BsDbh_LvIl1b" value="-0.0409379721" constant="true"/>
      <parameter id="k_BsDbh_LvIl6" name="k_BsDbh_LvIl6" value="0.0004806988" constant="true"/>
      <parameter id="k_BsDbh_LvRen" name="k_BsDbh_LvRen" value="0.0017699769" constant="true"/>
      <parameter id="k_BsDbh_LvTgfb1" name="k_BsDbh_LvTgfb1" value="-0.0195570175" constant="true"/>
      <parameter id="k_BsDbh_LvTh" name="k_BsDbh_LvTh" value="0.0030980109" constant="true"/>
      <parameter id="k_BsDbh_LvTnf" name="k_BsDbh_LvTnf" value="0.0965691857" constant="true"/>
      <parameter id="k_BsGja1_AdAce" name="k_BsGja1_AdAce" value="-0.0691484249" constant="true"/>
      <parameter id="k_BsGja1_AdAdra1a" name="k_BsGja1_AdAdra1a" value="-0.0009623697" constant="true"/>
      <parameter id="k_BsGja1_AdAdra2a" name="k_BsGja1_AdAdra2a" value="7.54025438240533e-05" constant="true"/>
      <parameter id="k_BsGja1_AdAdrb1" name="k_BsGja1_AdAdrb1" value="0.0224376764" constant="true"/>
      <parameter id="k_BsGja1_AdAdrb2" name="k_BsGja1_AdAdrb2" value="-3.7853e-05" constant="true"/>
      <parameter id="k_BsGja1_AdAgt" name="k_BsGja1_AdAgt" value="-4.14880992549317e-05" constant="true"/>
      <parameter id="k_BsGja1_AdAgtr1" name="k_BsGja1_AdAgtr1" value="0.0005067767" constant="true"/>
      <parameter id="k_BsGja1_AdAgtrap" name="k_BsGja1_AdAgtrap" value="0.0006886531" constant="true"/>
      <parameter id="k_BsGja1_AdCacna1d" name="k_BsGja1_AdCacna1d" value="0" constant="true"/>
      <parameter id="k_BsGja1_AdCcl5" name="k_BsGja1_AdCcl5" value="0.0003505314" constant="true"/>
      <parameter id="k_BsGja1_AdCxcr3" name="k_BsGja1_AdCxcr3" value="3.83071060892877e-05" constant="true"/>
      <parameter id="k_BsGja1_AdDbh" name="k_BsGja1_AdDbh" value="0" constant="true"/>
      <parameter id="k_BsGja1_AdGja1" name="k_BsGja1_AdGja1" value="-7.83866791719901e-06" constant="true"/>
      <parameter id="k_BsGja1_AdHmgb1" name="k_BsGja1_AdHmgb1" value="0.0003974405" constant="true"/>
      <parameter id="k_BsGja1_AdIl10" name="k_BsGja1_AdIl10" value="-0.1104283339" constant="true"/>
      <parameter id="k_BsGja1_AdIl1a" name="k_BsGja1_AdIl1a" value="-9.57791988621331e-05" constant="true"/>
      <parameter id="k_BsGja1_AdIl1b" name="k_BsGja1_AdIl1b" value="-0.032905902" constant="true"/>
      <parameter id="k_BsGja1_AdIl6" name="k_BsGja1_AdIl6" value="-3.90932890170705e-05" constant="true"/>
[truncated: 2,514,098 more chars]
