# Supplementary material for: A data-driven modeling approach to identify disease-specific multi-organ networks driving physiological dysregulation
Source: PLoS Comput Biol. 2017 Jul 21;13(7):e1005627. doi: 10.1371/journal.pcbi.1005627 (PMC5521738; doi:10.1371/journal.pcbi.1005627)
Supplement: S6 File — The model was converted from Matlab to SBML using MOCCASIN [121]. (XML) [file pcbi.1005627.s007.xml]

<?xml version="1.0" encoding="UTF-8"?>
<!-- Created by COPASI version 4.19 (Build 140) on 2017-05-29 22:30 with libSBML version 5.13.0. -->
<sbml xmlns="http://www.sbml.org/sbml/level3/version1/core" xmlns:layout="http://www.sbml.org/sbml/level3/version1/layout/version1" xmlns:render="http://www.sbml.org/sbml/level3/version1/render/version1" level="3" version="1" layout:required="false" render:required="false">
  <model metaid="COPASI0" name="NoName" substanceUnits="substance" timeUnits="time" volumeUnits="volume" areaUnits="area" lengthUnits="length" extentUnits="substance">
    <annotation>
      <COPASI xmlns="http://www.copasi.org/static/sbml">
        <rdf:RDF xmlns:dcterms="http://purl.org/dc/terms/" xmlns:rdf="http://www.w3.org/1999/02/22-rdf-syntax-ns#" xmlns:vCard="http://www.w3.org/2001/vcard-rdf/3.0#">
          <rdf:Description rdf:about="#COPASI0">
            <dcterms:created>
              <rdf:Description>
                <dcterms:W3CDTF>2017-02-14T03:23:46Z</dcterms:W3CDTF>
              </rdf:Description>
            </dcterms:created>
            <dcterms:creator>
              <rdf:Bag>
                <rdf:li>
                  <rdf:Description>
                    <vCard:EMAIL>warrena@virginia.edu</vCard:EMAIL>
                    <vCard:N>
                      <rdf:Description>
                        <vCard:Family>Anderson</vCard:Family>
                        <vCard:Given>Warren</vCard:Given>
                      </rdf:Description>
                    </vCard:N>
                    <vCard:ORG>
                      <rdf:Description>
                        <vCard:Orgname>TJU,UVA</vCard:Orgname>
                      </rdf:Description>
                    </vCard:ORG>
                  </rdf:Description>
                </rdf:li>
              </rdf:Bag>
            </dcterms:creator>
            <dcterms:modified>
              <rdf:Description>
                <dcterms:W3CDTF>2017-02-14T04:08:00Z</dcterms:W3CDTF>
              </rdf:Description>
            </dcterms:modified>
          </rdf:Description>
        </rdf:RDF>
      </COPASI>
      <rdf:RDF xmlns:rdf="http://www.w3.org/1999/02/22-rdf-syntax-ns#" xmlns:dc="http://purl.org/dc/elements/1.1/" xmlns:dcterms="http://purl.org/dc/terms/" xmlns:vCard="http://www.w3.org/2001/vcard-rdf/3.0#" xmlns:bqbiol="http://biomodels.net/biology-qualifiers/" xmlns:bqmodel="http://biomodels.net/model-qualifiers/">
        <rdf:Description rdf:about="#COPASI0">
          <dc:creator>
            <rdf:Bag>
              <rdf:li rdf:parseType="Resource">
                <vCard:N rdf:parseType="Resource">
                  <vCard:Family>Anderson</vCard:Family>
                  <vCard:Given>Warren</vCard:Given>
                </vCard:N>
                <vCard:EMAIL>warrena@virginia.edu</vCard:EMAIL>
                <vCard:ORG rdf:parseType="Resource">
                  <vCard:Orgname>TJU,UVA</vCard:Orgname>
                </vCard:ORG>
              </rdf:li>
            </rdf:Bag>
          </dc:creator>
          <dcterms:created rdf:parseType="Resource">
            <dcterms:W3CDTF>2017-02-14T03:23:46Z</dcterms:W3CDTF>
          </dcterms:created>
          <dcterms:modified rdf:parseType="Resource">
            <dcterms:W3CDTF>2017-02-14T04:08:00Z</dcterms:W3CDTF>
          </dcterms:modified>
        </rdf:Description>
      </rdf:RDF>
    </annotation>
    <listOfUnitDefinitions>
      <unitDefinition id="length" name="length">
        <listOfUnits>
          <unit kind="metre" exponent="1" scale="0" multiplier="1"/>
        </listOfUnits>
      </unitDefinition>
      <unitDefinition id="area" name="area">
        <listOfUnits>
          <unit kind="metre" exponent="2" scale="0" multiplier="1"/>
        </listOfUnits>
      </unitDefinition>
      <unitDefinition id="volume" name="volume">
        <listOfUnits>
          <unit kind="litre" exponent="1" scale="0" multiplier="1"/>
        </listOfUnits>
      </unitDefinition>
      <unitDefinition id="time" name="time">
        <listOfUnits>
          <unit kind="second" exponent="1" scale="0" multiplier="1"/>
        </listOfUnits>
      </unitDefinition>
      <unitDefinition id="substance" name="substance">
        <listOfUnits>
          <unit kind="mole" exponent="1" scale="0" multiplier="1"/>
        </listOfUnits>
      </unitDefinition>
    </listOfUnitDefinitions>
    <listOfCompartments>
      <compartment metaid="COPASI1" id="comp1" name="comp1" spatialDimensions="3" size="1" units="volume" constant="true"/>
    </listOfCompartments>
    <listOfSpecies>
      <species metaid="COPASI2" id="x__1" name="Ad_Il1b " compartment="comp1" initialConcentration="0.25573" substanceUnits="substance" hasOnlySubstanceUnits="false" boundaryCondition="true" constant="false"/>
      <species metaid="COPASI3" id="x__2" name="Ad_Tgfb1 " compartment="comp1" initialConcentration="0" substanceUnits="substance" hasOnlySubstanceUnits="false" boundaryCondition="true" constant="false"/>
      <species metaid="COPASI4" id="x__3" name="Ad_Il1a " compartment="comp1" initialConcentration="0.69418" substanceUnits="substance" hasOnlySubstanceUnits="false" boundaryCondition="true" constant="false"/>
      <species metaid="COPASI5" id="x__4" name="Ad_Il6 " compartment="comp1" initialConcentration="0.91505" substanceUnits="substance" hasOnlySubstanceUnits="false" boundaryCondition="true" constant="false"/>
      <species metaid="COPASI6" id="x__5" name="Ad_Il10 " compartment="comp1" initialConcentration="0" substanceUnits="substance" hasOnlySubstanceUnits="false" boundaryCondition="true" constant="false"/>
      <species metaid="COPASI7" id="x__6" name="Ad_Ccl5 " compartment="comp1" initialConcentration="0.46954" substanceUnits="substance" hasOnlySubstanceUnits="false" boundaryCondition="true" constant="false"/>
      <species metaid="COPASI8" id="x__7" name="Ad_Hmgb1 " compartment="comp1" initialConcentration="0.55302" substanceUnits="substance" hasOnlySubstanceUnits="false" boundaryCondition="true" constant="false"/>
      <species metaid="COPASI9" id="x__8" name="Ad_Tnf " compartment="comp1" initialConcentration="0" substanceUnits="substance" hasOnlySubstanceUnits="false" boundaryCondition="true" constant="false"/>
      <species metaid="COPASI10" id="x__9" name="Ad_Cxcr3 " compartment="comp1" initialConcentration="0" substanceUnits="substance" hasOnlySubstanceUnits="false" boundaryCondition="true" constant="false"/>
      <species metaid="COPASI11" id="x__10" name="Ad_Th " compartment="comp1" initialConcentration="0.48686" substanceUnits="substance" hasOnlySubstanceUnits="false" boundaryCondition="true" constant="false"/>
      <species metaid="COPASI12" id="x__11" name="Ad_Dbh " compartment="comp1" initialConcentration="0.43208" substanceUnits="substance" hasOnlySubstanceUnits="false" boundaryCondition="true" constant="false"/>
      <species metaid="COPASI13" id="x__12" name="Ad_Adrb2 " compartment="comp1" initialConcentration="0" substanceUnits="substance" hasOnlySubstanceUnits="false" boundaryCondition="true" constant="false"/>
      <species metaid="COPASI14" id="x__13" name="Ad_Adrb1 " compartment="comp1" initialConcentration="0.69039" substanceUnits="substance" hasOnlySubstanceUnits="false" boundaryCondition="true" constant="false"/>
      <species metaid="COPASI15" id="x__14" name="Ad_Adra1a " compartment="comp1" initialConcentration="0.62006" substanceUnits="substance" hasOnlySubstanceUnits="false" boundaryCondition="true" constant="false"/>
      <species metaid="COPASI16" id="x__15" name="Ad_Adra1b " compartment="comp1" initialConcentration="0.23297" substanceUnits="substance" hasOnlySubstanceUnits="false" boundaryCondition="true" constant="false"/>
      <species metaid="COPASI17" id="x__16" name="Ad_Cacna1d " compartment="comp1" initialConcentration="1" substanceUnits="substance" hasOnlySubstanceUnits="false" boundaryCondition="true" constant="false"/>
      <species metaid="COPASI18" id="x__17" name="Ad_Gja1 " compartment="comp1" initialConcentration="0" substanceUnits="substance" hasOnlySubstanceUnits="false" boundaryCondition="true" constant="false"/>
      <species metaid="COPASI19" id="x__18" name="Ad_Ace " compartment="comp1" initialConcentration="0" substanceUnits="substance" hasOnlySubstanceUnits="false" boundaryCondition="true" constant="false"/>
      <species metaid="COPASI20" id="x__19" name="Ad_Agt " compartment="comp1" initialConcentration="1" substanceUnits="substance" hasOnlySubstanceUnits="false" boundaryCondition="true" constant="false"/>
      <species metaid="COPASI21" id="x__20" name="Ad_Agtr1 " compartment="comp1" initialConcentration="0.34533" substanceUnits="substance" hasOnlySubstanceUnits="false" boundaryCondition="true" constant="false"/>
      <species metaid="COPASI22" id="x__21" name="Ad_Ren " compartment="comp1" initialConcentration="1" substanceUnits="substance" hasOnlySubstanceUnits="false" boundaryCondition="true" constant="false"/>
      <species metaid="COPASI23" id="x__22" name="Ad_Agtrap " compartment="comp1" initialConcentration="0.29469" substanceUnits="substance" hasOnlySubstanceUnits="false" boundaryCondition="true" constant="false"/>
      <species metaid="COPASI24" id="x__23" name="Bs_Il1b " compartment="comp1" initialConcentration="0.005462" substanceUnits="substance" hasOnlySubstanceUnits="false" boundaryCondition="true" constant="false"/>
      <species metaid="COPASI25" id="x__24" name="Bs_Tgfb1 " compartment="comp1" initialConcentration="0" substanceUnits="substance" hasOnlySubstanceUnits="false" boundaryCondition="true" constant="false"/>
      <species metaid="COPASI26" id="x__25" name="Bs_Il1a " compartment="comp1" initialConcentration="0.95416" substanceUnits="substance" hasOnlySubstanceUnits="false" boundaryCondition="true" constant="false"/>
      <species metaid="COPASI27" id="x__26" name="Bs_Il6 " compartment="comp1" initialConcentration="0.35743" substanceUnits="substance" hasOnlySubstanceUnits="false" boundaryCondition="true" constant="false"/>
      <species metaid="COPASI28" id="x__27" name="Bs_Il10 " compartment="comp1" initialConcentration="1" substanceUnits="substance" hasOnlySubstanceUnits="false" boundaryCondition="true" constant="false"/>
      <species metaid="COPASI29" id="x__28" name="Bs_Ccl5 " compartment="comp1" initialConcentration="0.49295" substanceUnits="substance" hasOnlySubstanceUnits="false" boundaryCondition="true" constant="false"/>
      <species metaid="COPASI30" id="x__29" name="Bs_Hmgb1 " compartment="comp1" initialConcentration="0.40193" substanceUnits="substance" hasOnlySubstanceUnits="false" boundaryCondition="true" constant="false"/>
      <species metaid="COPASI31" id="x__30" name="Bs_Tnf " compartment="comp1" initialConcentration="0.40889" substanceUnits="substance" hasOnlySubstanceUnits="false" boundaryCondition="true" constant="false"/>
      <species metaid="COPASI32" id="x__31" name="Bs_Cxcr3 " compartment="comp1" initialConcentration="0.50892" substanceUnits="substance" hasOnlySubstanceUnits="false" boundaryCondition="true" constant="false"/>
      <species metaid="COPASI33" id="x__32" name="Bs_Th " compartment="comp1" initialConcentration="0.3992" substanceUnits="substance" hasOnlySubstanceUnits="false" boundaryCondition="true" constant="false"/>
      <species metaid="COPASI34" id="x__33" name="Bs_Dbh " compartment="comp1" initialConcentration="0.75266" substanceUnits="substance" hasOnlySubstanceUnits="false" boundaryCondition="true" constant="false"/>
      <species metaid="COPASI35" id="x__34" name="Bs_Adrb2 " compartment="comp1" initialConcentration="0.35648" substanceUnits="substance" hasOnlySubstanceUnits="false" boundaryCondition="true" constant="false"/>
      <species metaid="COPASI36" id="x__35" name="Bs_Adrb1 " compartment="comp1" initialConcentration="0.027622" substanceUnits="substance" hasOnlySubstanceUnits="false" boundaryCondition="true" constant="false"/>
      <species metaid="COPASI37" id="x__36" name="Bs_Adra1a " compartment="comp1" initialConcentration="0.76381" substanceUnits="substance" hasOnlySubstanceUnits="false" boundaryCondition="true" constant="false"/>
      <species metaid="COPASI38" id="x__37" name="Bs_Adra1b" compartment="comp1" initialConcentration="1" substanceUnits="substance" hasOnlySubstanceUnits="false" boundaryCondition="true" constant="false"/>
      <species metaid="COPASI39" id="x__38" name="Bs_Cacna1d " compartment="comp1" initialConcentration="0.036494" substanceUnits="substance" hasOnlySubstanceUnits="false" boundaryCondition="true" constant="false"/>
      <species metaid="COPASI40" id="x__39" name="Bs_Gja1 " compartment="comp1" initialConcentration="1" substanceUnits="substance" hasOnlySubstanceUnits="false" boundaryCondition="true" constant="false"/>
      <species metaid="COPASI41" id="x__40" name="Bs_Ace " compartment="comp1" initialConcentration="0" substanceUnits="substance" hasOnlySubstanceUnits="false" boundaryCondition="true" constant="false"/>
      <species metaid="COPASI42" id="x__41" name="Bs_Agt " compartment="comp1" initialConcentration="0.90952" substanceUnits="substance" hasOnlySubstanceUnits="false" boundaryCondition="true" constant="false"/>
      <species metaid="COPASI43" id="x__42" name="Bs_Agtr1 " compartment="comp1" initialConcentration="0.84992" substanceUnits="substance" hasOnlySubstanceUnits="false" boundaryCondition="true" constant="false"/>
      <species metaid="COPASI44" id="x__43" name="Bs_Ren " compartment="comp1" initialConcentration="0.54289" substanceUnits="substance" hasOnlySubstanceUnits="false" boundaryCondition="true" constant="false"/>
      <species metaid="COPASI45" id="x__44" name="Bs_Agtrap " compartment="comp1" initialConcentration="0.56168" substanceUnits="substance" hasOnlySubstanceUnits="false" boundaryCondition="true" constant="false"/>
      <species metaid="COPASI46" id="x__45" name="Kd_Il1b " compartment="comp1" initialConcentration="0.64983" substanceUnits="substance" hasOnlySubstanceUnits="false" boundaryCondition="true" constant="false"/>
      <species metaid="COPASI47" id="x__46" name="Kd_Tgfb1 " compartment="comp1" initialConcentration="0.53265" substanceUnits="substance" hasOnlySubstanceUnits="false" boundaryCondition="true" constant="false"/>
      <species metaid="COPASI48" id="x__47" name="Kd_Il1a " compartment="comp1" initialConcentration="0.0862" substanceUnits="substance" hasOnlySubstanceUnits="false" boundaryCondition="true" constant="false"/>
      <species metaid="COPASI49" id="x__48" name="Kd_Il6 " compartment="comp1" initialConcentration="0.18165" substanceUnits="substance" hasOnlySubstanceUnits="false" boundaryCondition="true" constant="false"/>
      <species metaid="COPASI50" id="x__49" name="Kd_Il10 " compartment="comp1" initialConcentration="0" substanceUnits="substance" hasOnlySubstanceUnits="false" boundaryCondition="true" constant="false"/>
      <species metaid="COPASI51" id="x__50" name="Kd_Ccl5 " compartment="comp1" initialConcentration="0.46233" substanceUnits="substance" hasOnlySubstanceUnits="false" boundaryCondition="true" constant="false"/>
      <species metaid="COPASI52" id="x__51" name="Kd_Hmgb1 " compartment="comp1" initialConcentration="1" substanceUnits="substance" hasOnlySubstanceUnits="false" boundaryCondition="true" constant="false"/>
      <species metaid="COPASI53" id="x__52" name="Kd_Tnf " compartment="comp1" initialConcentration="0.28618" substanceUnits="substance" hasOnlySubstanceUnits="false" boundaryCondition="true" constant="false"/>
      <species metaid="COPASI54" id="x__53" name="Kd_Cxcr3 " compartment="comp1" initialConcentration="0" substanceUnits="substance" hasOnlySubstanceUnits="false" boundaryCondition="true" constant="false"/>
      <species metaid="COPASI55" id="x__54" name="Kd_Th " compartment="comp1" initialConcentration="1" substanceUnits="substance" hasOnlySubstanceUnits="false" boundaryCondition="true" constant="false"/>
      <species metaid="COPASI56" id="x__55" name="Kd_Dbh " compartment="comp1" initialConcentration="1" substanceUnits="substance" hasOnlySubstanceUnits="false" boundaryCondition="true" constant="false"/>
      <species metaid="COPASI57" id="x__56" name="Kd_Adrb2 " compartment="comp1" initialConcentration="0.47374" substanceUnits="substance" hasOnlySubstanceUnits="false" boundaryCondition="true" constant="false"/>
      <species metaid="COPASI58" id="x__57" name="Kd_Adrb1 " compartment="comp1" initialConcentration="0.60719" substanceUnits="substance" hasOnlySubstanceUnits="false" boundaryCondition="true" constant="false"/>
      <species metaid="COPASI59" id="x__58" name="Kd_Adra1a " compartment="comp1" initialConcentration="0.90382" substanceUnits="substance" hasOnlySubstanceUnits="false" boundaryCondition="true" constant="false"/>
      <species metaid="COPASI60" id="x__59" name="Kd_Adra1b" compartment="comp1" initialConcentration="0.29019" substanceUnits="substance" hasOnlySubstanceUnits="false" boundaryCondition="true" constant="false"/>
      <species metaid="COPASI61" id="x__60" name="Kd_Cacna1d " compartment="comp1" initialConcentration="0.072111" substanceUnits="substance" hasOnlySubstanceUnits="false" boundaryCondition="true" constant="false"/>
      <species metaid="COPASI62" id="x__61" name="Kd_Gja1 " compartment="comp1" initialConcentration="1" substanceUnits="substance" hasOnlySubstanceUnits="false" boundaryCondition="true" constant="false"/>
      <species metaid="COPASI63" id="x__62" name="Kd_Ace " compartment="comp1" initialConcentration="1" substanceUnits="substance" hasOnlySubstanceUnits="false" boundaryCondition="true" constant="false"/>
      <species metaid="COPASI64" id="x__63" name="Kd_Agt " compartment="comp1" initialConcentration="0.103" substanceUnits="substance" hasOnlySubstanceUnits="false" boundaryCondition="true" constant="false"/>
      <species metaid="COPASI65" id="x__64" name="Kd_Agtr1 " compartment="comp1" initialConcentration="0.6429" substanceUnits="substance" hasOnlySubstanceUnits="false" boundaryCondition="true" constant="false"/>
      <species metaid="COPASI66" id="x__65" name="Kd_Ren " compartment="comp1" initialConcentration="0.5562" substanceUnits="substance" hasOnlySubstanceUnits="false" boundaryCondition="true" constant="false"/>
      <species metaid="COPASI67" id="x__66" name="Kd_Agtrap " compartment="comp1" initialConcentration="0.73402" substanceUnits="substance" hasOnlySubstanceUnits="false" boundaryCondition="true" constant="false"/>
      <species metaid="COPASI68" id="x__67" name="Li_Il1b " compartment="comp1" initialConcentration="0.7954" substanceUnits="substance" hasOnlySubstanceUnits="false" boundaryCondition="true" constant="false"/>
      <species metaid="COPASI69" id="x__68" name="Li_Tgfb1 " compartment="comp1" initialConcentration="0.17328" substanceUnits="substance" hasOnlySubstanceUnits="false" boundaryCondition="true" constant="false"/>
      <species metaid="COPASI70" id="x__69" name="Li_Il1a " compartment="comp1" initialConcentration="1" substanceUnits="substance" hasOnlySubstanceUnits="false" boundaryCondition="true" constant="false"/>
      <species metaid="COPASI71" id="x__70" name="Li_Il6 " compartment="comp1" initialConcentration="1" substanceUnits="substance" hasOnlySubstanceUnits="false" boundaryCondition="true" constant="false"/>
      <species metaid="COPASI72" id="x__71" name="Li_Il10 " compartment="comp1" initialConcentration="1" substanceUnits="substance" hasOnlySubstanceUnits="false" boundaryCondition="true" constant="false"/>
      <species metaid="COPASI73" id="x__72" name="Li_Ccl5 " compartment="comp1" initialConcentration="0.57648" substanceUnits="substance" hasOnlySubstanceUnits="false" boundaryCondition="true" constant="false"/>
      <species metaid="COPASI74" id="x__73" name="Li_Hmgb1 " compartment="comp1" initialConcentration="0" substanceUnits="substance" hasOnlySubstanceUnits="false" boundaryCondition="true" constant="false"/>
      <species metaid="COPASI75" id="x__74" name="Li_Tnf " compartment="comp1" initialConcentration="1" substanceUnits="substance" hasOnlySubstanceUnits="false" boundaryCondition="true" constant="false"/>
      <species metaid="COPASI76" id="x__75" name="Li_Cxcr3 " compartment="comp1" initialConcentration="1" substanceUnits="substance" hasOnlySubstanceUnits="false" boundaryCondition="true" constant="false"/>
      <species metaid="COPASI77" id="x__76" name="Li_Th " compartment="comp1" initialConcentration="1" substanceUnits="substance" hasOnlySubstanceUnits="false" boundaryCondition="true" constant="false"/>
      <species metaid="COPASI78" id="x__77" name="Li_Dbh " compartment="comp1" initialConcentration="0.86464" substanceUnits="substance" hasOnlySubstanceUnits="false" boundaryCondition="true" constant="false"/>
      <species metaid="COPASI79" id="x__78" name="Li_Adrb2 " compartment="comp1" initialConcentration="0.96022" substanceUnits="substance" hasOnlySubstanceUnits="false" boundaryCondition="true" constant="false"/>
      <species metaid="COPASI80" id="x__79" name="Li_Adrb1 " compartment="comp1" initialConcentration="0.36455" substanceUnits="substance" hasOnlySubstanceUnits="false" boundaryCondition="true" constant="false"/>
      <species metaid="COPASI81" id="x__80" name="Li_Adra1a " compartment="comp1" initialConcentration="0.19221" substanceUnits="substance" hasOnlySubstanceUnits="false" boundaryCondition="true" constant="false"/>
      <species metaid="COPASI82" id="x__81" name="Li_Adra1b" compartment="comp1" initialConcentration="1" substanceUnits="substance" hasOnlySubstanceUnits="false" boundaryCondition="true" constant="false"/>
      <species metaid="COPASI83" id="x__82" name="Li_Cacna1d " compartment="comp1" initialConcentration="0.35558" substanceUnits="substance" hasOnlySubstanceUnits="false" boundaryCondition="true" constant="false"/>
      <species metaid="COPASI84" id="x__83" name="Li_Gja1 " compartment="comp1" initialConcentration="1" substanceUnits="substance" hasOnlySubstanceUnits="false" boundaryCondition="true" constant="false"/>
      <species metaid="COPASI85" id="x__84" name="Li_Ace " compartment="comp1" initialConcentration="0.59754" substanceUnits="substance" hasOnlySubstanceUnits="false" boundaryCondition="true" constant="false"/>
      <species metaid="COPASI86" id="x__85" name="Li_Agt " compartment="comp1" initialConcentration="0.46913" substanceUnits="substance" hasOnlySubstanceUnits="false" boundaryCondition="true" constant="false"/>
      <species metaid="COPASI87" id="x__86" name="Li_Agtr1 " compartment="comp1" initialConcentration="0" substanceUnits="substance" hasOnlySubstanceUnits="false" boundaryCondition="true" constant="false"/>
      <species metaid="COPASI88" id="x__87" name="Li_Ren " compartment="comp1" initialConcentration="1" substanceUnits="substance" hasOnlySubstanceUnits="false" boundaryCondition="true" constant="false"/>
      <species metaid="COPASI89" id="x__88" name="Li_Agtrap " compartment="comp1" initialConcentration="0" substanceUnits="substance" hasOnlySubstanceUnits="false" boundaryCondition="true" constant="false"/>
      <species metaid="COPASI90" id="x__89" name="Lv_Il1b " compartment="comp1" initialConcentration="0.86058" substanceUnits="substance" hasOnlySubstanceUnits="false" boundaryCondition="true" constant="false"/>
      <species metaid="COPASI91" id="x__90" name="Lv_Tgfb1 " compartment="comp1" initialConcentration="0.87993" substanceUnits="substance" hasOnlySubstanceUnits="false" boundaryCondition="true" constant="false"/>
      <species metaid="COPASI92" id="x__91" name="Lv_Il1a " compartment="comp1" initialConcentration="1" substanceUnits="substance" hasOnlySubstanceUnits="false" boundaryCondition="true" constant="false"/>
      <species metaid="COPASI93" id="x__92" name="Lv_Il6 " compartment="comp1" initialConcentration="0.66248" substanceUnits="substance" hasOnlySubstanceUnits="false" boundaryCondition="true" constant="false"/>
      <species metaid="COPASI94" id="x__93" name="Lv_Il10 " compartment="comp1" initialConcentration="0" substanceUnits="substance" hasOnlySubstanceUnits="false" boundaryCondition="true" constant="false"/>
      <species metaid="COPASI95" id="x__94" name="Lv_Ccl5 " compartment="comp1" initialConcentration="1" substanceUnits="substance" hasOnlySubstanceUnits="false" boundaryCondition="true" constant="false"/>
      <species metaid="COPASI96" id="x__95" name="Lv_Hmgb1 " compartment="comp1" initialConcentration="1" substanceUnits="substance" hasOnlySubstanceUnits="false" boundaryCondition="true" constant="false"/>
      <species metaid="COPASI97" id="x__96" name="Lv_Tnf " compartment="comp1" initialConcentration="0" substanceUnits="substance" hasOnlySubstanceUnits="false" boundaryCondition="true" constant="false"/>
      <species metaid="COPASI98" id="x__97" name="Lv_Cxcr3 " compartment="comp1" initialConcentration="0" substanceUnits="substance" hasOnlySubstanceUnits="false" boundaryCondition="true" constant="false"/>
      <species metaid="COPASI99" id="x__98" name="Lv_Th " compartment="comp1" initialConcentration="0.73453" substanceUnits="substance" hasOnlySubstanceUnits="false" boundaryCondition="true" constant="false"/>
      <species metaid="COPASI100" id="x__99" name="Lv_Dbh " compartment="comp1" initialConcentration="0.01989" substanceUnits="substance" hasOnlySubstanceUnits="false" boundaryCondition="true" constant="false"/>
      <species metaid="COPASI101" id="x__100" name="Lv_Adrb2 " compartment="comp1" initialConcentration="0" substanceUnits="substance" hasOnlySubstanceUnits="false" boundaryCondition="true" constant="false"/>
      <species metaid="COPASI102" id="x__101" name="Lv_Adrb1 " compartment="comp1" initialConcentration="0" substanceUnits="substance" hasOnlySubstanceUnits="false" boundaryCondition="true" constant="false"/>
      <species metaid="COPASI103" id="x__102" name="Lv_Adra1a " compartment="comp1" initialConcentration="0.56362" substanceUnits="substance" hasOnlySubstanceUnits="false" boundaryCondition="true" constant="false"/>
      <species metaid="COPASI104" id="x__103" name="Lv_Adra1b" compartment="comp1" initialConcentration="1" substanceUnits="substance" hasOnlySubstanceUnits="false" boundaryCondition="true" constant="false"/>
      <species metaid="COPASI105" id="x__104" name="Lv_Cacna1d " compartment="comp1" initialConcentration="1" substanceUnits="substance" hasOnlySubstanceUnits="false" boundaryCondition="true" constant="false"/>
      <species metaid="COPASI106" id="x__105" name="Lv_Gja1 " compartment="comp1" initialConcentration="0.43151" substanceUnits="substance" hasOnlySubstanceUnits="false" boundaryCondition="true" constant="false"/>
      <species metaid="COPASI107" id="x__106" name="Lv_Ace " compartment="comp1" initialConcentration="0.3353" substanceUnits="substance" hasOnlySubstanceUnits="false" boundaryCondition="true" constant="false"/>
      <species metaid="COPASI108" id="x__107" name="Lv_Agt " compartment="comp1" initialConcentration="1" substanceUnits="substance" hasOnlySubstanceUnits="false" boundaryCondition="true" constant="false"/>
      <species metaid="COPASI109" id="x__108" name="Lv_Agtr1 " compartment="comp1" initialConcentration="0.75349" substanceUnits="substance" hasOnlySubstanceUnits="false" boundaryCondition="true" constant="false"/>
      <species metaid="COPASI110" id="x__109" name="Lv_Ren " compartment="comp1" initialConcentration="0.1516" substanceUnits="substance" hasOnlySubstanceUnits="false" boundaryCondition="true" constant="false"/>
      <species metaid="COPASI111" id="x__110" name="Lv_Agtrap " compartment="comp1" initialConcentration="1" substanceUnits="substance" hasOnlySubstanceUnits="false" boundaryCondition="true" constant="false"/>
    </listOfSpecies>
    <listOfParameters>
      <parameter metaid="COPASI112" id="k_AdAce_AdAce" name="k_AdAce_AdAce" value="-0.06327" constant="true"/>
      <parameter metaid="COPASI113" id="k_AdAce_AdAdra1a" name="k_AdAce_AdAdra1a" value="3.19e-05" constant="true"/>
      <parameter metaid="COPASI114" id="k_AdAce_AdAdra2a" name="k_AdAce_AdAdra2a" value="0" constant="true"/>
      <parameter metaid="COPASI115" id="k_AdAce_AdAdrb1" name="k_AdAce_AdAdrb1" value="0.0011438" constant="true"/>
      <parameter metaid="COPASI116" id="k_AdAce_AdAdrb2" name="k_AdAce_AdAdrb2" value="-0.075579" constant="true"/>
      <parameter metaid="COPASI117" id="k_AdAce_AdAgt" name="k_AdAce_AdAgt" value="0.1144" constant="true"/>
      <parameter metaid="COPASI118" id="k_AdAce_AdAgtr1" name="k_AdAce_AdAgtr1" value="-8.3e-05" constant="true"/>
      <parameter metaid="COPASI119" id="k_AdAce_AdAgtrap" name="k_AdAce_AdAgtrap" value="-9.5e-06" constant="true"/>
      <parameter metaid="COPASI120" id="k_AdAce_AdCacna1d" name="k_AdAce_AdCacna1d" value="0.13357" constant="true"/>
      <parameter metaid="COPASI121" id="k_AdAce_AdCcl5" name="k_AdAce_AdCcl5" value="0.00013499" constant="true"/>
      <parameter metaid="COPASI122" id="k_AdAce_AdCxcr3" name="k_AdAce_AdCxcr3" value="-0.062524" constant="true"/>
      <parameter metaid="COPASI123" id="k_AdAce_AdDbh" name="k_AdAce_AdDbh" value="0" constant="true"/>
      <parameter metaid="COPASI124" id="k_AdAce_AdGja1" name="k_AdAce_AdGja1" value="-0.0019102" constant="true"/>
      <parameter metaid="COPASI125" id="k_AdAce_AdHmgb1" name="k_AdAce_AdHmgb1" value="2.45e-06" constant="true"/>
      <parameter metaid="COPASI126" id="k_AdAce_AdIl10" name="k_AdAce_AdIl10" value="-0.10741" constant="true"/>
      <parameter metaid="COPASI127" id="k_AdAce_AdIl1a" name="k_AdAce_AdIl1a" value="0.020028" constant="true"/>
      <parameter metaid="COPASI128" id="k_AdAce_AdIl1b" name="k_AdAce_AdIl1b" value="-0.0064508" constant="true"/>
      <parameter metaid="COPASI129" id="k_AdAce_AdIl6" name="k_AdAce_AdIl6" value="0.0074834" constant="true"/>
      <parameter metaid="COPASI130" id="k_AdAce_AdRen" name="k_AdAce_AdRen" value="0.2036" constant="true"/>
      <parameter metaid="COPASI131" id="k_AdAce_AdTgfb1" name="k_AdAce_AdTgfb1" value="-0.05634" constant="true"/>
      <parameter metaid="COPASI132" id="k_AdAce_AdTh" name="k_AdAce_AdTh" value="0.00011933" constant="true"/>
      <parameter metaid="COPASI133" id="k_AdAce_AdTnf" name="k_AdAce_AdTnf" value="-0.057441" constant="true"/>
      <parameter metaid="COPASI134" id="k_AdAce_BsAce" name="k_AdAce_BsAce" value="-0.084136" constant="true"/>
      <parameter metaid="COPASI135" id="k_AdAce_BsAdra1a" name="k_AdAce_BsAdra1a" value="-1.58e-05" constant="true"/>
      <parameter metaid="COPASI136" id="k_AdAce_BsAdra2a" name="k_AdAce_BsAdra2a" value="0.00019099" constant="true"/>
      <parameter metaid="COPASI137" id="k_AdAce_BsAdrb1" name="k_AdAce_BsAdrb1" value="-0.0037323" constant="true"/>
      <parameter metaid="COPASI138" id="k_AdAce_BsAdrb2" name="k_AdAce_BsAdrb2" value="6.84e-07" constant="true"/>
      <parameter metaid="COPASI139" id="k_AdAce_BsAgt" name="k_AdAce_BsAgt" value="0.12051" constant="true"/>
      <parameter metaid="COPASI140" id="k_AdAce_BsAgtr1" name="k_AdAce_BsAgtr1" value="0.0039666" constant="true"/>
      <parameter metaid="COPASI141" id="k_AdAce_BsAgtrap" name="k_AdAce_BsAgtrap" value="-1.77e-05" constant="true"/>
      <parameter metaid="COPASI142" id="k_AdAce_BsCacna1d" name="k_AdAce_BsCacna1d" value="0" constant="true"/>
      <parameter metaid="COPASI143" id="k_AdAce_BsCcl5" name="k_AdAce_BsCcl5" value="-6.07e-05" constant="true"/>
      <parameter metaid="COPASI144" id="k_AdAce_BsCxcr3" name="k_AdAce_BsCxcr3" value="0" constant="true"/>
      <parameter metaid="COPASI145" id="k_AdAce_BsDbh" name="k_AdAce_BsDbh" value="0.00188" constant="true"/>
      <parameter metaid="COPASI146" id="k_AdAce_BsGja1" name="k_AdAce_BsGja1" value="0" constant="true"/>
      <parameter metaid="COPASI147" id="k_AdAce_BsHmgb1" name="k_AdAce_BsHmgb1" value="0" constant="true"/>
      <parameter metaid="COPASI148" id="k_AdAce_BsIl10" name="k_AdAce_BsIl10" value="0.08899" constant="true"/>
      <parameter metaid="COPASI149" id="k_AdAce_BsIl1a" name="k_AdAce_BsIl1a" value="0.058272" constant="true"/>
      <parameter metaid="COPASI150" id="k_AdAce_BsIl1b" name="k_AdAce_BsIl1b" value="-0.045769" constant="true"/>
      <parameter metaid="COPASI151" id="k_AdAce_BsIl6" name="k_AdAce_BsIl6" value="-1.81e-05" constant="true"/>
      <parameter metaid="COPASI152" id="k_AdAce_BsRen" name="k_AdAce_BsRen" value="-0.00030459" constant="true"/>
      <parameter metaid="COPASI153" id="k_AdAce_BsTgfb1" name="k_AdAce_BsTgfb1" value="-0.028858" constant="true"/>
      <parameter metaid="COPASI154" id="k_AdAce_BsTh" name="k_AdAce_BsTh" value="0.012019" constant="true"/>
      <parameter metaid="COPASI155" id="k_AdAce_BsTnf" name="k_AdAce_BsTnf" value="-9.46e-07" constant="true"/>
      <parameter metaid="COPASI156" id="k_AdAce_KdAce" name="k_AdAce_KdAce" value="0.014859" constant="true"/>
      <parameter metaid="COPASI157" id="k_AdAce_KdAdra1a" name="k_AdAce_KdAdra1a" value="0.00070456" constant="true"/>
      <parameter metaid="COPASI158" id="k_AdAce_KdAdra2a" name="k_AdAce_KdAdra2a" value="-2.55e-06" constant="true"/>
      <parameter metaid="COPASI159" id="k_AdAce_KdAdrb1" name="k_AdAce_KdAdrb1" value="0" constant="true"/>
      <parameter metaid="COPASI160" id="k_AdAce_KdAdrb2" name="k_AdAce_KdAdrb2" value="0" constant="true"/>
      <parameter metaid="COPASI161" id="k_AdAce_KdAgt" name="k_AdAce_KdAgt" value="-0.037252" constant="true"/>
      <parameter metaid="COPASI162" id="k_AdAce_KdAgtr1" name="k_AdAce_KdAgtr1" value="0.00027031" constant="true"/>
      <parameter metaid="COPASI163" id="k_AdAce_KdAgtrap" name="k_AdAce_KdAgtrap" value="0.00092554" constant="true"/>
      <parameter metaid="COPASI164" id="k_AdAce_KdCacna1d" name="k_AdAce_KdCacna1d" value="-0.044082" constant="true"/>
      <parameter metaid="COPASI165" id="k_AdAce_KdCcl5" name="k_AdAce_KdCcl5" value="0.029275" constant="true"/>
      <parameter metaid="COPASI166" id="k_AdAce_KdCxcr3" name="k_AdAce_KdCxcr3" value="-0.032514" constant="true"/>
      <parameter metaid="COPASI167" id="k_AdAce_KdDbh" name="k_AdAce_KdDbh" value="0.022464" constant="true"/>
      <parameter metaid="COPASI168" id="k_AdAce_KdGja1" name="k_AdAce_KdGja1" value="0.086367" constant="true"/>
      <parameter metaid="COPASI169" id="k_AdAce_KdHmgb1" name="k_AdAce_KdHmgb1" value="0.039201" constant="true"/>
      <parameter metaid="COPASI170" id="k_AdAce_KdIl10" name="k_AdAce_KdIl10" value="-0.092244" constant="true"/>
      <parameter metaid="COPASI171" id="k_AdAce_KdIl1a" name="k_AdAce_KdIl1a" value="-0.033127" constant="true"/>
      <parameter metaid="COPASI172" id="k_AdAce_KdIl1b" name="k_AdAce_KdIl1b" value="0.027748" constant="true"/>
      <parameter metaid="COPASI173" id="k_AdAce_KdIl6" name="k_AdAce_KdIl6" value="0" constant="true"/>
      <parameter metaid="COPASI174" id="k_AdAce_KdRen" name="k_AdAce_KdRen" value="-0.0002048" constant="true"/>
      <parameter metaid="COPASI175" id="k_AdAce_KdTgfb1" name="k_AdAce_KdTgfb1" value="0" constant="true"/>
      <parameter metaid="COPASI176" id="k_AdAce_KdTh" name="k_AdAce_KdTh" value="0.089792" constant="true"/>
      <parameter metaid="COPASI177" id="k_AdAce_KdTnf" name="k_AdAce_KdTnf" value="-6.65e-05" constant="true"/>
      <parameter metaid="COPASI178" id="k_AdAce_LiAce" name="k_AdAce_LiAce" value="0.025416" constant="true"/>
      <parameter metaid="COPASI179" id="k_AdAce_LiAdra1a" name="k_AdAce_LiAdra1a" value="0" constant="true"/>
      <parameter metaid="COPASI180" id="k_AdAce_LiAdra2a" name="k_AdAce_LiAdra2a" value="0.00054086" constant="true"/>
      <parameter metaid="COPASI181" id="k_AdAce_LiAdrb1" name="k_AdAce_LiAdrb1" value="-0.0011223" constant="true"/>
      <parameter metaid="COPASI182" id="k_AdAce_LiAdrb2" name="k_AdAce_LiAdrb2" value="0.0043063" constant="true"/>
      <parameter metaid="COPASI183" id="k_AdAce_LiAgt" name="k_AdAce_LiAgt" value="0" constant="true"/>
      <parameter metaid="COPASI184" id="k_AdAce_LiAgtr1" name="k_AdAce_LiAgtr1" value="-0.10662" constant="true"/>
      <parameter metaid="COPASI185" id="k_AdAce_LiAgtrap" name="k_AdAce_LiAgtrap" value="-0.075011" constant="true"/>
      <parameter metaid="COPASI186" id="k_AdAce_LiCacna1d" name="k_AdAce_LiCacna1d" value="0" constant="true"/>
      <parameter metaid="COPASI187" id="k_AdAce_LiCcl5" name="k_AdAce_LiCcl5" value="0.00057889" constant="true"/>
      <parameter metaid="COPASI188" id="k_AdAce_LiCxcr3" name="k_AdAce_LiCxcr3" value="0" constant="true"/>
      <parameter metaid="COPASI189" id="k_AdAce_LiDbh" name="k_AdAce_LiDbh" value="0.051911" constant="true"/>
      <parameter metaid="COPASI190" id="k_AdAce_LiGja1" name="k_AdAce_LiGja1" value="0.17393" constant="true"/>
      <parameter metaid="COPASI191" id="k_AdAce_LiHmgb1" name="k_AdAce_LiHmgb1" value="-0.0018815" constant="true"/>
      <parameter metaid="COPASI192" id="k_AdAce_LiIl10" name="k_AdAce_LiIl10" value="0.11849" constant="true"/>
      <parameter metaid="COPASI193" id="k_AdAce_LiIl1a" name="k_AdAce_LiIl1a" value="0.071438" constant="true"/>
      <parameter metaid="COPASI194" id="k_AdAce_LiIl1b" name="k_AdAce_LiIl1b" value="6.28e-05" constant="true"/>
      <parameter metaid="COPASI195" id="k_AdAce_LiIl6" name="k_AdAce_LiIl6" value="-8.06e-05" constant="true"/>
      <parameter metaid="COPASI196" id="k_AdAce_LiRen" name="k_AdAce_LiRen" value="0.11873" constant="true"/>
      <parameter metaid="COPASI197" id="k_AdAce_LiTgfb1" name="k_AdAce_LiTgfb1" value="-0.013418" constant="true"/>
      <parameter metaid="COPASI198" id="k_AdAce_LiTh" name="k_AdAce_LiTh" value="0.1021" constant="true"/>
      <parameter metaid="COPASI199" id="k_AdAce_LiTnf" name="k_AdAce_LiTnf" value="0.082722" constant="true"/>
      <parameter metaid="COPASI200" id="k_AdAce_LvAce" name="k_AdAce_LvAce" value="0" constant="true"/>
      <parameter metaid="COPASI201" id="k_AdAce_LvAdra1a" name="k_AdAce_LvAdra1a" value="1.46e-05" constant="true"/>
      <parameter metaid="COPASI202" id="k_AdAce_LvAdra2a" name="k_AdAce_LvAdra2a" value="0.027219" constant="true"/>
      <parameter metaid="COPASI203" id="k_AdAce_LvAdrb1" name="k_AdAce_LvAdrb1" value="-0.066765" constant="true"/>
      <parameter metaid="COPASI204" id="k_AdAce_LvAdrb2" name="k_AdAce_LvAdrb2" value="3.98e-06" constant="true"/>
      <parameter metaid="COPASI205" id="k_AdAce_LvAgt" name="k_AdAce_LvAgt" value="0.011784" constant="true"/>
      <parameter metaid="COPASI206" id="k_AdAce_LvAgtr1" name="k_AdAce_LvAgtr1" value="0.0019478" constant="true"/>
      <parameter metaid="COPASI207" id="k_AdAce_LvAgtrap" name="k_AdAce_LvAgtrap" value="4.27e-05" constant="true"/>
      <parameter metaid="COPASI208" id="k_AdAce_LvCacna1d" name="k_AdAce_LvCacna1d" value="0.080354" constant="true"/>
      <parameter metaid="COPASI209" id="k_AdAce_LvCcl5" name="k_AdAce_LvCcl5" value="0.038308" constant="true"/>
      <parameter metaid="COPASI210" id="k_AdAce_LvCxcr3" name="k_AdAce_LvCxcr3" value="-0.054286" constant="true"/>
      <parameter metaid="COPASI211" id="k_AdAce_LvDbh" name="k_AdAce_LvDbh" value="-0.051049" constant="true"/>
      <parameter metaid="COPASI212" id="k_AdAce_LvGja1" name="k_AdAce_LvGja1" value="0.0068443" constant="true"/>
      <parameter metaid="COPASI213" id="k_AdAce_LvHmgb1" name="k_AdAce_LvHmgb1" value="0.00011035" constant="true"/>
      <parameter metaid="COPASI214" id="k_AdAce_LvIl10" name="k_AdAce_LvIl10" value="-0.13578" constant="true"/>
      <parameter metaid="COPASI215" id="k_AdAce_LvIl1a" name="k_AdAce_LvIl1a" value="0.043795" constant="true"/>
      <parameter metaid="COPASI216" id="k_AdAce_LvIl1b" name="k_AdAce_LvIl1b" value="0.025005" constant="true"/>
      <parameter metaid="COPASI217" id="k_AdAce_LvIl6" name="k_AdAce_LvIl6" value="-1.57e-05" constant="true"/>
      <parameter metaid="COPASI218" id="k_AdAce_LvRen" name="k_AdAce_LvRen" value="0" constant="true"/>
      <parameter metaid="COPASI219" id="k_AdAce_LvTgfb1" name="k_AdAce_LvTgfb1" value="0.03021" constant="true"/>
      <parameter metaid="COPASI220" id="k_AdAce_LvTh" name="k_AdAce_LvTh" value="0.00023108" constant="true"/>
      <parameter metaid="COPASI221" id="k_AdAce_LvTnf" name="k_AdAce_LvTnf" value="-0.097469" constant="true"/>
      <parameter metaid="COPASI222" id="k_AdAdra1a_AdAce" name="k_AdAdra1a_AdAce" value="-0.032342" constant="true"/>
      <parameter metaid="COPASI223" id="k_AdAdra1a_AdAdra1a" name="k_AdAdra1a_AdAdra1a" value="4.22e-05" constant="true"/>
      <parameter metaid="COPASI224" id="k_AdAdra1a_AdAdra2a" name="k_AdAdra1a_AdAdra2a" value="0" constant="true"/>
      <parameter metaid="COPASI225" id="k_AdAdra1a_AdAdrb1" name="k_AdAdra1a_AdAdrb1" value="0" constant="true"/>
      <parameter metaid="COPASI226" id="k_AdAdra1a_AdAdrb2" name="k_AdAdra1a_AdAdrb2" value="-0.037499" constant="true"/>
      <parameter metaid="COPASI227" id="k_AdAdra1a_AdAgt" name="k_AdAdra1a_AdAgt" value="0.08598" constant="true"/>
      <parameter metaid="COPASI228" id="k_AdAdra1a_AdAgtr1" name="k_AdAdra1a_AdAgtr1" value="-6.25e-05" constant="true"/>
      <parameter metaid="COPASI229" id="k_AdAdra1a_AdAgtrap" name="k_AdAdra1a_AdAgtrap" value="-1.18e-05" constant="true"/>
      <parameter metaid="COPASI230" id="k_AdAdra1a_AdCacna1d" name="k_AdAdra1a_AdCacna1d" value="0.10216" constant="true"/>
      <parameter metaid="COPASI231" id="k_AdAdra1a_AdCcl5" name="k_AdAdra1a_AdCcl5" value="0.00016146" constant="true"/>
      <parameter metaid="COPASI232" id="k_AdAdra1a_AdCxcr3" name="k_AdAdra1a_AdCxcr3" value="-0.045335" constant="true"/>
      <parameter metaid="COPASI233" id="k_AdAdra1a_AdDbh" name="k_AdAdra1a_AdDbh" value="0" constant="true"/>
      <parameter metaid="COPASI234" id="k_AdAdra1a_AdGja1" name="k_AdAdra1a_AdGja1" value="-0.00076222" constant="true"/>
      <parameter metaid="COPASI235" id="k_AdAdra1a_AdHmgb1" name="k_AdAdra1a_AdHmgb1" value="0.0043044" constant="true"/>
      <parameter metaid="COPASI236" id="k_AdAdra1a_AdIl10" name="k_AdAdra1a_AdIl10" value="-0.088987" constant="true"/>
      <parameter metaid="COPASI237" id="k_AdAdra1a_AdIl1a" name="k_AdAdra1a_AdIl1a" value="0.020682" constant="true"/>
      <parameter metaid="COPASI238" id="k_AdAdra1a_AdIl1b" name="k_AdAdra1a_AdIl1b" value="-3.49e-06" constant="true"/>
      <parameter metaid="COPASI239" id="k_AdAdra1a_AdIl6" name="k_AdAdra1a_AdIl6" value="0.00316" constant="true"/>
      <parameter metaid="COPASI240" id="k_AdAdra1a_AdRen" name="k_AdAdra1a_AdRen" value="0.14162" constant="true"/>
      <parameter metaid="COPASI241" id="k_AdAdra1a_AdTgfb1" name="k_AdAdra1a_AdTgfb1" value="-0.040602" constant="true"/>
      <parameter metaid="COPASI242" id="k_AdAdra1a_AdTh" name="k_AdAdra1a_AdTh" value="0.001351" constant="true"/>
      <parameter metaid="COPASI243" id="k_AdAdra1a_AdTnf" name="k_AdAdra1a_AdTnf" value="-0.054861" constant="true"/>
      <parameter metaid="COPASI244" id="k_AdAdra1a_BsAce" name="k_AdAdra1a_BsAce" value="-0.059006" constant="true"/>
      <parameter metaid="COPASI245" id="k_AdAdra1a_BsAdra1a" name="k_AdAdra1a_BsAdra1a" value="-0.012049" constant="true"/>
      <parameter metaid="COPASI246" id="k_AdAdra1a_BsAdra2a" name="k_AdAdra1a_BsAdra2a" value="0" constant="true"/>
      <parameter metaid="COPASI247" id="k_AdAdra1a_BsAdrb1" name="k_AdAdra1a_BsAdrb1" value="-0.0078505" constant="true"/>
      <parameter metaid="COPASI248" id="k_AdAdra1a_BsAdrb2" name="k_AdAdra1a_BsAdrb2" value="0.0029069" constant="true"/>
      <parameter metaid="COPASI249" id="k_AdAdra1a_BsAgt" name="k_AdAdra1a_BsAgt" value="0.09758" constant="true"/>
      <parameter metaid="COPASI250" id="k_AdAdra1a_BsAgtr1" name="k_AdAdra1a_BsAgtr1" value="-5.65e-06" constant="true"/>
      <parameter metaid="COPASI251" id="k_AdAdra1a_BsAgtrap" name="k_AdAdra1a_BsAgtrap" value="-9.82e-05" constant="true"/>
      <parameter metaid="COPASI252" id="k_AdAdra1a_BsCacna1d" name="k_AdAdra1a_BsCacna1d" value="1.02e-06" constant="true"/>
      <parameter metaid="COPASI253" id="k_AdAdra1a_BsCcl5" name="k_AdAdra1a_BsCcl5" value="-2.74e-05" constant="true"/>
      <parameter metaid="COPASI254" id="k_AdAdra1a_BsCxcr3" name="k_AdAdra1a_BsCxcr3" value="0" constant="true"/>
      <parameter metaid="COPASI255" id="k_AdAdra1a_BsDbh" name="k_AdAdra1a_BsDbh" value="0.0095495" constant="true"/>
      <parameter metaid="COPASI256" id="k_AdAdra1a_BsGja1" name="k_AdAdra1a_BsGja1" value="0" constant="true"/>
      <parameter metaid="COPASI257" id="k_AdAdra1a_BsHmgb1" name="k_AdAdra1a_BsHmgb1" value="0" constant="true"/>
      <parameter metaid="COPASI258" id="k_AdAdra1a_BsIl10" name="k_AdAdra1a_BsIl10" value="0.010078" constant="true"/>
      <parameter metaid="COPASI259" id="k_AdAdra1a_BsIl1a" name="k_AdAdra1a_BsIl1a" value="0.047425" constant="true"/>
      <parameter metaid="COPASI260" id="k_AdAdra1a_BsIl1b" name="k_AdAdra1a_BsIl1b" value="-0.020634" constant="true"/>
      <parameter metaid="COPASI261" id="k_AdAdra1a_BsIl6" name="k_AdAdra1a_BsIl6" value="5.53e-06" constant="true"/>
      <parameter metaid="COPASI262" id="k_AdAdra1a_BsRen" name="k_AdAdra1a_BsRen" value="-8.22e-07" constant="true"/>
      <parameter metaid="COPASI263" id="k_AdAdra1a_BsTgfb1" name="k_AdAdra1a_BsTgfb1" value="-0.0015772" constant="true"/>
      <parameter metaid="COPASI264" id="k_AdAdra1a_BsTh" name="k_AdAdra1a_BsTh" value="0.027219" constant="true"/>
      <parameter metaid="COPASI265" id="k_AdAdra1a_BsTnf" name="k_AdAdra1a_BsTnf" value="-0.0035538" constant="true"/>
      <parameter metaid="COPASI266" id="k_AdAdra1a_KdAce" name="k_AdAdra1a_KdAce" value="0.016612" constant="true"/>
      <parameter metaid="COPASI267" id="k_AdAdra1a_KdAdra1a" name="k_AdAdra1a_KdAdra1a" value="0.0046265" constant="true"/>
      <parameter metaid="COPASI268" id="k_AdAdra1a_KdAdra2a" name="k_AdAdra1a_KdAdra2a" value="-1.81e-05" constant="true"/>
      <parameter metaid="COPASI269" id="k_AdAdra1a_KdAdrb1" name="k_AdAdra1a_KdAdrb1" value="0" constant="true"/>
      <parameter metaid="COPASI270" id="k_AdAdra1a_KdAdrb2" name="k_AdAdra1a_KdAdrb2" value="0" constant="true"/>
      <parameter metaid="COPASI271" id="k_AdAdra1a_KdAgt" name="k_AdAdra1a_KdAgt" value="-0.058541" constant="true"/>
      <parameter metaid="COPASI272" id="k_AdAdra1a_KdAgtr1" name="k_AdAdra1a_KdAgtr1" value="0.00017959" constant="true"/>
      <parameter metaid="COPASI273" id="k_AdAdra1a_KdAgtrap" name="k_AdAdra1a_KdAgtrap" value="9.84e-05" constant="true"/>
      <parameter metaid="COPASI274" id="k_AdAdra1a_KdCacna1d" name="k_AdAdra1a_KdCacna1d" value="-0.052343" constant="true"/>
      <parameter metaid="COPASI275" id="k_AdAdra1a_KdCcl5" name="k_AdAdra1a_KdCcl5" value="0.046025" constant="true"/>
      <parameter metaid="COPASI276" id="k_AdAdra1a_KdCxcr3" name="k_AdAdra1a_KdCxcr3" value="-0.00060126" constant="true"/>
      <parameter metaid="COPASI277" id="k_AdAdra1a_KdDbh" name="k_AdAdra1a_KdDbh" value="0" constant="true"/>
      <parameter metaid="COPASI278" id="k_AdAdra1a_KdGja1" name="k_AdAdra1a_KdGja1" value="0.064208" constant="true"/>
      <parameter metaid="COPASI279" id="k_AdAdra1a_KdHmgb1" name="k_AdAdra1a_KdHmgb1" value="0.0084403" constant="true"/>
      <parameter metaid="COPASI280" id="k_AdAdra1a_KdIl10" name="k_AdAdra1a_KdIl10" value="-0.096231" constant="true"/>
      <parameter metaid="COPASI281" id="k_AdAdra1a_KdIl1a" name="k_AdAdra1a_KdIl1a" value="-0.0075176" constant="true"/>
      <parameter metaid="COPASI282" id="k_AdAdra1a_KdIl1b" name="k_AdAdra1a_KdIl1b" value="0.042917" constant="true"/>
      <parameter metaid="COPASI283" id="k_AdAdra1a_KdIl6" name="k_AdAdra1a_KdIl6" value="0" constant="true"/>
      <parameter metaid="COPASI284" id="k_AdAdra1a_KdRen" name="k_AdAdra1a_KdRen" value="-0.014486" constant="true"/>
      <parameter metaid="COPASI285" id="k_AdAdra1a_KdTgfb1" name="k_AdAdra1a_KdTgfb1" value="0" constant="true"/>
      <parameter metaid="COPASI286" id="k_AdAdra1a_KdTh" name="k_AdAdra1a_KdTh" value="0.048097" constant="true"/>
      <parameter metaid="COPASI287" id="k_AdAdra1a_KdTnf" name="k_AdAdra1a_KdTnf" value="-3.7e-05" constant="true"/>
      <parameter metaid="COPASI288" id="k_AdAdra1a_LiAce" name="k_AdAdra1a_LiAce" value="0.018243" constant="true"/>
      <parameter metaid="COPASI289" id="k_AdAdra1a_LiAdra1a" name="k_AdAdra1a_LiAdra1a" value="0" constant="true"/>
      <parameter metaid="COPASI290" id="k_AdAdra1a_LiAdra2a" name="k_AdAdra1a_LiAdra2a" value="-0.00047477" constant="true"/>
      <parameter metaid="COPASI291" id="k_AdAdra1a_LiAdrb1" name="k_AdAdra1a_LiAdrb1" value="-1.7e-05" constant="true"/>
      <parameter metaid="COPASI292" id="k_AdAdra1a_LiAdrb2" name="k_AdAdra1a_LiAdrb2" value="0.0045187" constant="true"/>
      <parameter metaid="COPASI293" id="k_AdAdra1a_LiAgt" name="k_AdAdra1a_LiAgt" value="0" constant="true"/>
      <parameter metaid="COPASI294" id="k_AdAdra1a_LiAgtr1" name="k_AdAdra1a_LiAgtr1" value="-0.049694" constant="true"/>
      <parameter metaid="COPASI295" id="k_AdAdra1a_LiAgtrap" name="k_AdAdra1a_LiAgtrap" value="-0.047195" constant="true"/>
      <parameter metaid="COPASI296" id="k_AdAdra1a_LiCacna1d" name="k_AdAdra1a_LiCacna1d" value="-0.00047061" constant="true"/>
      <parameter metaid="COPASI297" id="k_AdAdra1a_LiCcl5" name="k_AdAdra1a_LiCcl5" value="-0.048679" constant="true"/>
      <parameter metaid="COPASI298" id="k_AdAdra1a_LiCxcr3" name="k_AdAdra1a_LiCxcr3" value="-4.12e-06" constant="true"/>
      <parameter metaid="COPASI299" id="k_AdAdra1a_LiDbh" name="k_AdAdra1a_LiDbh" value="0.048112" constant="true"/>
      <parameter metaid="COPASI300" id="k_AdAdra1a_LiGja1" name="k_AdAdra1a_LiGja1" value="0.12703" constant="true"/>
      <parameter metaid="COPASI301" id="k_AdAdra1a_LiHmgb1" name="k_AdAdra1a_LiHmgb1" value="-7.21e-05" constant="true"/>
      <parameter metaid="COPASI302" id="k_AdAdra1a_LiIl10" name="k_AdAdra1a_LiIl10" value="0.076729" constant="true"/>
      <parameter metaid="COPASI303" id="k_AdAdra1a_LiIl1a" name="k_AdAdra1a_LiIl1a" value="0.017063" constant="true"/>
      <parameter metaid="COPASI304" id="k_AdAdra1a_LiIl1b" name="k_AdAdra1a_LiIl1b" value="4.53e-06" constant="true"/>
      <parameter metaid="COPASI305" id="k_AdAdra1a_LiIl6" name="k_AdAdra1a_LiIl6" value="0" constant="true"/>
      <parameter metaid="COPASI306" id="k_AdAdra1a_LiRen" name="k_AdAdra1a_LiRen" value="0.099469" constant="true"/>
      <parameter metaid="COPASI307" id="k_AdAdra1a_LiTgfb1" name="k_AdAdra1a_LiTgfb1" value="-0.027893" constant="true"/>
      <parameter metaid="COPASI308" id="k_AdAdra1a_LiTh" name="k_AdAdra1a_LiTh" value="0.046176" constant="true"/>
      <parameter metaid="COPASI309" id="k_AdAdra1a_LiTnf" name="k_AdAdra1a_LiTnf" value="0.034584" constant="true"/>
      <parameter metaid="COPASI310" id="k_AdAdra1a_LvAce" name="k_AdAdra1a_LvAce" value="0" constant="true"/>
      <parameter metaid="COPASI311" id="k_AdAdra1a_LvAdra1a" name="k_AdAdra1a_LvAdra1a" value="-0.00071923" constant="true"/>
      <parameter metaid="COPASI312" id="k_AdAdra1a_LvAdra2a" name="k_AdAdra1a_LvAdra2a" value="0.023259" constant="true"/>
      <parameter metaid="COPASI313" id="k_AdAdra1a_LvAdrb1" name="k_AdAdra1a_LvAdrb1" value="-0.038686" constant="true"/>
      <parameter metaid="COPASI314" id="k_AdAdra1a_LvAdrb2" name="k_AdAdra1a_LvAdrb2" value="9.54e-06" constant="true"/>
      <parameter metaid="COPASI315" id="k_AdAdra1a_LvAgt" name="k_AdAdra1a_LvAgt" value="0.022181" constant="true"/>
      <parameter metaid="COPASI316" id="k_AdAdra1a_LvAgtr1" name="k_AdAdra1a_LvAgtr1" value="-0.00098061" constant="true"/>
      <parameter metaid="COPASI317" id="k_AdAdra1a_LvAgtrap" name="k_AdAdra1a_LvAgtrap" value="-5.55e-05" constant="true"/>
      <parameter metaid="COPASI318" id="k_AdAdra1a_LvCacna1d" name="k_AdAdra1a_LvCacna1d" value="0.048355" constant="true"/>
      <parameter metaid="COPASI319" id="k_AdAdra1a_LvCcl5" name="k_AdAdra1a_LvCcl5" value="0.025465" constant="true"/>
      <parameter metaid="COPASI320" id="k_AdAdra1a_LvCxcr3" name="k_AdAdra1a_LvCxcr3" value="-0.0051079" constant="true"/>
      <parameter metaid="COPASI321" id="k_AdAdra1a_LvDbh" name="k_AdAdra1a_LvDbh" value="-0.037327" constant="true"/>
      <parameter metaid="COPASI322" id="k_AdAdra1a_LvGja1" name="k_AdAdra1a_LvGja1" value="0.0071554" constant="true"/>
      <parameter metaid="COPASI323" id="k_AdAdra1a_LvHmgb1" name="k_AdAdra1a_LvHmgb1" value="0" constant="true"/>
      <parameter metaid="COPASI324" id="k_AdAdra1a_LvIl10" name="k_AdAdra1a_LvIl10" value="-0.10608" constant="true"/>
      <parameter metaid="COPASI325" id="k_AdAdra1a_LvIl1a" name="k_AdAdra1a_LvIl1a" value="0.01149" constant="true"/>
      <parameter metaid="COPASI326" id="k_AdAdra1a_LvIl1b" name="k_AdAdra1a_LvIl1b" value="0.018125" constant="true"/>
      <parameter metaid="COPASI327" id="k_AdAdra1a_LvIl6" name="k_AdAdra1a_LvIl6" value="0.0066309" constant="true"/>
      <parameter metaid="COPASI328" id="k_AdAdra1a_LvRen" name="k_AdAdra1a_LvRen" value="0" constant="true"/>
      <parameter metaid="COPASI329" id="k_AdAdra1a_LvTgfb1" name="k_AdAdra1a_LvTgfb1" value="0.035972" constant="true"/>
      <parameter metaid="COPASI330" id="k_AdAdra1a_LvTh" name="k_AdAdra1a_LvTh" value="0.00092072" constant="true"/>
      <parameter metaid="COPASI331" id="k_AdAdra1a_LvTnf" name="k_AdAdra1a_LvTnf" value="-0.086944" constant="true"/>
      <parameter metaid="COPASI332" id="k_AdAdra2a_AdAce" name="k_AdAdra2a_AdAce" value="0.043109" constant="true"/>
      <parameter metaid="COPASI333" id="k_AdAdra2a_AdAdra1a" name="k_AdAdra2a_AdAdra1a" value="0" constant="true"/>
      <parameter metaid="COPASI334" id="k_AdAdra2a_AdAdra2a" name="k_AdAdra2a_AdAdra2a" value="0.0012162" constant="true"/>
      <parameter metaid="COPASI335" id="k_AdAdra2a_AdAdrb1" name="k_AdAdra2a_AdAdrb1" value="0.00076345" constant="true"/>
      <parameter metaid="COPASI336" id="k_AdAdra2a_AdAdrb2" name="k_AdAdra2a_AdAdrb2" value="0.049711" constant="true"/>
      <parameter metaid="COPASI337" id="k_AdAdra2a_AdAgt" name="k_AdAdra2a_AdAgt" value="-0.017043" constant="true"/>
      <parameter metaid="COPASI338" id="k_AdAdra2a_AdAgtr1" name="k_AdAdra2a_AdAgtr1" value="3.64e-05" constant="true"/>
      <parameter metaid="COPASI339" id="k_AdAdra2a_AdAgtrap" name="k_AdAdra2a_AdAgtrap" value="7.83e-05" constant="true"/>
      <parameter metaid="COPASI340" id="k_AdAdra2a_AdCacna1d" name="k_AdAdra2a_AdCacna1d" value="-0.013868" constant="true"/>
      <parameter metaid="COPASI341" id="k_AdAdra2a_AdCcl5" name="k_AdAdra2a_AdCcl5" value="-1.3e-05" constant="true"/>
      <parameter metaid="COPASI342" id="k_AdAdra2a_AdCxcr3" name="k_AdAdra2a_AdCxcr3" value="0.031286" constant="true"/>
      <parameter metaid="COPASI343" id="k_AdAdra2a_AdDbh" name="k_AdAdra2a_AdDbh" value="0" constant="true"/>
      <parameter metaid="COPASI344" id="k_AdAdra2a_AdGja1" name="k_AdAdra2a_AdGja1" value="0.00070913" constant="true"/>
      <parameter metaid="COPASI345" id="k_AdAdra2a_AdHmgb1" name="k_AdAdra2a_AdHmgb1" value="-0.00011002" constant="true"/>
      <parameter metaid="COPASI346" id="k_AdAdra2a_AdIl10" name="k_AdAdra2a_AdIl10" value="0.024673" constant="true"/>
      <parameter metaid="COPASI347" id="k_AdAdra2a_AdIl1a" name="k_AdAdra2a_AdIl1a" value="2.17e-05" constant="true"/>
      <parameter metaid="COPASI348" id="k_AdAdra2a_AdIl1b" name="k_AdAdra2a_AdIl1b" value="0.0025674" constant="true"/>
      <parameter metaid="COPASI349" id="k_AdAdra2a_AdIl6" name="k_AdAdra2a_AdIl6" value="-0.0502" constant="true"/>
      <parameter metaid="COPASI350" id="k_AdAdra2a_AdRen" name="k_AdAdra2a_AdRen" value="-0.080599" constant="true"/>
      <parameter metaid="COPASI351" id="k_AdAdra2a_AdTgfb1" name="k_AdAdra2a_AdTgfb1" value="0.0093092" constant="true"/>
      <parameter metaid="COPASI352" id="k_AdAdra2a_AdTh" name="k_AdAdra2a_AdTh" value="-0.00022342" constant="true"/>
      <parameter metaid="COPASI353" id="k_AdAdra2a_AdTnf" name="k_AdAdra2a_AdTnf" value="0.0092355" constant="true"/>
      <parameter metaid="COPASI354" id="k_AdAdra2a_BsAce" name="k_AdAdra2a_BsAce" value="0.01216" constant="true"/>
      <parameter metaid="COPASI355" id="k_AdAdra2a_BsAdra1a" name="k_AdAdra2a_BsAdra1a" value="0" constant="true"/>
      <parameter metaid="COPASI356" id="k_AdAdra2a_BsAdra2a" name="k_AdAdra2a_BsAdra2a" value="0" constant="true"/>
      <parameter metaid="COPASI357" id="k_AdAdra2a_BsAdrb1" name="k_AdAdra2a_BsAdrb1" value="0.0014058" constant="true"/>
      <parameter metaid="COPASI358" id="k_AdAdra2a_BsAdrb2" name="k_AdAdra2a_BsAdrb2" value="0" constant="true"/>
      <parameter metaid="COPASI359" id="k_AdAdra2a_BsAgt" name="k_AdAdra2a_BsAgt" value="-0.0024318" constant="true"/>
      <parameter metaid="COPASI360" id="k_AdAdra2a_BsAgtr1" name="k_AdAdra2a_BsAgtr1" value="-0.0011422" constant="true"/>
      <parameter metaid="COPASI361" id="k_AdAdra2a_BsAgtrap" name="k_AdAdra2a_BsAgtrap" value="0" constant="true"/>
      <parameter metaid="COPASI362" id="k_AdAdra2a_BsCacna1d" name="k_AdAdra2a_BsCacna1d" value="0.014789" constant="true"/>
      <parameter metaid="COPASI363" id="k_AdAdra2a_BsCcl5" name="k_AdAdra2a_BsCcl5" value="3.87e-05" constant="true"/>
      <parameter metaid="COPASI364" id="k_AdAdra2a_BsCxcr3" name="k_AdAdra2a_BsCxcr3" value="0" constant="true"/>
      <parameter metaid="COPASI365" id="k_AdAdra2a_BsDbh" name="k_AdAdra2a_BsDbh" value="-2.58e-06" constant="true"/>
      <parameter metaid="COPASI366" id="k_AdAdra2a_BsGja1" name="k_AdAdra2a_BsGja1" value="0" constant="true"/>
      <parameter metaid="COPASI367" id="k_AdAdra2a_BsHmgb1" name="k_AdAdra2a_BsHmgb1" value="0.0050803" constant="true"/>
      <parameter metaid="COPASI368" id="k_AdAdra2a_BsIl10" name="k_AdAdra2a_BsIl10" value="-0.05354" constant="true"/>
      <parameter metaid="COPASI369" id="k_AdAdra2a_BsIl1a" name="k_AdAdra2a_BsIl1a" value="-0.0047479" constant="true"/>
      <parameter metaid="COPASI370" id="k_AdAdra2a_BsIl1b" name="k_AdAdra2a_BsIl1b" value="0.045046" constant="true"/>
      <parameter metaid="COPASI371" id="k_AdAdra2a_BsIl6" name="k_AdAdra2a_BsIl6" value="0" constant="true"/>
      <parameter metaid="COPASI372" id="k_AdAdra2a_BsRen" name="k_AdAdra2a_BsRen" value="-0.00039047" constant="true"/>
      <parameter metaid="COPASI373" id="k_AdAdra2a_BsTgfb1" name="k_AdAdra2a_BsTgfb1" value="0.034811" constant="true"/>
      <parameter metaid="COPASI374" id="k_AdAdra2a_BsTh" name="k_AdAdra2a_BsTh" value="-2.22e-05" constant="true"/>
      <parameter metaid="COPASI375" id="k_AdAdra2a_BsTnf" name="k_AdAdra2a_BsTnf" value="6.83e-06" constant="true"/>
      <parameter metaid="COPASI376" id="k_AdAdra2a_KdAce" name="k_AdAdra2a_KdAce" value="-0.0018858" constant="true"/>
      <parameter metaid="COPASI377" id="k_AdAdra2a_KdAdra1a" name="k_AdAdra2a_KdAdra1a" value="0" constant="true"/>
      <parameter metaid="COPASI378" id="k_AdAdra2a_KdAdra2a" name="k_AdAdra2a_KdAdra2a" value="0.0011186" constant="true"/>
      <parameter metaid="COPASI379" id="k_AdAdra2a_KdAdrb1" name="k_AdAdra2a_KdAdrb1" value="0" constant="true"/>
      <parameter metaid="COPASI380" id="k_AdAdra2a_KdAdrb2" name="k_AdAdra2a_KdAdrb2" value="0" constant="true"/>
      <parameter metaid="COPASI381" id="k_AdAdra2a_KdAgt" name="k_AdAdra2a_KdAgt" value="0.0019602" constant="true"/>
      <parameter metaid="COPASI382" id="k_AdAdra2a_KdAgtr1" name="k_AdAdra2a_KdAgtr1" value="0" constant="true"/>
      <parameter metaid="COPASI383" id="k_AdAdra2a_KdAgtrap" name="k_AdAdra2a_KdAgtrap" value="0.0025306" constant="true"/>
      <parameter metaid="COPASI384" id="k_AdAdra2a_KdCacna1d" name="k_AdAdra2a_KdCacna1d" value="0.0061075" constant="true"/>
      <parameter metaid="COPASI385" id="k_AdAdra2a_KdCcl5" name="k_AdAdra2a_KdCcl5" value="-2.71e-05" constant="true"/>
      <parameter metaid="COPASI386" id="k_AdAdra2a_KdCxcr3" name="k_AdAdra2a_KdCxcr3" value="0.049981" constant="true"/>
      <parameter metaid="COPASI387" id="k_AdAdra2a_KdDbh" name="k_AdAdra2a_KdDbh" value="-0.0058794" constant="true"/>
      <parameter metaid="COPASI388" id="k_AdAdra2a_KdGja1" name="k_AdAdra2a_KdGja1" value="-0.020024" constant="true"/>
      <parameter metaid="COPASI389" id="k_AdAdra2a_KdHmgb1" name="k_AdAdra2a_KdHmgb1" value="-0.0076195" constant="true"/>
      <parameter metaid="COPASI390" id="k_AdAdra2a_KdIl10" name="k_AdAdra2a_KdIl10" value="0.054161" constant="true"/>
      <parameter metaid="COPASI391" id="k_AdAdra2a_KdIl1a" name="k_AdAdra2a_KdIl1a" value="0.0056281" constant="true"/>
      <parameter metaid="COPASI392" id="k_AdAdra2a_KdIl1b" name="k_AdAdra2a_KdIl1b" value="0" constant="true"/>
      <parameter metaid="COPASI393" id="k_AdAdra2a_KdIl6" name="k_AdAdra2a_KdIl6" value="0.0085703" constant="true"/>
      <parameter metaid="COPASI394" id="k_AdAdra2a_KdRen" name="k_AdAdra2a_KdRen" value="0.0018551" constant="true"/>
      <parameter metaid="COPASI395" id="k_AdAdra2a_KdTgfb1" name="k_AdAdra2a_KdTgfb1" value="0" constant="true"/>
      <parameter metaid="COPASI396" id="k_AdAdra2a_KdTh" name="k_AdAdra2a_KdTh" value="-0.043233" constant="true"/>
      <parameter metaid="COPASI397" id="k_AdAdra2a_KdTnf" name="k_AdAdra2a_KdTnf" value="0.018931" constant="true"/>
      <parameter metaid="COPASI398" id="k_AdAdra2a_LiAce" name="k_AdAdra2a_LiAce" value="4.13e-05" constant="true"/>
      <parameter metaid="COPASI399" id="k_AdAdra2a_LiAdra1a" name="k_AdAdra2a_LiAdra1a" value="5.75e-05" constant="true"/>
      <parameter metaid="COPASI400" id="k_AdAdra2a_LiAdra2a" name="k_AdAdra2a_LiAdra2a" value="0" constant="true"/>
      <parameter metaid="COPASI401" id="k_AdAdra2a_LiAdrb1" name="k_AdAdra2a_LiAdrb1" value="1.35e-05" constant="true"/>
      <parameter metaid="COPASI402" id="k_AdAdra2a_LiAdrb2" name="k_AdAdra2a_LiAdrb2" value="-0.0010932" constant="true"/>
      <parameter metaid="COPASI403" id="k_AdAdra2a_LiAgt" name="k_AdAdra2a_LiAgt" value="0.0013659" constant="true"/>
      <parameter metaid="COPASI404" id="k_AdAdra2a_LiAgtr1" name="k_AdAdra2a_LiAgtr1" value="0.067263" constant="true"/>
      <parameter metaid="COPASI405" id="k_AdAdra2a_LiAgtrap" name="k_AdAdra2a_LiAgtrap" value="0.02868" constant="true"/>
      <parameter metaid="COPASI406" id="k_AdAdra2a_LiCacna1d" name="k_AdAdra2a_LiCacna1d" value="0.02835" constant="true"/>
      <parameter metaid="COPASI407" id="k_AdAdra2a_LiCcl5" name="k_AdAdra2a_LiCcl5" value="0" constant="true"/>
      <parameter metaid="COPASI408" id="k_AdAdra2a_LiCxcr3" name="k_AdAdra2a_LiCxcr3" value="-3.09e-05" constant="true"/>
      <parameter metaid="COPASI409" id="k_AdAdra2a_LiDbh" name="k_AdAdra2a_LiDbh" value="-0.0025697" constant="true"/>
      <parameter metaid="COPASI410" id="k_AdAdra2a_LiGja1" name="k_AdAdra2a_LiGja1" value="-0.078761" constant="true"/>
      <parameter metaid="COPASI411" id="k_AdAdra2a_LiHmgb1" name="k_AdAdra2a_LiHmgb1" value="0.033395" constant="true"/>
      <parameter metaid="COPASI412" id="k_AdAdra2a_LiIl10" name="k_AdAdra2a_LiIl10" value="-0.038134" constant="true"/>
      <parameter metaid="COPASI413" id="k_AdAdra2a_LiIl1a" name="k_AdAdra2a_LiIl1a" value="-0.00029084" constant="true"/>
      <parameter metaid="COPASI414" id="k_AdAdra2a_LiIl1b" name="k_AdAdra2a_LiIl1b" value="0" constant="true"/>
      <parameter metaid="COPASI415" id="k_AdAdra2a_LiIl6" name="k_AdAdra2a_LiIl6" value="0" constant="true"/>
      <parameter metaid="COPASI416" id="k_AdAdra2a_LiRen" name="k_AdAdra2a_LiRen" value="-0.018232" constant="true"/>
      <parameter metaid="COPASI417" id="k_AdAdra2a_LiTgfb1" name="k_AdAdra2a_LiTgfb1" value="0.00072306" constant="true"/>
      <parameter metaid="COPASI418" id="k_AdAdra2a_LiTh" name="k_AdAdra2a_LiTh" value="-0.037987" constant="true"/>
      <parameter metaid="COPASI419" id="k_AdAdra2a_LiTnf" name="k_AdAdra2a_LiTnf" value="-0.042394" constant="true"/>
      <parameter metaid="COPASI420" id="k_AdAdra2a_LvAce" name="k_AdAdra2a_LvAce" value="1.35e-05" constant="true"/>
      <parameter metaid="COPASI421" id="k_AdAdra2a_LvAdra1a" name="k_AdAdra2a_LvAdra1a" value="0.001987" constant="true"/>
      <parameter metaid="COPASI422" id="k_AdAdra2a_LvAdra2a" name="k_AdAdra2a_LvAdra2a" value="-0.041933" constant="true"/>
      <parameter metaid="COPASI423" id="k_AdAdra2a_LvAdrb1" name="k_AdAdra2a_LvAdrb1" value="0.0013819" constant="true"/>
      <parameter metaid="COPASI424" id="k_AdAdra2a_LvAdrb2" name="k_AdAdra2a_LvAdrb2" value="-3.68e-06" constant="true"/>
      <parameter metaid="COPASI425" id="k_AdAdra2a_LvAgt" name="k_AdAdra2a_LvAgt" value="-0.0021018" constant="true"/>
      <parameter metaid="COPASI426" id="k_AdAdra2a_LvAgtr1" name="k_AdAdra2a_LvAgtr1" value="0" constant="true"/>
      <parameter metaid="COPASI427" id="k_AdAdra2a_LvAgtrap" name="k_AdAdra2a_LvAgtrap" value="-0.041012" constant="true"/>
      <parameter metaid="COPASI428" id="k_AdAdra2a_LvCacna1d" name="k_AdAdra2a_LvCacna1d" value="-0.0027379" constant="true"/>
      <parameter metaid="COPASI429" id="k_AdAdra2a_LvCcl5" name="k_AdAdra2a_LvCcl5" value="-0.0005174" constant="true"/>
      <parameter metaid="COPASI430" id="k_AdAdra2a_LvCxcr3" name="k_AdAdra2a_LvCxcr3" value="0.019684" constant="true"/>
      <parameter metaid="COPASI431" id="k_AdAdra2a_LvDbh" name="k_AdAdra2a_LvDbh" value="0.013951" constant="true"/>
      <parameter metaid="COPASI432" id="k_AdAdra2a_LvGja1" name="k_AdAdra2a_LvGja1" value="3.84e-06" constant="true"/>
      <parameter metaid="COPASI433" id="k_AdAdra2a_LvHmgb1" name="k_AdAdra2a_LvHmgb1" value="-0.017409" constant="true"/>
      <parameter metaid="COPASI434" id="k_AdAdra2a_LvIl10" name="k_AdAdra2a_LvIl10" value="0.043987" constant="true"/>
      <parameter metaid="COPASI435" id="k_AdAdra2a_LvIl1a" name="k_AdAdra2a_LvIl1a" value="-9.8e-05" constant="true"/>
      <parameter metaid="COPASI436" id="k_AdAdra2a_LvIl1b" name="k_AdAdra2a_LvIl1b" value="-0.0089838" constant="true"/>
      <parameter metaid="COPASI437" id="k_AdAdra2a_LvIl6" name="k_AdAdra2a_LvIl6" value="5.05e-06" constant="true"/>
      <parameter metaid="COPASI438" id="k_AdAdra2a_LvRen" name="k_AdAdra2a_LvRen" value="0.00066338" constant="true"/>
      <parameter metaid="COPASI439" id="k_AdAdra2a_LvTgfb1" name="k_AdAdra2a_LvTgfb1" value="-0.0021904" constant="true"/>
      <parameter metaid="COPASI440" id="k_AdAdra2a_LvTh" name="k_AdAdra2a_LvTh" value="-7.13e-05" constant="true"/>
      <parameter metaid="COPASI441" id="k_AdAdra2a_LvTnf" name="k_AdAdra2a_LvTnf" value="0.016905" constant="true"/>
      <parameter metaid="COPASI442" id="k_AdAdrb1_AdAce" name="k_AdAdrb1_AdAce" value="-0.00027319" constant="true"/>
      <parameter metaid="COPASI443" id="k_AdAdrb1_AdAdra1a" name="k_AdAdrb1_AdAdra1a" value="8.88e-05" constant="true"/>
      <parameter metaid="COPASI444" id="k_AdAdrb1_AdAdra2a" name="k_AdAdrb1_AdAdra2a" value="0" constant="true"/>
      <parameter metaid="COPASI445" id="k_AdAdrb1_AdAdrb1" name="k_AdAdrb1_AdAdrb1" value="4.75e-05" constant="true"/>
      <parameter metaid="COPASI446" id="k_AdAdrb1_AdAdrb2" name="k_AdAdrb1_AdAdrb2" value="-0.004033" constant="true"/>
      <parameter metaid="COPASI447" id="k_AdAdrb1_AdAgt" name="k_AdAdrb1_AdAgt" value="0.059452" constant="true"/>
      <parameter metaid="COPASI448" id="k_AdAdrb1_AdAgtr1" name="k_AdAdrb1_AdAgtr1" value="-0.00086756" constant="true"/>
      <parameter metaid="COPASI449" id="k_AdAdrb1_AdAgtrap" name="k_AdAdrb1_AdAgtrap" value="-3.44e-05" constant="true"/>
      <parameter metaid="COPASI450" id="k_AdAdrb1_AdCacna1d" name="k_AdAdrb1_AdCacna1d" value="0.076089" constant="true"/>
      <parameter metaid="COPASI451" id="k_AdAdrb1_AdCcl5" name="k_AdAdrb1_AdCcl5" value="7.83e-05" constant="true"/>
      <parameter metaid="COPASI452" id="k_AdAdrb1_AdCxcr3" name="k_AdAdrb1_AdCxcr3" value="-0.028463" constant="true"/>
      <parameter metaid="COPASI453" id="k_AdAdrb1_AdDbh" name="k_AdAdrb1_AdDbh" value="0" constant="true"/>
      <parameter metaid="COPASI454" id="k_AdAdrb1_AdGja1" name="k_AdAdrb1_AdGja1" value="-0.0032623" constant="true"/>
      <parameter metaid="COPASI455" id="k_AdAdrb1_AdHmgb1" name="k_AdAdrb1_AdHmgb1" value="2e-05" constant="true"/>
      <parameter metaid="COPASI456" id="k_AdAdrb1_AdIl10" name="k_AdAdrb1_AdIl10" value="-0.046364" constant="true"/>
      <parameter metaid="COPASI457" id="k_AdAdrb1_AdIl1a" name="k_AdAdrb1_AdIl1a" value="0.014939" constant="true"/>
      <parameter metaid="COPASI458" id="k_AdAdrb1_AdIl1b" name="k_AdAdrb1_AdIl1b" value="-0.00066462" constant="true"/>
      <parameter metaid="COPASI459" id="k_AdAdrb1_AdIl6" name="k_AdAdrb1_AdIl6" value="0.00085461" constant="true"/>
      <parameter metaid="COPASI460" id="k_AdAdrb1_AdRen" name="k_AdAdrb1_AdRen" value="0.12075" constant="true"/>
      <parameter metaid="COPASI461" id="k_AdAdrb1_AdTgfb1" name="k_AdAdrb1_AdTgfb1" value="-0.025586" constant="true"/>
      <parameter metaid="COPASI462" id="k_AdAdrb1_AdTh" name="k_AdAdrb1_AdTh" value="0.00026945" constant="true"/>
      <parameter metaid="COPASI463" id="k_AdAdrb1_AdTnf" name="k_AdAdrb1_AdTnf" value="-0.031953" constant="true"/>
      <parameter metaid="COPASI464" id="k_AdAdrb1_BsAce" name="k_AdAdrb1_BsAce" value="-0.059999" constant="true"/>
      <parameter metaid="COPASI465" id="k_AdAdrb1_BsAdra1a" name="k_AdAdrb1_BsAdra1a" value="-0.0067936" constant="true"/>
      <parameter metaid="COPASI466" id="k_AdAdrb1_BsAdra2a" name="k_AdAdrb1_BsAdra2a" value="0" constant="true"/>
      <parameter metaid="COPASI467" id="k_AdAdrb1_BsAdrb1" name="k_AdAdrb1_BsAdrb1" value="-0.016524" constant="true"/>
      <parameter metaid="COPASI468" id="k_AdAdrb1_BsAdrb2" name="k_AdAdrb1_BsAdrb2" value="0.016713" constant="true"/>
      <parameter metaid="COPASI469" id="k_AdAdrb1_BsAgt" name="k_AdAdrb1_BsAgt" value="0.11219" constant="true"/>
      <parameter metaid="COPASI470" id="k_AdAdrb1_BsAgtr1" name="k_AdAdrb1_BsAgtr1" value="0.00040226" constant="true"/>
      <parameter metaid="COPASI471" id="k_AdAdrb1_BsAgtrap" name="k_AdAdrb1_BsAgtrap" value="0" constant="true"/>
      <parameter metaid="COPASI472" id="k_AdAdrb1_BsCacna1d" name="k_AdAdrb1_BsCacna1d" value="4.22e-05" constant="true"/>
      <parameter metaid="COPASI473" id="k_AdAdrb1_BsCcl5" name="k_AdAdrb1_BsCcl5" value="0" constant="true"/>
      <parameter metaid="COPASI474" id="k_AdAdrb1_BsCxcr3" name="k_AdAdrb1_BsCxcr3" value="0" constant="true"/>
      <parameter metaid="COPASI475" id="k_AdAdrb1_BsDbh" name="k_AdAdrb1_BsDbh" value="-0.00012015" constant="true"/>
      <parameter metaid="COPASI476" id="k_AdAdrb1_BsGja1" name="k_AdAdrb1_BsGja1" value="0" constant="true"/>
      <parameter metaid="COPASI477" id="k_AdAdrb1_BsHmgb1" name="k_AdAdrb1_BsHmgb1" value="0" constant="true"/>
      <parameter metaid="COPASI478" id="k_AdAdrb1_BsIl10" name="k_AdAdrb1_BsIl10" value="0.012891" constant="true"/>
      <parameter metaid="COPASI479" id="k_AdAdrb1_BsIl1a" name="k_AdAdrb1_BsIl1a" value="0.046915" constant="true"/>
      <parameter metaid="COPASI480" id="k_AdAdrb1_BsIl1b" name="k_AdAdrb1_BsIl1b" value="-0.00033326" constant="true"/>
      <parameter metaid="COPASI481" id="k_AdAdrb1_BsIl6" name="k_AdAdrb1_BsIl6" value="1.83e-05" constant="true"/>
      <parameter metaid="COPASI482" id="k_AdAdrb1_BsRen" name="k_AdAdrb1_BsRen" value="0" constant="true"/>
      <parameter metaid="COPASI483" id="k_AdAdrb1_BsTgfb1" name="k_AdAdrb1_BsTgfb1" value="-0.00037258" constant="true"/>
      <parameter metaid="COPASI484" id="k_AdAdrb1_BsTh" name="k_AdAdrb1_BsTh" value="0.0401" constant="true"/>
      <parameter metaid="COPASI485" id="k_AdAdrb1_BsTnf" name="k_AdAdrb1_BsTnf" value="-1.51e-05" constant="true"/>
      <parameter metaid="COPASI486" id="k_AdAdrb1_KdAce" name="k_AdAdrb1_KdAce" value="0.023938" constant="true"/>
      <parameter metaid="COPASI487" id="k_AdAdrb1_KdAdra1a" name="k_AdAdrb1_KdAdra1a" value="0.027655" constant="true"/>
      <parameter metaid="COPASI488" id="k_AdAdrb1_KdAdra2a" name="k_AdAdrb1_KdAdra2a" value="0" constant="true"/>
      <parameter metaid="COPASI489" id="k_AdAdrb1_KdAdrb1" name="k_AdAdrb1_KdAdrb1" value="0" constant="true"/>
      <parameter metaid="COPASI490" id="k_AdAdrb1_KdAdrb2" name="k_AdAdrb1_KdAdrb2" value="0.019416" constant="true"/>
      <parameter metaid="COPASI491" id="k_AdAdrb1_KdAgt" name="k_AdAdrb1_KdAgt" value="-0.054036" constant="true"/>
      <parameter metaid="COPASI492" id="k_AdAdrb1_KdAgtr1" name="k_AdAdrb1_KdAgtr1" value="0.00022018" constant="true"/>
      <parameter metaid="COPASI493" id="k_AdAdrb1_KdAgtrap" name="k_AdAdrb1_KdAgtrap" value="0" constant="true"/>
      <parameter metaid="COPASI494" id="k_AdAdrb1_KdCacna1d" name="k_AdAdrb1_KdCacna1d" value="-0.052899" constant="true"/>
      <parameter metaid="COPASI495" id="k_AdAdrb1_KdCcl5" name="k_AdAdrb1_KdCcl5" value="0.043674" constant="true"/>
      <parameter metaid="COPASI496" id="k_AdAdrb1_KdCxcr3" name="k_AdAdrb1_KdCxcr3" value="-0.00027755" constant="true"/>
      <parameter metaid="COPASI497" id="k_AdAdrb1_KdDbh" name="k_AdAdrb1_KdDbh" value="0" constant="true"/>
      <parameter metaid="COPASI498" id="k_AdAdrb1_KdGja1" name="k_AdAdrb1_KdGja1" value="0.034837" constant="true"/>
      <parameter metaid="COPASI499" id="k_AdAdrb1_KdHmgb1" name="k_AdAdrb1_KdHmgb1" value="0.013267" constant="true"/>
      <parameter metaid="COPASI500" id="k_AdAdrb1_KdIl10" name="k_AdAdrb1_KdIl10" value="-0.061359" constant="true"/>
      <parameter metaid="COPASI501" id="k_AdAdrb1_KdIl1a" name="k_AdAdrb1_KdIl1a" value="-0.0094429" constant="true"/>
      <parameter metaid="COPASI502" id="k_AdAdrb1_KdIl1b" name="k_AdAdrb1_KdIl1b" value="0.06278" constant="true"/>
      <parameter metaid="COPASI503" id="k_AdAdrb1_KdIl6" name="k_AdAdrb1_KdIl6" value="0" constant="true"/>
      <parameter metaid="COPASI504" id="k_AdAdrb1_KdRen" name="k_AdAdrb1_KdRen" value="-0.046949" constant="true"/>
      <parameter metaid="COPASI505" id="k_AdAdrb1_KdTgfb1" name="k_AdAdrb1_KdTgfb1" value="0.017937" constant="true"/>
      <parameter metaid="COPASI506" id="k_AdAdrb1_KdTh" name="k_AdAdrb1_KdTh" value="0.0041561" constant="true"/>
      <parameter metaid="COPASI507" id="k_AdAdrb1_KdTnf" name="k_AdAdrb1_KdTnf" value="-2.05e-05" constant="true"/>
      <parameter metaid="COPASI508" id="k_AdAdrb1_LiAce" name="k_AdAdrb1_LiAce" value="0.013715" constant="true"/>
      <parameter metaid="COPASI509" id="k_AdAdrb1_LiAdra1a" name="k_AdAdrb1_LiAdra1a" value="0" constant="true"/>
      <parameter metaid="COPASI510" id="k_AdAdrb1_LiAdra2a" name="k_AdAdrb1_LiAdra2a" value="0.00058309" constant="true"/>
      <parameter metaid="COPASI511" id="k_AdAdrb1_LiAdrb1" name="k_AdAdrb1_LiAdrb1" value="-0.0016276" constant="true"/>
      <parameter metaid="COPASI512" id="k_AdAdrb1_LiAdrb2" name="k_AdAdrb1_LiAdrb2" value="0.00038951" constant="true"/>
      <parameter metaid="COPASI513" id="k_AdAdrb1_LiAgt" name="k_AdAdrb1_LiAgt" value="0.0060164" constant="true"/>
      <parameter metaid="COPASI514" id="k_AdAdrb1_LiAgtr1" name="k_AdAdrb1_LiAgtr1" value="-0.0061782" constant="true"/>
      <parameter metaid="COPASI515" id="k_AdAdrb1_LiAgtrap" name="k_AdAdrb1_LiAgtrap" value="-0.00015601" constant="true"/>
      <parameter metaid="COPASI516" id="k_AdAdrb1_LiCacna1d" name="k_AdAdrb1_LiCacna1d" value="0" constant="true"/>
      <parameter metaid="COPASI517" id="k_AdAdrb1_LiCcl5" name="k_AdAdrb1_LiCcl5" value="-0.048779" constant="true"/>
      <parameter metaid="COPASI518" id="k_AdAdrb1_LiCxcr3" name="k_AdAdrb1_LiCxcr3" value="-0.00027491" constant="true"/>
      <parameter metaid="COPASI519" id="k_AdAdrb1_LiDbh" name="k_AdAdrb1_LiDbh" value="-1.86e-05" constant="true"/>
      <parameter metaid="COPASI520" id="k_AdAdrb1_LiGja1" name="k_AdAdrb1_LiGja1" value="0.10727" constant="true"/>
      <parameter metaid="COPASI521" id="k_AdAdrb1_LiHmgb1" name="k_AdAdrb1_LiHmgb1" value="-5.66e-05" constant="true"/>
      <parameter metaid="COPASI522" id="k_AdAdrb1_LiIl10" name="k_AdAdrb1_LiIl10" value="0.055795" constant="true"/>
      <parameter metaid="COPASI523" id="k_AdAdrb1_LiIl1a" name="k_AdAdrb1_LiIl1a" value="0.011868" constant="true"/>
      <parameter metaid="COPASI524" id="k_AdAdrb1_LiIl1b" name="k_AdAdrb1_LiIl1b" value="0" constant="true"/>
      <parameter metaid="COPASI525" id="k_AdAdrb1_LiIl6" name="k_AdAdrb1_LiIl6" value="-7.6e-07" constant="true"/>
      <parameter metaid="COPASI526" id="k_AdAdrb1_LiRen" name="k_AdAdrb1_LiRen" value="0.12224" constant="true"/>
      <parameter metaid="COPASI527" id="k_AdAdrb1_LiTgfb1" name="k_AdAdrb1_LiTgfb1" value="-0.039417" constant="true"/>
      <parameter metaid="COPASI528" id="k_AdAdrb1_LiTh" name="k_AdAdrb1_LiTh" value="0.032174" constant="true"/>
      <parameter metaid="COPASI529" id="k_AdAdrb1_LiTnf" name="k_AdAdrb1_LiTnf" value="0.00099405" constant="true"/>
      <parameter metaid="COPASI530" id="k_AdAdrb1_LvAce" name="k_AdAdrb1_LvAce" value="0" constant="true"/>
      <parameter metaid="COPASI531" id="k_AdAdrb1_LvAdra1a" name="k_AdAdrb1_LvAdra1a" value="-0.018223" constant="true"/>
      <parameter metaid="COPASI532" id="k_AdAdrb1_LvAdra2a" name="k_AdAdrb1_LvAdra2a" value="0.0032729" constant="true"/>
      <parameter metaid="COPASI533" id="k_AdAdrb1_LvAdrb1" name="k_AdAdrb1_LvAdrb1" value="-0.036339" constant="true"/>
      <parameter metaid="COPASI534" id="k_AdAdrb1_LvAdrb2" name="k_AdAdrb1_LvAdrb2" value="-0.0017454" constant="true"/>
      <parameter metaid="COPASI535" id="k_AdAdrb1_LvAgt" name="k_AdAdrb1_LvAgt" value="0.000118" constant="true"/>
      <parameter metaid="COPASI536" id="k_AdAdrb1_LvAgtr1" name="k_AdAdrb1_LvAgtr1" value="-6.72e-05" constant="true"/>
      <parameter metaid="COPASI537" id="k_AdAdrb1_LvAgtrap" name="k_AdAdrb1_LvAgtrap" value="0.001472" constant="true"/>
      <parameter metaid="COPASI538" id="k_AdAdrb1_LvCacna1d" name="k_AdAdrb1_LvCacna1d" value="0.056028" constant="true"/>
      <parameter metaid="COPASI539" id="k_AdAdrb1_LvCcl5" name="k_AdAdrb1_LvCcl5" value="0.00014903" constant="true"/>
      <parameter metaid="COPASI540" id="k_AdAdrb1_LvCxcr3" name="k_AdAdrb1_LvCxcr3" value="0" constant="true"/>
      <parameter metaid="COPASI541" id="k_AdAdrb1_LvDbh" name="k_AdAdrb1_LvDbh" value="-0.0097847" constant="true"/>
      <parameter metaid="COPASI542" id="k_AdAdrb1_LvGja1" name="k_AdAdrb1_LvGja1" value="0.0021624" constant="true"/>
      <parameter metaid="COPASI543" id="k_AdAdrb1_LvHmgb1" name="k_AdAdrb1_LvHmgb1" value="0" constant="true"/>
      <parameter metaid="COPASI544" id="k_AdAdrb1_LvIl10" name="k_AdAdrb1_LvIl10" value="-0.087476" constant="true"/>
      <parameter metaid="COPASI545" id="k_AdAdrb1_LvIl1a" name="k_AdAdrb1_LvIl1a" value="0.011051" constant="true"/>
      <parameter metaid="COPASI546" id="k_AdAdrb1_LvIl1b" name="k_AdAdrb1_LvIl1b" value="0" constant="true"/>
      <parameter metaid="COPASI547" id="k_AdAdrb1_LvIl6" name="k_AdAdrb1_LvIl6" value="-3.15e-05" constant="true"/>
      <parameter metaid="COPASI548" id="k_AdAdrb1_LvRen" name="k_AdAdrb1_LvRen" value="-1.6e-06" constant="true"/>
      <parameter metaid="COPASI549" id="k_AdAdrb1_LvTgfb1" name="k_AdAdrb1_LvTgfb1" value="0.0044747" constant="true"/>
      <parameter metaid="COPASI550" id="k_AdAdrb1_LvTh" name="k_AdAdrb1_LvTh" value="0.011247" constant="true"/>
      <parameter metaid="COPASI551" id="k_AdAdrb1_LvTnf" name="k_AdAdrb1_LvTnf" value="-0.082186" constant="true"/>
      <parameter metaid="COPASI552" id="k_AdAdrb2_AdAce" name="k_AdAdrb2_AdAce" value="-0.052381" constant="true"/>
      <parameter metaid="COPASI553" id="k_AdAdrb2_AdAdra1a" name="k_AdAdrb2_AdAdra1a" value="0" constant="true"/>
      <parameter metaid="COPASI554" id="k_AdAdrb2_AdAdra2a" name="k_AdAdrb2_AdAdra2a" value="0" constant="true"/>
      <parameter metaid="COPASI555" id="k_AdAdrb2_AdAdrb1" name="k_AdAdrb2_AdAdrb1" value="0" constant="true"/>
      <parameter metaid="COPASI556" id="k_AdAdrb2_AdAdrb2" name="k_AdAdrb2_AdAdrb2" value="-0.04605" constant="true"/>
      <parameter metaid="COPASI557" id="k_AdAdrb2_AdAgt" name="k_AdAdrb2_AdAgt" value="0.096991" constant="true"/>
      <parameter metaid="COPASI558" id="k_AdAdrb2_AdAgtr1" name="k_AdAdrb2_AdAgtr1" value="-0.00012803" constant="true"/>
      <parameter metaid="COPASI559" id="k_AdAdrb2_AdAgtrap" name="k_AdAdrb2_AdAgtrap" value="0" constant="true"/>
      <parameter metaid="COPASI560" id="k_AdAdrb2_AdCacna1d" name="k_AdAdrb2_AdCacna1d" value="0.13012" constant="true"/>
      <parameter metaid="COPASI561" id="k_AdAdrb2_AdCcl5" name="k_AdAdrb2_AdCcl5" value="0.00014397" constant="true"/>
      <parameter metaid="COPASI562" id="k_AdAdrb2_AdCxcr3" name="k_AdAdrb2_AdCxcr3" value="-0.056107" constant="true"/>
      <parameter metaid="COPASI563" id="k_AdAdrb2_AdDbh" name="k_AdAdrb2_AdDbh" value="0" constant="true"/>
      <parameter metaid="COPASI564" id="k_AdAdrb2_AdGja1" name="k_AdAdrb2_AdGja1" value="-0.0039986" constant="true"/>
      <parameter metaid="COPASI565" id="k_AdAdrb2_AdHmgb1" name="k_AdAdrb2_AdHmgb1" value="0.0038255" constant="true"/>
      <parameter metaid="COPASI566" id="k_AdAdrb2_AdIl10" name="k_AdAdrb2_AdIl10" value="-0.065182" constant="true"/>
      <parameter metaid="COPASI567" id="k_AdAdrb2_AdIl1a" name="k_AdAdrb2_AdIl1a" value="0.025524" constant="true"/>
      <parameter metaid="COPASI568" id="k_AdAdrb2_AdIl1b" name="k_AdAdrb2_AdIl1b" value="-0.0060044" constant="true"/>
      <parameter metaid="COPASI569" id="k_AdAdrb2_AdIl6" name="k_AdAdrb2_AdIl6" value="0.030545" constant="true"/>
      <parameter metaid="COPASI570" id="k_AdAdrb2_AdRen" name="k_AdAdrb2_AdRen" value="0.20044" constant="true"/>
      <parameter metaid="COPASI571" id="k_AdAdrb2_AdTgfb1" name="k_AdAdrb2_AdTgfb1" value="-0.042989" constant="true"/>
      <parameter metaid="COPASI572" id="k_AdAdrb2_AdTh" name="k_AdAdrb2_AdTh" value="8.52e-05" constant="true"/>
      <parameter metaid="COPASI573" id="k_AdAdrb2_AdTnf" name="k_AdAdrb2_AdTnf" value="-0.036486" constant="true"/>
      <parameter metaid="COPASI574" id="k_AdAdrb2_BsAce" name="k_AdAdrb2_BsAce" value="-0.070619" constant="true"/>
      <parameter metaid="COPASI575" id="k_AdAdrb2_BsAdra1a" name="k_AdAdrb2_BsAdra1a" value="-0.0015355" constant="true"/>
      <parameter metaid="COPASI576" id="k_AdAdrb2_BsAdra2a" name="k_AdAdrb2_BsAdra2a" value="2.65e-05" constant="true"/>
      <parameter metaid="COPASI577" id="k_AdAdrb2_BsAdrb1" name="k_AdAdrb2_BsAdrb1" value="-0.0076839" constant="true"/>
      <parameter metaid="COPASI578" id="k_AdAdrb2_BsAdrb2" name="k_AdAdrb2_BsAdrb2" value="-0.00069235" constant="true"/>
      <parameter metaid="COPASI579" id="k_AdAdrb2_BsAgt" name="k_AdAdrb2_BsAgt" value="0.097975" constant="true"/>
      <parameter metaid="COPASI580" id="k_AdAdrb2_BsAgtr1" name="k_AdAdrb2_BsAgtr1" value="0.0047577" constant="true"/>
      <parameter metaid="COPASI581" id="k_AdAdrb2_BsAgtrap" name="k_AdAdrb2_BsAgtrap" value="0" constant="true"/>
      <parameter metaid="COPASI582" id="k_AdAdrb2_BsCacna1d" name="k_AdAdrb2_BsCacna1d" value="0" constant="true"/>
      <parameter metaid="COPASI583" id="k_AdAdrb2_BsCcl5" name="k_AdAdrb2_BsCcl5" value="-0.00033729" constant="true"/>
      <parameter metaid="COPASI584" id="k_AdAdrb2_BsCxcr3" name="k_AdAdrb2_BsCxcr3" value="0" constant="true"/>
      <parameter metaid="COPASI585" id="k_AdAdrb2_BsDbh" name="k_AdAdrb2_BsDbh" value="-1.85e-06" constant="true"/>
      <parameter metaid="COPASI586" id="k_AdAdrb2_BsGja1" name="k_AdAdrb2_BsGja1" value="0" constant="true"/>
      <parameter metaid="COPASI587" id="k_AdAdrb2_BsHmgb1" name="k_AdAdrb2_BsHmgb1" value="0" constant="true"/>
      <parameter metaid="COPASI588" id="k_AdAdrb2_BsIl10" name="k_AdAdrb2_BsIl10" value="0.056208" constant="true"/>
      <parameter metaid="COPASI589" id="k_AdAdrb2_BsIl1a" name="k_AdAdrb2_BsIl1a" value="0.046152" constant="true"/>
      <parameter metaid="COPASI590" id="k_AdAdrb2_BsIl1b" name="k_AdAdrb2_BsIl1b" value="-0.034916" constant="true"/>
      <parameter metaid="COPASI591" id="k_AdAdrb2_BsIl6" name="k_AdAdrb2_BsIl6" value="-1.82e-05" constant="true"/>
      <parameter metaid="COPASI592" id="k_AdAdrb2_BsRen" name="k_AdAdrb2_BsRen" value="3.62e-05" constant="true"/>
      <parameter metaid="COPASI593" id="k_AdAdrb2_BsTgfb1" name="k_AdAdrb2_BsTgfb1" value="-0.0080918" constant="true"/>
      <parameter metaid="COPASI594" id="k_AdAdrb2_BsTh" name="k_AdAdrb2_BsTh" value="0.0043591" constant="true"/>
      <parameter metaid="COPASI595" id="k_AdAdrb2_BsTnf" name="k_AdAdrb2_BsTnf" value="-0.0030221" constant="true"/>
      <parameter metaid="COPASI596" id="k_AdAdrb2_KdAce" name="k_AdAdrb2_KdAce" value="0.019526" constant="true"/>
      <parameter metaid="COPASI597" id="k_AdAdrb2_KdAdra1a" name="k_AdAdrb2_KdAdra1a" value="0.00063457" constant="true"/>
      <parameter metaid="COPASI598" id="k_AdAdrb2_KdAdra2a" name="k_AdAdrb2_KdAdra2a" value="-3.44e-06" constant="true"/>
      <parameter metaid="COPASI599" id="k_AdAdrb2_KdAdrb1" name="k_AdAdrb2_KdAdrb1" value="0" constant="true"/>
      <parameter metaid="COPASI600" id="k_AdAdrb2_KdAdrb2" name="k_AdAdrb2_KdAdrb2" value="0" constant="true"/>
      <parameter metaid="COPASI601" id="k_AdAdrb2_KdAgt" name="k_AdAdrb2_KdAgt" value="-0.035464" constant="true"/>
      <parameter metaid="COPASI602" id="k_AdAdrb2_KdAgtr1" name="k_AdAdrb2_KdAgtr1" value="0.00020866" constant="true"/>
      <parameter metaid="COPASI603" id="k_AdAdrb2_KdAgtrap" name="k_AdAdrb2_KdAgtrap" value="0.00032339" constant="true"/>
      <parameter metaid="COPASI604" id="k_AdAdrb2_KdCacna1d" name="k_AdAdrb2_KdCacna1d" value="-0.059752" constant="true"/>
      <parameter metaid="COPASI605" id="k_AdAdrb2_KdCcl5" name="k_AdAdrb2_KdCcl5" value="0.0071092" constant="true"/>
      <parameter metaid="COPASI606" id="k_AdAdrb2_KdCxcr3" name="k_AdAdrb2_KdCxcr3" value="-0.0084153" constant="true"/>
      <parameter metaid="COPASI607" id="k_AdAdrb2_KdDbh" name="k_AdAdrb2_KdDbh" value="0.00010093" constant="true"/>
      <parameter metaid="COPASI608" id="k_AdAdrb2_KdGja1" name="k_AdAdrb2_KdGja1" value="0.059797" constant="true"/>
      <parameter metaid="COPASI609" id="k_AdAdrb2_KdHmgb1" name="k_AdAdrb2_KdHmgb1" value="0.042518" constant="true"/>
      <parameter metaid="COPASI610" id="k_AdAdrb2_KdIl10" name="k_AdAdrb2_KdIl10" value="-0.080086" constant="true"/>
      <parameter metaid="COPASI611" id="k_AdAdrb2_KdIl1a" name="k_AdAdrb2_KdIl1a" value="-0.019176" constant="true"/>
      <parameter metaid="COPASI612" id="k_AdAdrb2_KdIl1b" name="k_AdAdrb2_KdIl1b" value="0.068091" constant="true"/>
      <parameter metaid="COPASI613" id="k_AdAdrb2_KdIl6" name="k_AdAdrb2_KdIl6" value="0" constant="true"/>
      <parameter metaid="COPASI614" id="k_AdAdrb2_KdRen" name="k_AdAdrb2_KdRen" value="-0.020216" constant="true"/>
      <parameter metaid="COPASI615" id="k_AdAdrb2_KdTgfb1" name="k_AdAdrb2_KdTgfb1" value="3.57e-05" constant="true"/>
      <parameter metaid="COPASI616" id="k_AdAdrb2_KdTh" name="k_AdAdrb2_KdTh" value="0.090782" constant="true"/>
      <parameter metaid="COPASI617" id="k_AdAdrb2_KdTnf" name="k_AdAdrb2_KdTnf" value="-0.00022543" constant="true"/>
      <parameter metaid="COPASI618" id="k_AdAdrb2_LiAce" name="k_AdAdrb2_LiAce" value="0.001915" constant="true"/>
      <parameter metaid="COPASI619" id="k_AdAdrb2_LiAdra1a" name="k_AdAdrb2_LiAdra1a" value="0" constant="true"/>
      <parameter metaid="COPASI620" id="k_AdAdrb2_LiAdra2a" name="k_AdAdrb2_LiAdra2a" value="0" constant="true"/>
      <parameter metaid="COPASI621" id="k_AdAdrb2_LiAdrb1" name="k_AdAdrb2_LiAdrb1" value="-4.77e-05" constant="true"/>
      <parameter metaid="COPASI622" id="k_AdAdrb2_LiAdrb2" name="k_AdAdrb2_LiAdrb2" value="0.0030997" constant="true"/>
      <parameter metaid="COPASI623" id="k_AdAdrb2_LiAgt" name="k_AdAdrb2_LiAgt" value="0" constant="true"/>
      <parameter metaid="COPASI624" id="k_AdAdrb2_LiAgtr1" name="k_AdAdrb2_LiAgtr1" value="-0.083234" constant="true"/>
      <parameter metaid="COPASI625" id="k_AdAdrb2_LiAgtrap" name="k_AdAdrb2_LiAgtrap" value="-0.07382" constant="true"/>
      <parameter metaid="COPASI626" id="k_AdAdrb2_LiCacna1d" name="k_AdAdrb2_LiCacna1d" value="0" constant="true"/>
      <parameter metaid="COPASI627" id="k_AdAdrb2_LiCcl5" name="k_AdAdrb2_LiCcl5" value="-4.59e-05" constant="true"/>
      <parameter metaid="COPASI628" id="k_AdAdrb2_LiCxcr3" name="k_AdAdrb2_LiCxcr3" value="-3.97e-06" constant="true"/>
      <parameter metaid="COPASI629" id="k_AdAdrb2_LiDbh" name="k_AdAdrb2_LiDbh" value="0.026506" constant="true"/>
      <parameter metaid="COPASI630" id="k_AdAdrb2_LiGja1" name="k_AdAdrb2_LiGja1" value="0.16428" constant="true"/>
      <parameter metaid="COPASI631" id="k_AdAdrb2_LiHmgb1" name="k_AdAdrb2_LiHmgb1" value="-0.0026729" constant="true"/>
      <parameter metaid="COPASI632" id="k_AdAdrb2_LiIl10" name="k_AdAdrb2_LiIl10" value="0.10084" constant="true"/>
      <parameter metaid="COPASI633" id="k_AdAdrb2_LiIl1a" name="k_AdAdrb2_LiIl1a" value="0.060132" constant="true"/>
      <parameter metaid="COPASI634" id="k_AdAdrb2_LiIl1b" name="k_AdAdrb2_LiIl1b" value="1.56e-05" constant="true"/>
      <parameter metaid="COPASI635" id="k_AdAdrb2_LiIl6" name="k_AdAdrb2_LiIl6" value="-0.00022849" constant="true"/>
      <parameter metaid="COPASI636" id="k_AdAdrb2_LiRen" name="k_AdAdrb2_LiRen" value="0.12683" constant="true"/>
      <parameter metaid="COPASI637" id="k_AdAdrb2_LiTgfb1" name="k_AdAdrb2_LiTgfb1" value="-0.018382" constant="true"/>
      <parameter metaid="COPASI638" id="k_AdAdrb2_LiTh" name="k_AdAdrb2_LiTh" value="0.096425" constant="true"/>
      <parameter metaid="COPASI639" id="k_AdAdrb2_LiTnf" name="k_AdAdrb2_LiTnf" value="0.052233" constant="true"/>
      <parameter metaid="COPASI640" id="k_AdAdrb2_LvAce" name="k_AdAdrb2_LvAce" value="0" constant="true"/>
      <parameter metaid="COPASI641" id="k_AdAdrb2_LvAdra1a" name="k_AdAdrb2_LvAdra1a" value="2.54e-05" constant="true"/>
      <parameter metaid="COPASI642" id="k_AdAdrb2_LvAdra2a" name="k_AdAdrb2_LvAdra2a" value="0.031897" constant="true"/>
      <parameter metaid="COPASI643" id="k_AdAdrb2_LvAdrb1" name="k_AdAdrb2_LvAdrb1" value="-0.045818" constant="true"/>
      <parameter metaid="COPASI644" id="k_AdAdrb2_LvAdrb2" name="k_AdAdrb2_LvAdrb2" value="-0.0044524" constant="true"/>
      <parameter metaid="COPASI645" id="k_AdAdrb2_LvAgt" name="k_AdAdrb2_LvAgt" value="0.020646" constant="true"/>
      <parameter metaid="COPASI646" id="k_AdAdrb2_LvAgtr1" name="k_AdAdrb2_LvAgtr1" value="-2.7e-05" constant="true"/>
      <parameter metaid="COPASI647" id="k_AdAdrb2_LvAgtrap" name="k_AdAdrb2_LvAgtrap" value="4.99e-05" constant="true"/>
      <parameter metaid="COPASI648" id="k_AdAdrb2_LvCacna1d" name="k_AdAdrb2_LvCacna1d" value="0.084293" constant="true"/>
      <parameter metaid="COPASI649" id="k_AdAdrb2_LvCcl5" name="k_AdAdrb2_LvCcl5" value="0.037364" constant="true"/>
      <parameter metaid="COPASI650" id="k_AdAdrb2_LvCxcr3" name="k_AdAdrb2_LvCxcr3" value="-0.04802" constant="true"/>
      <parameter metaid="COPASI651" id="k_AdAdrb2_LvDbh" name="k_AdAdrb2_LvDbh" value="-0.041552" constant="true"/>
      <parameter metaid="COPASI652" id="k_AdAdrb2_LvGja1" name="k_AdAdrb2_LvGja1" value="0.0015907" constant="true"/>
      <parameter metaid="COPASI653" id="k_AdAdrb2_LvHmgb1" name="k_AdAdrb2_LvHmgb1" value="0" constant="true"/>
      <parameter metaid="COPASI654" id="k_AdAdrb2_LvIl10" name="k_AdAdrb2_LvIl10" value="-0.12837" constant="true"/>
      <parameter metaid="COPASI655" id="k_AdAdrb2_LvIl1a" name="k_AdAdrb2_LvIl1a" value="0.064334" constant="true"/>
      <parameter metaid="COPASI656" id="k_AdAdrb2_LvIl1b" name="k_AdAdrb2_LvIl1b" value="0.0065668" constant="true"/>
      <parameter metaid="COPASI657" id="k_AdAdrb2_LvIl6" name="k_AdAdrb2_LvIl6" value="-0.0004035" constant="true"/>
      <parameter metaid="COPASI658" id="k_AdAdrb2_LvRen" name="k_AdAdrb2_LvRen" value="3.57e-06" constant="true"/>
      <parameter metaid="COPASI659" id="k_AdAdrb2_LvTgfb1" name="k_AdAdrb2_LvTgfb1" value="0.0092147" constant="true"/>
      <parameter metaid="COPASI660" id="k_AdAdrb2_LvTh" name="k_AdAdrb2_LvTh" value="0.00065215" constant="true"/>
      <parameter metaid="COPASI661" id="k_AdAdrb2_LvTnf" name="k_AdAdrb2_LvTnf" value="-0.088724" constant="true"/>
      <parameter metaid="COPASI662" id="k_AdAgt_AdAce" name="k_AdAgt_AdAce" value="0.034318" constant="true"/>
      <parameter metaid="COPASI663" id="k_AdAgt_AdAdra1a" name="k_AdAgt_AdAdra1a" value="-4.33e-05" constant="true"/>
      <parameter metaid="COPASI664" id="k_AdAgt_AdAdra2a" name="k_AdAgt_AdAdra2a" value="0" constant="true"/>
      <parameter metaid="COPASI665" id="k_AdAgt_AdAdrb1" name="k_AdAgt_AdAdrb1" value="-0.00012145" constant="true"/>
      <parameter metaid="COPASI666" id="k_AdAgt_AdAdrb2" name="k_AdAgt_AdAdrb2" value="0.040329" constant="true"/>
      <parameter metaid="COPASI667" id="k_AdAgt_AdAgt" name="k_AdAgt_AdAgt" value="-0.080671" constant="true"/>
      <parameter metaid="COPASI668" id="k_AdAgt_AdAgtr1" name="k_AdAgt_AdAgtr1" value="0.00084029" constant="true"/>
      <parameter metaid="COPASI669" id="k_AdAgt_AdAgtrap" name="k_AdAgt_AdAgtrap" value="0.00011649" constant="true"/>
      <parameter metaid="COPASI670" id="k_AdAgt_AdCacna1d" name="k_AdAgt_AdCacna1d" value="-0.08596" constant="true"/>
      <parameter metaid="COPASI671" id="k_AdAgt_AdCcl5" name="k_AdAgt_AdCcl5" value="-8.8e-05" constant="true"/>
      <parameter metaid="COPASI672" id="k_AdAgt_AdCxcr3" name="k_AdAgt_AdCxcr3" value="0.044622" constant="true"/>
      <parameter metaid="COPASI673" id="k_AdAgt_AdDbh" name="k_AdAgt_AdDbh" value="0" constant="true"/>
      <parameter metaid="COPASI674" id="k_AdAgt_AdGja1" name="k_AdAgt_AdGja1" value="0.020732" constant="true"/>
      <parameter metaid="COPASI675" id="k_AdAgt_AdHmgb1" name="k_AdAgt_AdHmgb1" value="-2.75e-05" constant="true"/>
      <parameter metaid="COPASI676" id="k_AdAgt_AdIl10" name="k_AdAgt_AdIl10" value="0.057135" constant="true"/>
      <parameter metaid="COPASI677" id="k_AdAgt_AdIl1a" name="k_AdAgt_AdIl1a" value="-0.0076965" constant="true"/>
      <parameter metaid="COPASI678" id="k_AdAgt_AdIl1b" name="k_AdAgt_AdIl1b" value="0.0081493" constant="true"/>
      <parameter metaid="COPASI679" id="k_AdAgt_AdIl6" name="k_AdAgt_AdIl6" value="-1.3e-05" constant="true"/>
      <parameter metaid="COPASI680" id="k_AdAgt_AdRen" name="k_AdAgt_AdRen" value="-0.16077" constant="true"/>
      <parameter metaid="COPASI681" id="k_AdAgt_AdTgfb1" name="k_AdAgt_AdTgfb1" value="0.060356" constant="true"/>
      <parameter metaid="COPASI682" id="k_AdAgt_AdTh" name="k_AdAgt_AdTh" value="-0.0016115" constant="true"/>
      <parameter metaid="COPASI683" id="k_AdAgt_AdTnf" name="k_AdAgt_AdTnf" value="0.039385" constant="true"/>
      <parameter metaid="COPASI684" id="k_AdAgt_BsAce" name="k_AdAgt_BsAce" value="0.079367" constant="true"/>
      <parameter metaid="COPASI685" id="k_AdAgt_BsAdra1a" name="k_AdAgt_BsAdra1a" value="-0.00035026" constant="true"/>
      <parameter metaid="COPASI686" id="k_AdAgt_BsAdra2a" name="k_AdAgt_BsAdra2a" value="-0.0024784" constant="true"/>
      <parameter metaid="COPASI687" id="k_AdAgt_BsAdrb1" name="k_AdAgt_BsAdrb1" value="0.022143" constant="true"/>
      <parameter metaid="COPASI688" id="k_AdAgt_BsAdrb2" name="k_AdAgt_BsAdrb2" value="0" constant="true"/>
      <parameter metaid="COPASI689" id="k_AdAgt_BsAgt" name="k_AdAgt_BsAgt" value="-0.10188" constant="true"/>
      <parameter metaid="COPASI690" id="k_AdAgt_BsAgtr1" name="k_AdAgt_BsAgtr1" value="-0.0046043" constant="true"/>
      <parameter metaid="COPASI691" id="k_AdAgt_BsAgtrap" name="k_AdAgt_BsAgtrap" value="0" constant="true"/>
      <parameter metaid="COPASI692" id="k_AdAgt_BsCacna1d" name="k_AdAgt_BsCacna1d" value="0" constant="true"/>
      <parameter metaid="COPASI693" id="k_AdAgt_BsCcl5" name="k_AdAgt_BsCcl5" value="4.42e-05" constant="true"/>
      <parameter metaid="COPASI694" id="k_AdAgt_BsCxcr3" name="k_AdAgt_BsCxcr3" value="0" constant="true"/>
      <parameter metaid="COPASI695" id="k_AdAgt_BsDbh" name="k_AdAgt_BsDbh" value="4.39e-05" constant="true"/>
      <parameter metaid="COPASI696" id="k_AdAgt_BsGja1" name="k_AdAgt_BsGja1" value="0" constant="true"/>
      <parameter metaid="COPASI697" id="k_AdAgt_BsHmgb1" name="k_AdAgt_BsHmgb1" value="0" constant="true"/>
      <parameter metaid="COPASI698" id="k_AdAgt_BsIl10" name="k_AdAgt_BsIl10" value="-0.055116" constant="true"/>
      <parameter metaid="COPASI699" id="k_AdAgt_BsIl1a" name="k_AdAgt_BsIl1a" value="-0.067513" constant="true"/>
      <parameter metaid="COPASI700" id="k_AdAgt_BsIl1b" name="k_AdAgt_BsIl1b" value="0.040654" constant="true"/>
      <parameter metaid="COPASI701" id="k_AdAgt_BsIl6" name="k_AdAgt_BsIl6" value="5.43e-05" constant="true"/>
      <parameter metaid="COPASI702" id="k_AdAgt_BsRen" name="k_AdAgt_BsRen" value="0" constant="true"/>
      <parameter metaid="COPASI703" id="k_AdAgt_BsTgfb1" name="k_AdAgt_BsTgfb1" value="0.013015" constant="true"/>
      <parameter metaid="COPASI704" id="k_AdAgt_BsTh" name="k_AdAgt_BsTh" value="-0.012811" constant="true"/>
      <parameter metaid="COPASI705" id="k_AdAgt_BsTnf" name="k_AdAgt_BsTnf" value="0.00056461" constant="true"/>
      <parameter metaid="COPASI706" id="k_AdAgt_KdAce" name="k_AdAgt_KdAce" value="-0.02851" constant="true"/>
      <parameter metaid="COPASI707" id="k_AdAgt_KdAdra1a" name="k_AdAgt_KdAdra1a" value="-0.0020373" constant="true"/>
      <parameter metaid="COPASI708" id="k_AdAgt_KdAdra2a" name="k_AdAgt_KdAdra2a" value="5.16e-06" constant="true"/>
      <parameter metaid="COPASI709" id="k_AdAgt_KdAdrb1" name="k_AdAgt_KdAdrb1" value="0" constant="true"/>
      <parameter metaid="COPASI710" id="k_AdAgt_KdAdrb2" name="k_AdAgt_KdAdrb2" value="0" constant="true"/>
      <parameter metaid="COPASI711" id="k_AdAgt_KdAgt" name="k_AdAgt_KdAgt" value="0.033544" constant="true"/>
      <parameter metaid="COPASI712" id="k_AdAgt_KdAgtr1" name="k_AdAgt_KdAgtr1" value="-0.0046683" constant="true"/>
      <parameter metaid="COPASI713" id="k_AdAgt_KdAgtrap" name="k_AdAgt_KdAgtrap" value="0" constant="true"/>
      <parameter metaid="COPASI714" id="k_AdAgt_KdCacna1d" name="k_AdAgt_KdCacna1d" value="0.010333" constant="true"/>
      <parameter metaid="COPASI715" id="k_AdAgt_KdCcl5" name="k_AdAgt_KdCcl5" value="-0.019493" constant="true"/>
      <parameter metaid="COPASI716" id="k_AdAgt_KdCxcr3" name="k_AdAgt_KdCxcr3" value="0.0035827" constant="true"/>
      <parameter metaid="COPASI717" id="k_AdAgt_KdDbh" name="k_AdAgt_KdDbh" value="0" constant="true"/>
      <parameter metaid="COPASI718" id="k_AdAgt_KdGja1" name="k_AdAgt_KdGja1" value="-0.044338" constant="true"/>
      <parameter metaid="COPASI719" id="k_AdAgt_KdHmgb1" name="k_AdAgt_KdHmgb1" value="-0.044138" constant="true"/>
      <parameter metaid="COPASI720" id="k_AdAgt_KdIl10" name="k_AdAgt_KdIl10" value="0.063147" constant="true"/>
      <parameter metaid="COPASI721" id="k_AdAgt_KdIl1a" name="k_AdAgt_KdIl1a" value="0.011061" constant="true"/>
      <parameter metaid="COPASI722" id="k_AdAgt_KdIl1b" name="k_AdAgt_KdIl1b" value="-0.042624" constant="true"/>
      <parameter metaid="COPASI723" id="k_AdAgt_KdIl6" name="k_AdAgt_KdIl6" value="0" constant="true"/>
      <parameter metaid="COPASI724" id="k_AdAgt_KdRen" name="k_AdAgt_KdRen" value="0.019235" constant="true"/>
      <parameter metaid="COPASI725" id="k_AdAgt_KdTgfb1" name="k_AdAgt_KdTgfb1" value="-0.010226" constant="true"/>
      <parameter metaid="COPASI726" id="k_AdAgt_KdTh" name="k_AdAgt_KdTh" value="-0.067523" constant="true"/>
      <parameter metaid="COPASI727" id="k_AdAgt_KdTnf" name="k_AdAgt_KdTnf" value="0.00016517" constant="true"/>
      <parameter metaid="COPASI728" id="k_AdAgt_LiAce" name="k_AdAgt_LiAce" value="-0.0067821" constant="true"/>
      <parameter metaid="COPASI729" id="k_AdAgt_LiAdra1a" name="k_AdAgt_LiAdra1a" value="0" constant="true"/>
      <parameter metaid="COPASI730" id="k_AdAgt_LiAdra2a" name="k_AdAgt_LiAdra2a" value="-0.0094436" constant="true"/>
      <parameter metaid="COPASI731" id="k_AdAgt_LiAdrb1" name="k_AdAgt_LiAdrb1" value="0.00023324" constant="true"/>
      <parameter metaid="COPASI732" id="k_AdAgt_LiAdrb2" name="k_AdAgt_LiAdrb2" value="-0.0043826" constant="true"/>
      <parameter metaid="COPASI733" id="k_AdAgt_LiAgt" name="k_AdAgt_LiAgt" value="0" constant="true"/>
      <parameter metaid="COPASI734" id="k_AdAgt_LiAgtr1" name="k_AdAgt_LiAgtr1" value="0.042072" constant="true"/>
      <parameter metaid="COPASI735" id="k_AdAgt_LiAgtrap" name="k_AdAgt_LiAgtrap" value="0.061764" constant="true"/>
      <parameter metaid="COPASI736" id="k_AdAgt_LiCacna1d" name="k_AdAgt_LiCacna1d" value="0" constant="true"/>
      <parameter metaid="COPASI737" id="k_AdAgt_LiCcl5" name="k_AdAgt_LiCcl5" value="0.0060364" constant="true"/>
      <parameter metaid="COPASI738" id="k_AdAgt_LiCxcr3" name="k_AdAgt_LiCxcr3" value="6.95e-06" constant="true"/>
      <parameter metaid="COPASI739" id="k_AdAgt_LiDbh" name="k_AdAgt_LiDbh" value="-0.04169" constant="true"/>
      <parameter metaid="COPASI740" id="k_AdAgt_LiGja1" name="k_AdAgt_LiGja1" value="-0.13889" constant="true"/>
      <parameter metaid="COPASI741" id="k_AdAgt_LiHmgb1" name="k_AdAgt_LiHmgb1" value="0.0019248" constant="true"/>
      <parameter metaid="COPASI742" id="k_AdAgt_LiIl10" name="k_AdAgt_LiIl10" value="-0.08835" constant="true"/>
      <parameter metaid="COPASI743" id="k_AdAgt_LiIl1a" name="k_AdAgt_LiIl1a" value="-0.058022" constant="true"/>
      <parameter metaid="COPASI744" id="k_AdAgt_LiIl1b" name="k_AdAgt_LiIl1b" value="0" constant="true"/>
      <parameter metaid="COPASI745" id="k_AdAgt_LiIl6" name="k_AdAgt_LiIl6" value="0" constant="true"/>
      <parameter metaid="COPASI746" id="k_AdAgt_LiRen" name="k_AdAgt_LiRen" value="-0.12316" constant="true"/>
      <parameter metaid="COPASI747" id="k_AdAgt_LiTgfb1" name="k_AdAgt_LiTgfb1" value="0.0077234" constant="true"/>
      <parameter metaid="COPASI748" id="k_AdAgt_LiTh" name="k_AdAgt_LiTh" value="-0.079404" constant="true"/>
      <parameter metaid="COPASI749" id="k_AdAgt_LiTnf" name="k_AdAgt_LiTnf" value="-0.02065" constant="true"/>
      <parameter metaid="COPASI750" id="k_AdAgt_LvAce" name="k_AdAgt_LvAce" value="2.93e-05" constant="true"/>
      <parameter metaid="COPASI751" id="k_AdAgt_LvAdra1a" name="k_AdAgt_LvAdra1a" value="-1.69e-05" constant="true"/>
      <parameter metaid="COPASI752" id="k_AdAgt_LvAdra2a" name="k_AdAgt_LvAdra2a" value="-0.053285" constant="true"/>
      <parameter metaid="COPASI753" id="k_AdAgt_LvAdrb1" name="k_AdAgt_LvAdrb1" value="0.063799" constant="true"/>
      <parameter metaid="COPASI754" id="k_AdAgt_LvAdrb2" name="k_AdAgt_LvAdrb2" value="-9.01e-06" constant="true"/>
      <parameter metaid="COPASI755" id="k_AdAgt_LvAgt" name="k_AdAgt_LvAgt" value="-0.032212" constant="true"/>
      <parameter metaid="COPASI756" id="k_AdAgt_LvAgtr1" name="k_AdAgt_LvAgtr1" value="0.00010283" constant="true"/>
      <parameter metaid="COPASI757" id="k_AdAgt_LvAgtrap" name="k_AdAgt_LvAgtrap" value="-1.35e-05" constant="true"/>
      <parameter metaid="COPASI758" id="k_AdAgt_LvCacna1d" name="k_AdAgt_LvCacna1d" value="-0.068149" constant="true"/>
      <parameter metaid="COPASI759" id="k_AdAgt_LvCcl5" name="k_AdAgt_LvCcl5" value="-0.024585" constant="true"/>
      <parameter metaid="COPASI760" id="k_AdAgt_LvCxcr3" name="k_AdAgt_LvCxcr3" value="0.047857" constant="true"/>
      <parameter metaid="COPASI761" id="k_AdAgt_LvDbh" name="k_AdAgt_LvDbh" value="0.014596" constant="true"/>
      <parameter metaid="COPASI762" id="k_AdAgt_LvGja1" name="k_AdAgt_LvGja1" value="4.55e-06" constant="true"/>
      <parameter metaid="COPASI763" id="k_AdAgt_LvHmgb1" name="k_AdAgt_LvHmgb1" value="0" constant="true"/>
      <parameter metaid="COPASI764" id="k_AdAgt_LvIl10" name="k_AdAgt_LvIl10" value="0.10025" constant="true"/>
      <parameter metaid="COPASI765" id="k_AdAgt_LvIl1a" name="k_AdAgt_LvIl1a" value="-0.062081" constant="true"/>
      <parameter metaid="COPASI766" id="k_AdAgt_LvIl1b" name="k_AdAgt_LvIl1b" value="-0.0014341" constant="true"/>
      <parameter metaid="COPASI767" id="k_AdAgt_LvIl6" name="k_AdAgt_LvIl6" value="0.0029092" constant="true"/>
      <parameter metaid="COPASI768" id="k_AdAgt_LvRen" name="k_AdAgt_LvRen" value="8.91e-05" constant="true"/>
      <parameter metaid="COPASI769" id="k_AdAgt_LvTgfb1" name="k_AdAgt_LvTgfb1" value="-0.0071513" constant="true"/>
      <parameter metaid="COPASI770" id="k_AdAgt_LvTh" name="k_AdAgt_LvTh" value="0" constant="true"/>
      <parameter metaid="COPASI771" id="k_AdAgt_LvTnf" name="k_AdAgt_LvTnf" value="0.071258" constant="true"/>
      <parameter metaid="COPASI772" id="k_AdAgtr1_AdAce" name="k_AdAgtr1_AdAce" value="0.046481" constant="true"/>
      <parameter metaid="COPASI773" id="k_AdAgtr1_AdAdra1a" name="k_AdAgtr1_AdAdra1a" value="-2.56e-05" constant="true"/>
      <parameter metaid="COPASI774" id="k_AdAgtr1_AdAdra2a" name="k_AdAgtr1_AdAdra2a" value="0" constant="true"/>
      <parameter metaid="COPASI775" id="k_AdAgtr1_AdAdrb1" name="k_AdAgtr1_AdAdrb1" value="0" constant="true"/>
      <parameter metaid="COPASI776" id="k_AdAgtr1_AdAdrb2" name="k_AdAgtr1_AdAdrb2" value="0.048816" constant="true"/>
      <parameter metaid="COPASI777" id="k_AdAgtr1_AdAgt" name="k_AdAgtr1_AdAgt" value="-0.079533" constant="true"/>
      <parameter metaid="COPASI778" id="k_AdAgtr1_AdAgtr1" name="k_AdAgtr1_AdAgtr1" value="0.00017596" constant="true"/>
      <parameter metaid="COPASI779" id="k_AdAgtr1_AdAgtrap" name="k_AdAgtr1_AdAgtrap" value="2.67e-05" constant="true"/>
      <parameter metaid="COPASI780" id="k_AdAgtr1_AdCacna1d" name="k_AdAgtr1_AdCacna1d" value="-0.09922" constant="true"/>
      <parameter metaid="COPASI781" id="k_AdAgtr1_AdCcl5" name="k_AdAgtr1_AdCcl5" value="-9.7e-05" constant="true"/>
      <parameter metaid="COPASI782" id="k_AdAgtr1_AdCxcr3" name="k_AdAgtr1_AdCxcr3" value="0.05533" constant="true"/>
      <parameter metaid="COPASI783" id="k_AdAgtr1_AdDbh" name="k_AdAgtr1_AdDbh" value="0" constant="true"/>
      <parameter metaid="COPASI784" id="k_AdAgtr1_AdGja1" name="k_AdAgtr1_AdGja1" value="0.00083936" constant="true"/>
      <parameter metaid="COPASI785" id="k_AdAgtr1_AdHmgb1" name="k_AdAgtr1_AdHmgb1" value="-0.0052448" constant="true"/>
      <parameter metaid="COPASI786" id="k_AdAgtr1_AdIl10" name="k_AdAgtr1_AdIl10" value="0.099831" constant="true"/>
      <parameter metaid="COPASI787" id="k_AdAgtr1_AdIl1a" name="k_AdAgtr1_AdIl1a" value="-9.14e-05" constant="true"/>
      <parameter metaid="COPASI788" id="k_AdAgtr1_AdIl1b" name="k_AdAgtr1_AdIl1b" value="0.0028154" constant="true"/>
      <parameter metaid="COPASI789" id="k_AdAgtr1_AdIl6" name="k_AdAgtr1_AdIl6" value="-0.029187" constant="true"/>
      <parameter metaid="COPASI790" id="k_AdAgtr1_AdRen" name="k_AdAgtr1_AdRen" value="-0.12918" constant="true"/>
      <parameter metaid="COPASI791" id="k_AdAgtr1_AdTgfb1" name="k_AdAgtr1_AdTgfb1" value="0.034259" constant="true"/>
      <parameter metaid="COPASI792" id="k_AdAgtr1_AdTh" name="k_AdAgtr1_AdTh" value="-0.0097049" constant="true"/>
      <parameter metaid="COPASI793" id="k_AdAgtr1_AdTnf" name="k_AdAgtr1_AdTnf" value="0.068739" constant="true"/>
      <parameter metaid="COPASI794" id="k_AdAgtr1_BsAce" name="k_AdAgtr1_BsAce" value="0.053296" constant="true"/>
      <parameter metaid="COPASI795" id="k_AdAgtr1_BsAdra1a" name="k_AdAgtr1_BsAdra1a" value="0.00097865" constant="true"/>
      <parameter metaid="COPASI796" id="k_AdAgtr1_BsAdra2a" name="k_AdAgtr1_BsAdra2a" value="0" constant="true"/>
      <parameter metaid="COPASI797" id="k_AdAgtr1_BsAdrb1" name="k_AdAgtr1_BsAdrb1" value="0.012055" constant="true"/>
      <parameter metaid="COPASI798" id="k_AdAgtr1_BsAdrb2" name="k_AdAgtr1_BsAdrb2" value="-1.47e-05" constant="true"/>
      <parameter metaid="COPASI799" id="k_AdAgtr1_BsAgt" name="k_AdAgtr1_BsAgt" value="-0.093487" constant="true"/>
      <parameter metaid="COPASI800" id="k_AdAgtr1_BsAgtr1" name="k_AdAgtr1_BsAgtr1" value="0" constant="true"/>
      <parameter metaid="COPASI801" id="k_AdAgtr1_BsAgtrap" name="k_AdAgtr1_BsAgtrap" value="8.91e-05" constant="true"/>
      <parameter metaid="COPASI802" id="k_AdAgtr1_BsCacna1d" name="k_AdAgtr1_BsCacna1d" value="0" constant="true"/>
      <parameter metaid="COPASI803" id="k_AdAgtr1_BsCcl5" name="k_AdAgtr1_BsCcl5" value="0.001133" constant="true"/>
      <parameter metaid="COPASI804" id="k_AdAgtr1_BsCxcr3" name="k_AdAgtr1_BsCxcr3" value="0" constant="true"/>
      <parameter metaid="COPASI805" id="k_AdAgtr1_BsDbh" name="k_AdAgtr1_BsDbh" value="-0.0033965" constant="true"/>
      <parameter metaid="COPASI806" id="k_AdAgtr1_BsGja1" name="k_AdAgtr1_BsGja1" value="0" constant="true"/>
      <parameter metaid="COPASI807" id="k_AdAgtr1_BsHmgb1" name="k_AdAgtr1_BsHmgb1" value="0" constant="true"/>
      <parameter metaid="COPASI808" id="k_AdAgtr1_BsIl10" name="k_AdAgtr1_BsIl10" value="-0.015679" constant="true"/>
      <parameter metaid="COPASI809" id="k_AdAgtr1_BsIl1a" name="k_AdAgtr1_BsIl1a" value="-0.020153" constant="true"/>
      <parameter metaid="COPASI810" id="k_AdAgtr1_BsIl1b" name="k_AdAgtr1_BsIl1b" value="0.048905" constant="true"/>
      <parameter metaid="COPASI811" id="k_AdAgtr1_BsIl6" name="k_AdAgtr1_BsIl6" value="2.53e-05" constant="true"/>
      <parameter metaid="COPASI812" id="k_AdAgtr1_BsRen" name="k_AdAgtr1_BsRen" value="0" constant="true"/>
      <parameter metaid="COPASI813" id="k_AdAgtr1_BsTgfb1" name="k_AdAgtr1_BsTgfb1" value="0.010629" constant="true"/>
      <parameter metaid="COPASI814" id="k_AdAgtr1_BsTh" name="k_AdAgtr1_BsTh" value="-0.0064484" constant="true"/>
      <parameter metaid="COPASI815" id="k_AdAgtr1_BsTnf" name="k_AdAgtr1_BsTnf" value="0" constant="true"/>
      <parameter metaid="COPASI816" id="k_AdAgtr1_KdAce" name="k_AdAgtr1_KdAce" value="-0.0092225" constant="true"/>
      <parameter metaid="COPASI817" id="k_AdAgtr1_KdAdra1a" name="k_AdAgtr1_KdAdra1a" value="-0.0013388" constant="true"/>
      <parameter metaid="COPASI818" id="k_AdAgtr1_KdAdra2a" name="k_AdAgtr1_KdAdra2a" value="0" constant="true"/>
      <parameter metaid="COPASI819" id="k_AdAgtr1_KdAdrb1" name="k_AdAgtr1_KdAdrb1" value="0" constant="true"/>
      <parameter metaid="COPASI820" id="k_AdAgtr1_KdAdrb2" name="k_AdAgtr1_KdAdrb2" value="0" constant="true"/>
      <parameter metaid="COPASI821" id="k_AdAgtr1_KdAgt" name="k_AdAgtr1_KdAgt" value="0.051889" constant="true"/>
      <parameter metaid="COPASI822" id="k_AdAgtr1_KdAgtr1" name="k_AdAgtr1_KdAgtr1" value="-9.94e-05" constant="true"/>
      <parameter metaid="COPASI823" id="k_AdAgtr1_KdAgtrap" name="k_AdAgtr1_KdAgtrap" value="-0.00032877" constant="true"/>
      <parameter metaid="COPASI824" id="k_AdAgtr1_KdCacna1d" name="k_AdAgtr1_KdCacna1d" value="0.05349" constant="true"/>
      <parameter metaid="COPASI825" id="k_AdAgtr1_KdCcl5" name="k_AdAgtr1_KdCcl5" value="-0.027815" constant="true"/>
      <parameter metaid="COPASI826" id="k_AdAgtr1_KdCxcr3" name="k_AdAgtr1_KdCxcr3" value="0.0037697" constant="true"/>
      <parameter metaid="COPASI827" id="k_AdAgtr1_KdDbh" name="k_AdAgtr1_KdDbh" value="-0.0070426" constant="true"/>
      <parameter metaid="COPASI828" id="k_AdAgtr1_KdGja1" name="k_AdAgtr1_KdGja1" value="-0.084009" constant="true"/>
      <parameter metaid="COPASI829" id="k_AdAgtr1_KdHmgb1" name="k_AdAgtr1_KdHmgb1" value="-0.0020779" constant="true"/>
      <parameter metaid="COPASI830" id="k_AdAgtr1_KdIl10" name="k_AdAgtr1_KdIl10" value="0.086967" constant="true"/>
      <parameter metaid="COPASI831" id="k_AdAgtr1_KdIl1a" name="k_AdAgtr1_KdIl1a" value="0.034783" constant="true"/>
      <parameter metaid="COPASI832" id="k_AdAgtr1_KdIl1b" name="k_AdAgtr1_KdIl1b" value="-0.032707" constant="true"/>
      <parameter metaid="COPASI833" id="k_AdAgtr1_KdIl6" name="k_AdAgtr1_KdIl6" value="0" constant="true"/>
      <parameter metaid="COPASI834" id="k_AdAgtr1_KdRen" name="k_AdAgtr1_KdRen" value="0.0032422" constant="true"/>
      <parameter metaid="COPASI835" id="k_AdAgtr1_KdTgfb1" name="k_AdAgtr1_KdTgfb1" value="-0.0012764" constant="true"/>
      <parameter metaid="COPASI836" id="k_AdAgtr1_KdTh" name="k_AdAgtr1_KdTh" value="-0.060988" constant="true"/>
      <parameter metaid="COPASI837" id="k_AdAgtr1_KdTnf" name="k_AdAgtr1_KdTnf" value="0.00017197" constant="true"/>
      <parameter metaid="COPASI838" id="k_AdAgtr1_LiAce" name="k_AdAgtr1_LiAce" value="-0.024334" constant="true"/>
      <parameter metaid="COPASI839" id="k_AdAgtr1_LiAdra1a" name="k_AdAgtr1_LiAdra1a" value="0" constant="true"/>
      <parameter metaid="COPASI840" id="k_AdAgtr1_LiAdra2a" name="k_AdAgtr1_LiAdra2a" value="0" constant="true"/>
      <parameter metaid="COPASI841" id="k_AdAgtr1_LiAdrb1" name="k_AdAgtr1_LiAdrb1" value="2.59e-05" constant="true"/>
      <parameter metaid="COPASI842" id="k_AdAgtr1_LiAdrb2" name="k_AdAgtr1_LiAdrb2" value="-1.78e-05" constant="true"/>
      <parameter metaid="COPASI843" id="k_AdAgtr1_LiAgt" name="k_AdAgtr1_LiAgt" value="0" constant="true"/>
      <parameter metaid="COPASI844" id="k_AdAgtr1_LiAgtr1" name="k_AdAgtr1_LiAgtr1" value="0.083635" constant="true"/>
      <parameter metaid="COPASI845" id="k_AdAgtr1_LiAgtrap" name="k_AdAgtr1_LiAgtrap" value="0.043118" constant="true"/>
      <parameter metaid="COPASI846" id="k_AdAgtr1_LiCacna1d" name="k_AdAgtr1_LiCacna1d" value="0" constant="true"/>
      <parameter metaid="COPASI847" id="k_AdAgtr1_LiCcl5" name="k_AdAgtr1_LiCcl5" value="0.0015967" constant="true"/>
      <parameter metaid="COPASI848" id="k_AdAgtr1_LiCxcr3" name="k_AdAgtr1_LiCxcr3" value="0" constant="true"/>
      <parameter metaid="COPASI849" id="k_AdAgtr1_LiDbh" name="k_AdAgtr1_LiDbh" value="-0.027236" constant="true"/>
      <parameter metaid="COPASI850" id="k_AdAgtr1_LiGja1" name="k_AdAgtr1_LiGja1" value="-0.12201" constant="true"/>
      <parameter metaid="COPASI851" id="k_AdAgtr1_LiHmgb1" name="k_AdAgtr1_LiHmgb1" value="8.92e-05" constant="true"/>
      <parameter metaid="COPASI852" id="k_AdAgtr1_LiIl10" name="k_AdAgtr1_LiIl10" value="-0.10058" constant="true"/>
      <parameter metaid="COPASI853" id="k_AdAgtr1_LiIl1a" name="k_AdAgtr1_LiIl1a" value="-0.037509" constant="true"/>
      <parameter metaid="COPASI854" id="k_AdAgtr1_LiIl1b" name="k_AdAgtr1_LiIl1b" value="0" constant="true"/>
      <parameter metaid="COPASI855" id="k_AdAgtr1_LiIl6" name="k_AdAgtr1_LiIl6" value="0" constant="true"/>
      <parameter metaid="COPASI856" id="k_AdAgtr1_LiRen" name="k_AdAgtr1_LiRen" value="-0.073299" constant="true"/>
      <parameter metaid="COPASI857" id="k_AdAgtr1_LiTgfb1" name="k_AdAgtr1_LiTgfb1" value="0.013422" constant="true"/>
      <parameter metaid="COPASI858" id="k_AdAgtr1_LiTh" name="k_AdAgtr1_LiTh" value="-0.058712" constant="true"/>
      <parameter metaid="COPASI859" id="k_AdAgtr1_LiTnf" name="k_AdAgtr1_LiTnf" value="-0.051801" constant="true"/>
      <parameter metaid="COPASI860" id="k_AdAgtr1_LvAce" name="k_AdAgtr1_LvAce" value="0" constant="true"/>
      <parameter metaid="COPASI861" id="k_AdAgtr1_LvAdra1a" name="k_AdAgtr1_LvAdra1a" value="-6.9e-06" constant="true"/>
      <parameter metaid="COPASI862" id="k_AdAgtr1_LvAdra2a" name="k_AdAgtr1_LvAdra2a" value="-0.031018" constant="true"/>
      <parameter metaid="COPASI863" id="k_AdAgtr1_LvAdrb1" name="k_AdAgtr1_LvAdrb1" value="0.02515" constant="true"/>
      <parameter metaid="COPASI864" id="k_AdAgtr1_LvAdrb2" name="k_AdAgtr1_LvAdrb2" value="-1.01e-05" constant="true"/>
      <parameter metaid="COPASI865" id="k_AdAgtr1_LvAgt" name="k_AdAgtr1_LvAgt" value="-0.012936" constant="true"/>
      <parameter metaid="COPASI866" id="k_AdAgtr1_LvAgtr1" name="k_AdAgtr1_LvAgtr1" value="-0.0015444" constant="true"/>
      <parameter metaid="COPASI867" id="k_AdAgtr1_LvAgtrap" name="k_AdAgtr1_LvAgtrap" value="-0.0026228" constant="true"/>
      <parameter metaid="COPASI868" id="k_AdAgtr1_LvCacna1d" name="k_AdAgtr1_LvCacna1d" value="-0.045295" constant="true"/>
      <parameter metaid="COPASI869" id="k_AdAgtr1_LvCcl5" name="k_AdAgtr1_LvCcl5" value="-0.025923" constant="true"/>
      <parameter metaid="COPASI870" id="k_AdAgtr1_LvCxcr3" name="k_AdAgtr1_LvCxcr3" value="0.0066547" constant="true"/>
      <parameter metaid="COPASI871" id="k_AdAgtr1_LvDbh" name="k_AdAgtr1_LvDbh" value="0.049539" constant="true"/>
      <parameter metaid="COPASI872" id="k_AdAgtr1_LvGja1" name="k_AdAgtr1_LvGja1" value="-0.010699" constant="true"/>
      <parameter metaid="COPASI873" id="k_AdAgtr1_LvHmgb1" name="k_AdAgtr1_LvHmgb1" value="0" constant="true"/>
      <parameter metaid="COPASI874" id="k_AdAgtr1_LvIl10" name="k_AdAgtr1_LvIl10" value="0.11598" constant="true"/>
      <parameter metaid="COPASI875" id="k_AdAgtr1_LvIl1a" name="k_AdAgtr1_LvIl1a" value="-0.0020262" constant="true"/>
      <parameter metaid="COPASI876" id="k_AdAgtr1_LvIl1b" name="k_AdAgtr1_LvIl1b" value="-0.0056872" constant="true"/>
      <parameter metaid="COPASI877" id="k_AdAgtr1_LvIl6" name="k_AdAgtr1_LvIl6" value="-0.003363" constant="true"/>
      <parameter metaid="COPASI878" id="k_AdAgtr1_LvRen" name="k_AdAgtr1_LvRen" value="0" constant="true"/>
      <parameter metaid="COPASI879" id="k_AdAgtr1_LvTgfb1" name="k_AdAgtr1_LvTgfb1" value="-0.03401" constant="true"/>
      <parameter metaid="COPASI880" id="k_AdAgtr1_LvTh" name="k_AdAgtr1_LvTh" value="0" constant="true"/>
      <parameter metaid="COPASI881" id="k_AdAgtr1_LvTnf" name="k_AdAgtr1_LvTnf" value="0.086929" constant="true"/>
      <parameter metaid="COPASI882" id="k_AdAgtrap_AdAce" name="k_AdAgtrap_AdAce" value="0" constant="true"/>
      <parameter metaid="COPASI883" id="k_AdAgtrap_AdAdra1a" name="k_AdAgtrap_AdAdra1a" value="-0.00081541" constant="true"/>
      <parameter metaid="COPASI884" id="k_AdAgtrap_AdAdra2a" name="k_AdAgtrap_AdAdra2a" value="-0.025515" constant="true"/>
      <parameter metaid="COPASI885" id="k_AdAgtrap_AdAdrb1" name="k_AdAgtrap_AdAdrb1" value="-0.017296" constant="true"/>
      <parameter metaid="COPASI886" id="k_AdAgtrap_AdAdrb2" name="k_AdAgtrap_AdAdrb2" value="0" constant="true"/>
      <parameter metaid="COPASI887" id="k_AdAgtrap_AdAgt" name="k_AdAgtrap_AdAgt" value="0" constant="true"/>
      <parameter metaid="COPASI888" id="k_AdAgtrap_AdAgtr1" name="k_AdAgtrap_AdAgtr1" value="0" constant="true"/>
      <parameter metaid="COPASI889" id="k_AdAgtrap_AdAgtrap" name="k_AdAgtrap_AdAgtrap" value="0.0035101" constant="true"/>
      <parameter metaid="COPASI890" id="k_AdAgtrap_AdCacna1d" name="k_AdAgtrap_AdCacna1d" value="0" constant="true"/>
      <parameter metaid="COPASI891" id="k_AdAgtrap_AdCcl5" name="k_AdAgtrap_AdCcl5" value="-0.0088259" constant="true"/>
      <parameter metaid="COPASI892" id="k_AdAgtrap_AdCxcr3" name="k_AdAgtrap_AdCxcr3" value="0" constant="true"/>
      <parameter metaid="COPASI893" id="k_AdAgtrap_AdDbh" name="k_AdAgtrap_AdDbh" value="0" constant="true"/>
      <parameter metaid="COPASI894" id="k_AdAgtrap_AdGja1" name="k_AdAgtrap_AdGja1" value="0.0058471" constant="true"/>
      <parameter metaid="COPASI895" id="k_AdAgtrap_AdHmgb1" name="k_AdAgtrap_AdHmgb1" value="0.012963" constant="true"/>
      <parameter metaid="COPASI896" id="k_AdAgtrap_AdIl10" name="k_AdAgtrap_AdIl10" value="0" constant="true"/>
      <parameter metaid="COPASI897" id="k_AdAgtrap_AdIl1a" name="k_AdAgtrap_AdIl1a" value="0" constant="true"/>
      <parameter metaid="COPASI898" id="k_AdAgtrap_AdIl1b" name="k_AdAgtrap_AdIl1b" value="0" constant="true"/>
      <parameter metaid="COPASI899" id="k_AdAgtrap_AdIl6" name="k_AdAgtrap_AdIl6" value="0.021773" constant="true"/>
      <parameter metaid="COPASI900" id="k_AdAgtrap_AdRen" name="k_AdAgtrap_AdRen" value="0" constant="true"/>
      <parameter metaid="COPASI901" id="k_AdAgtrap_AdTgfb1" name="k_AdAgtrap_AdTgfb1" value="2.94e-05" constant="true"/>
      <parameter metaid="COPASI902" id="k_AdAgtrap_AdTh" name="k_AdAgtrap_AdTh" value="0" constant="true"/>
      <parameter metaid="COPASI903" id="k_AdAgtrap_AdTnf" name="k_AdAgtrap_AdTnf" value="0" constant="true"/>
      <parameter metaid="COPASI904" id="k_AdAgtrap_BsAce" name="k_AdAgtrap_BsAce" value="0" constant="true"/>
      <parameter metaid="COPASI905" id="k_AdAgtrap_BsAdra1a" name="k_AdAgtrap_BsAdra1a" value="0.02335" constant="true"/>
      <parameter metaid="COPASI906" id="k_AdAgtrap_BsAdra2a" name="k_AdAgtrap_BsAdra2a" value="0.013139" constant="true"/>
      <parameter metaid="COPASI907" id="k_AdAgtrap_BsAdrb1" name="k_AdAgtrap_BsAdrb1" value="1.12e-05" constant="true"/>
      <parameter metaid="COPASI908" id="k_AdAgtrap_BsAdrb2" name="k_AdAgtrap_BsAdrb2" value="-0.010672" constant="true"/>
      <parameter metaid="COPASI909" id="k_AdAgtrap_BsAgt" name="k_AdAgtrap_BsAgt" value="-0.029367" constant="true"/>
      <parameter metaid="COPASI910" id="k_AdAgtrap_BsAgtr1" name="k_AdAgtrap_BsAgtr1" value="-0.017248" constant="true"/>
      <parameter metaid="COPASI911" id="k_AdAgtrap_BsAgtrap" name="k_AdAgtrap_BsAgtrap" value="0" constant="true"/>
      <parameter metaid="COPASI912" id="k_AdAgtrap_BsCacna1d" name="k_AdAgtrap_BsCacna1d" value="-0.028633" constant="true"/>
      <parameter metaid="COPASI913" id="k_AdAgtrap_BsCcl5" name="k_AdAgtrap_BsCcl5" value="-0.0057759" constant="true"/>
      <parameter metaid="COPASI914" id="k_AdAgtrap_BsCxcr3" name="k_AdAgtrap_BsCxcr3" value="-0.021624" constant="true"/>
      <parameter metaid="COPASI915" id="k_AdAgtrap_BsDbh" name="k_AdAgtrap_BsDbh" value="0" constant="true"/>
      <parameter metaid="COPASI916" id="k_AdAgtrap_BsGja1" name="k_AdAgtrap_BsGja1" value="0.014285" constant="true"/>
      <parameter metaid="COPASI917" id="k_AdAgtrap_BsHmgb1" name="k_AdAgtrap_BsHmgb1" value="-0.02405" constant="true"/>
      <parameter metaid="COPASI918" id="k_AdAgtrap_BsIl10" name="k_AdAgtrap_BsIl10" value="0" constant="true"/>
      <parameter metaid="COPASI919" id="k_AdAgtrap_BsIl1a" name="k_AdAgtrap_BsIl1a" value="-0.025381" constant="true"/>
      <parameter metaid="COPASI920" id="k_AdAgtrap_BsIl1b" name="k_AdAgtrap_BsIl1b" value="-0.02407" constant="true"/>
      <parameter metaid="COPASI921" id="k_AdAgtrap_BsIl6" name="k_AdAgtrap_BsIl6" value="0" constant="true"/>
      <parameter metaid="COPASI922" id="k_AdAgtrap_BsRen" name="k_AdAgtrap_BsRen" value="0.014765" constant="true"/>
      <parameter metaid="COPASI923" id="k_AdAgtrap_BsTgfb1" name="k_AdAgtrap_BsTgfb1" value="-0.0084944" constant="true"/>
      <parameter metaid="COPASI924" id="k_AdAgtrap_BsTh" name="k_AdAgtrap_BsTh" value="-0.019456" constant="true"/>
      <parameter metaid="COPASI925" id="k_AdAgtrap_BsTnf" name="k_AdAgtrap_BsTnf" value="3.11e-05" constant="true"/>
      <parameter metaid="COPASI926" id="k_AdAgtrap_KdAce" name="k_AdAgtrap_KdAce" value="-0.00019251" constant="true"/>
      <parameter metaid="COPASI927" id="k_AdAgtrap_KdAdra1a" name="k_AdAgtrap_KdAdra1a" value="-1.39e-06" constant="true"/>
      <parameter metaid="COPASI928" id="k_AdAgtrap_KdAdra2a" name="k_AdAgtrap_KdAdra2a" value="0" constant="true"/>
      <parameter metaid="COPASI929" id="k_AdAgtrap_KdAdrb1" name="k_AdAgtrap_KdAdrb1" value="0" constant="true"/>
      <parameter metaid="COPASI930" id="k_AdAgtrap_KdAdrb2" name="k_AdAgtrap_KdAdrb2" value="-0.023944" constant="true"/>
      <parameter metaid="COPASI931" id="k_AdAgtrap_KdAgt" name="k_AdAgtrap_KdAgt" value="8.64e-06" constant="true"/>
      <parameter metaid="COPASI932" id="k_AdAgtrap_KdAgtr1" name="k_AdAgtrap_KdAgtr1" value="-0.044316" constant="true"/>
      <parameter metaid="COPASI933" id="k_AdAgtrap_KdAgtrap" name="k_AdAgtrap_KdAgtrap" value="-0.015153" constant="true"/>
      <parameter metaid="COPASI934" id="k_AdAgtrap_KdCacna1d" name="k_AdAgtrap_KdCacna1d" value="0" constant="true"/>
      <parameter metaid="COPASI935" id="k_AdAgtrap_KdCcl5" name="k_AdAgtrap_KdCcl5" value="-0.024881" constant="true"/>
      <parameter metaid="COPASI936" id="k_AdAgtrap_KdCxcr3" name="k_AdAgtrap_KdCxcr3" value="-0.029742" constant="true"/>
      <parameter metaid="COPASI937" id="k_AdAgtrap_KdDbh" name="k_AdAgtrap_KdDbh" value="0.0020778" constant="true"/>
      <parameter metaid="COPASI938" id="k_AdAgtrap_KdGja1" name="k_AdAgtrap_KdGja1" value="0" constant="true"/>
      <parameter metaid="COPASI939" id="k_AdAgtrap_KdHmgb1" name="k_AdAgtrap_KdHmgb1" value="0" constant="true"/>
      <parameter metaid="COPASI940" id="k_AdAgtrap_KdIl10" name="k_AdAgtrap_KdIl10" value="0" constant="true"/>
      <parameter metaid="COPASI941" id="k_AdAgtrap_KdIl1a" name="k_AdAgtrap_KdIl1a" value="0" constant="true"/>
      <parameter metaid="COPASI942" id="k_AdAgtrap_KdIl1b" name="k_AdAgtrap_KdIl1b" value="-0.035018" constant="true"/>
      <parameter metaid="COPASI943" id="k_AdAgtrap_KdIl6" name="k_AdAgtrap_KdIl6" value="-0.014171" constant="true"/>
      <parameter metaid="COPASI944" id="k_AdAgtrap_KdRen" name="k_AdAgtrap_KdRen" value="0.028265" constant="true"/>
      <parameter metaid="COPASI945" id="k_AdAgtrap_KdTgfb1" name="k_AdAgtrap_KdTgfb1" value="-0.0068736" constant="true"/>
      <parameter metaid="COPASI946" id="k_AdAgtrap_KdTh" name="k_AdAgtrap_KdTh" value="0" constant="true"/>
      <parameter metaid="COPASI947" id="k_AdAgtrap_KdTnf" name="k_AdAgtrap_KdTnf" value="-0.047129" constant="true"/>
      <parameter metaid="COPASI948" id="k_AdAgtrap_LiAce" name="k_AdAgtrap_LiAce" value="0" constant="true"/>
      <parameter metaid="COPASI949" id="k_AdAgtrap_LiAdra1a" name="k_AdAgtrap_LiAdra1a" value="-0.027727" constant="true"/>
      <parameter metaid="COPASI950" id="k_AdAgtrap_LiAdra2a" name="k_AdAgtrap_LiAdra2a" value="-5.2e-06" constant="true"/>
      <parameter metaid="COPASI951" id="k_AdAgtrap_LiAdrb1" name="k_AdAgtrap_LiAdrb1" value="0" constant="true"/>
      <parameter metaid="COPASI952" id="k_AdAgtrap_LiAdrb2" name="k_AdAgtrap_LiAdrb2" value="0" constant="true"/>
      <parameter metaid="COPASI953" id="k_AdAgtrap_LiAgt" name="k_AdAgtrap_LiAgt" value="-0.026641" constant="true"/>
      <parameter metaid="COPASI954" id="k_AdAgtrap_LiAgtr1" name="k_AdAgtrap_LiAgtr1" value="0" constant="true"/>
      <parameter metaid="COPASI955" id="k_AdAgtrap_LiAgtrap" name="k_AdAgtrap_LiAgtrap" value="0" constant="true"/>
      <parameter metaid="COPASI956" id="k_AdAgtrap_LiCacna1d" name="k_AdAgtrap_LiCacna1d" value="-0.032982" constant="true"/>
      <parameter metaid="COPASI957" id="k_AdAgtrap_LiCcl5" name="k_AdAgtrap_LiCcl5" value="0.021966" constant="true"/>
      <parameter metaid="COPASI958" id="k_AdAgtrap_LiCxcr3" name="k_AdAgtrap_LiCxcr3" value="0.032798" constant="true"/>
      <parameter metaid="COPASI959" id="k_AdAgtrap_LiDbh" name="k_AdAgtrap_LiDbh" value="0" constant="true"/>
      <parameter metaid="COPASI960" id="k_AdAgtrap_LiGja1" name="k_AdAgtrap_LiGja1" value="0" constant="true"/>
      <parameter metaid="COPASI961" id="k_AdAgtrap_LiHmgb1" name="k_AdAgtrap_LiHmgb1" value="-0.022022" constant="true"/>
      <parameter metaid="COPASI962" id="k_AdAgtrap_LiIl10" name="k_AdAgtrap_LiIl10" value="0" constant="true"/>
      <parameter metaid="COPASI963" id="k_AdAgtrap_LiIl1a" name="k_AdAgtrap_LiIl1a" value="0" constant="true"/>
      <parameter metaid="COPASI964" id="k_AdAgtrap_LiIl1b" name="k_AdAgtrap_LiIl1b" value="0.026978" constant="true"/>
      <parameter metaid="COPASI965" id="k_AdAgtrap_LiIl6" name="k_AdAgtrap_LiIl6" value="0.018335" constant="true"/>
      <parameter metaid="COPASI966" id="k_AdAgtrap_LiRen" name="k_AdAgtrap_LiRen" value="-0.024829" constant="true"/>
      <parameter metaid="COPASI967" id="k_AdAgtrap_LiTgfb1" name="k_AdAgtrap_LiTgfb1" value="5.98e-07" constant="true"/>
      <parameter metaid="COPASI968" id="k_AdAgtrap_LiTh" name="k_AdAgtrap_LiTh" value="0" constant="true"/>
      <parameter metaid="COPASI969" id="k_AdAgtrap_LiTnf" name="k_AdAgtrap_LiTnf" value="0.010598" constant="true"/>
      <parameter metaid="COPASI970" id="k_AdAgtrap_LvAce" name="k_AdAgtrap_LvAce" value="0.017914" constant="true"/>
      <parameter metaid="COPASI971" id="k_AdAgtrap_LvAdra1a" name="k_AdAgtrap_LvAdra1a" value="0.016259" constant="true"/>
      <parameter metaid="COPASI972" id="k_AdAgtrap_LvAdra2a" name="k_AdAgtrap_LvAdra2a" value="0" constant="true"/>
      <parameter metaid="COPASI973" id="k_AdAgtrap_LvAdrb1" name="k_AdAgtrap_LvAdrb1" value="0" constant="true"/>
      <parameter metaid="COPASI974" id="k_AdAgtrap_LvAdrb2" name="k_AdAgtrap_LvAdrb2" value="0" constant="true"/>
      <parameter metaid="COPASI975" id="k_AdAgtrap_LvAgt" name="k_AdAgtrap_LvAgt" value="0" constant="true"/>
      <parameter metaid="COPASI976" id="k_AdAgtrap_LvAgtr1" name="k_AdAgtrap_LvAgtr1" value="0" constant="true"/>
      <parameter metaid="COPASI977" id="k_AdAgtrap_LvAgtrap" name="k_AdAgtrap_LvAgtrap" value="0.010163" constant="true"/>
      <parameter metaid="COPASI978" id="k_AdAgtrap_LvCacna1d" name="k_AdAgtrap_LvCacna1d" value="0" constant="true"/>
      <parameter metaid="COPASI979" id="k_AdAgtrap_LvCcl5" name="k_AdAgtrap_LvCcl5" value="0" constant="true"/>
      <parameter metaid="COPASI980" id="k_AdAgtrap_LvCxcr3" name="k_AdAgtrap_LvCxcr3" value="0" constant="true"/>
      <parameter metaid="COPASI981" id="k_AdAgtrap_LvDbh" name="k_AdAgtrap_LvDbh" value="0" constant="true"/>
      <parameter metaid="COPASI982" id="k_AdAgtrap_LvGja1" name="k_AdAgtrap_LvGja1" value="0" constant="true"/>
      <parameter metaid="COPASI983" id="k_AdAgtrap_LvHmgb1" name="k_AdAgtrap_LvHmgb1" value="0.022985" constant="true"/>
      <parameter metaid="COPASI984" id="k_AdAgtrap_LvIl10" name="k_AdAgtrap_LvIl10" value="0" constant="true"/>
      <parameter metaid="COPASI985" id="k_AdAgtrap_LvIl1a" name="k_AdAgtrap_LvIl1a" value="0" constant="true"/>
      <parameter metaid="COPASI986" id="k_AdAgtrap_LvIl1b" name="k_AdAgtrap_LvIl1b" value="0" constant="true"/>
      <parameter metaid="COPASI987" id="k_AdAgtrap_LvIl6" name="k_AdAgtrap_LvIl6" value="0" constant="true"/>
      <parameter metaid="COPASI988" id="k_AdAgtrap_LvRen" name="k_AdAgtrap_LvRen" value="0" constant="true"/>
      <parameter metaid="COPASI989" id="k_AdAgtrap_LvTgfb1" name="k_AdAgtrap_LvTgfb1" value="2.48e-07" constant="true"/>
      <parameter metaid="COPASI990" id="k_AdAgtrap_LvTh" name="k_AdAgtrap_LvTh" value="-0.0055818" constant="true"/>
      <parameter metaid="COPASI991" id="k_AdAgtrap_LvTnf" name="k_AdAgtrap_LvTnf" value="5.74e-07" constant="true"/>
      <parameter metaid="COPASI992" id="k_AdCacna1d_AdAce" name="k_AdCacna1d_AdAce" value="-0.0010374" constant="true"/>
      <parameter metaid="COPASI993" id="k_AdCacna1d_AdAdra1a" name="k_AdCacna1d_AdAdra1a" value="-0.031771" constant="true"/>
      <parameter metaid="COPASI994" id="k_AdCacna1d_AdAdra2a" name="k_AdCacna1d_AdAdra2a" value="0" constant="true"/>
      <parameter metaid="COPASI995" id="k_AdCacna1d_AdAdrb1" name="k_AdCacna1d_AdAdrb1" value="-0.053847" constant="true"/>
      <parameter metaid="COPASI996" id="k_AdCacna1d_AdAdrb2" name="k_AdCacna1d_AdAdrb2" value="-0.016034" constant="true"/>
      <parameter metaid="COPASI997" id="k_AdCacna1d_AdAgt" name="k_AdCacna1d_AdAgt" value="0.00946" constant="true"/>
      <parameter metaid="COPASI998" id="k_AdCacna1d_AdAgtr1" name="k_AdCacna1d_AdAgtr1" value="-7.37e-06" constant="true"/>
      <parameter metaid="COPASI999" id="k_AdCacna1d_AdAgtrap" name="k_AdCacna1d_AdAgtrap" value="0.023897" constant="true"/>
      <parameter metaid="COPASI1000" id="k_AdCacna1d_AdCacna1d" name="k_AdCacna1d_AdCacna1d" value="3.51e-05" constant="true"/>
      <parameter metaid="COPASI1001" id="k_AdCacna1d_AdCcl5" name="k_AdCacna1d_AdCcl5" value="2.06e-05" constant="true"/>
      <parameter metaid="COPASI1002" id="k_AdCacna1d_AdCxcr3" name="k_AdCacna1d_AdCxcr3" value="-0.0098764" constant="true"/>
      <parameter metaid="COPASI1003" id="k_AdCacna1d_AdDbh" name="k_AdCacna1d_AdDbh" value="0" constant="true"/>
      <parameter metaid="COPASI1004" id="k_AdCacna1d_AdGja1" name="k_AdCacna1d_AdGja1" value="0.013161" constant="true"/>
      <parameter metaid="COPASI1005" id="k_AdCacna1d_AdHmgb1" name="k_AdCacna1d_AdHmgb1" value="0.00062607" constant="true"/>
      <parameter metaid="COPASI1006" id="k_AdCacna1d_AdIl10" name="k_AdCacna1d_AdIl10" value="-0.023398" constant="true"/>
      <parameter metaid="COPASI1007" id="k_AdCacna1d_AdIl1a" name="k_AdCacna1d_AdIl1a" value="3.32e-05" constant="true"/>
      <parameter metaid="COPASI1008" id="k_AdCacna1d_AdIl1b" name="k_AdCacna1d_AdIl1b" value="-0.00024446" constant="true"/>
      <parameter metaid="COPASI1009" id="k_AdCacna1d_AdIl6" name="k_AdCacna1d_AdIl6" value="0.00024575" constant="true"/>
      <parameter metaid="COPASI1010" id="k_AdCacna1d_AdRen" name="k_AdCacna1d_AdRen" value="0.0064997" constant="true"/>
      <parameter metaid="COPASI1011" id="k_AdCacna1d_AdTgfb1" name="k_AdCacna1d_AdTgfb1" value="-0.0010186" constant="true"/>
      <parameter metaid="COPASI1012" id="k_AdCacna1d_AdTh" name="k_AdCacna1d_AdTh" value="0.00075261" constant="true"/>
      <parameter metaid="COPASI1013" id="k_AdCacna1d_AdTnf" name="k_AdCacna1d_AdTnf" value="-0.013139" constant="true"/>
      <parameter metaid="COPASI1014" id="k_AdCacna1d_BsAce" name="k_AdCacna1d_BsAce" value="-0.0011082" constant="true"/>
      <parameter metaid="COPASI1015" id="k_AdCacna1d_BsAdra1a" name="k_AdCacna1d_BsAdra1a" value="-0.00040714" constant="true"/>
      <parameter metaid="COPASI1016" id="k_AdCacna1d_BsAdra2a" name="k_AdCacna1d_BsAdra2a" value="0" constant="true"/>
      <parameter metaid="COPASI1017" id="k_AdCacna1d_BsAdrb1" name="k_AdCacna1d_BsAdrb1" value="-0.00055136" constant="true"/>
      <parameter metaid="COPASI1018" id="k_AdCacna1d_BsAdrb2" name="k_AdCacna1d_BsAdrb2" value="0" constant="true"/>
      <parameter metaid="COPASI1019" id="k_AdCacna1d_BsAgt" name="k_AdCacna1d_BsAgt" value="0.00086416" constant="true"/>
      <parameter metaid="COPASI1020" id="k_AdCacna1d_BsAgtr1" name="k_AdCacna1d_BsAgtr1" value="-0.0080301" constant="true"/>
      <parameter metaid="COPASI1021" id="k_AdCacna1d_BsAgtrap" name="k_AdCacna1d_BsAgtrap" value="-0.024306" constant="true"/>
      <parameter metaid="COPASI1022" id="k_AdCacna1d_BsCacna1d" name="k_AdCacna1d_BsCacna1d" value="0" constant="true"/>
      <parameter metaid="COPASI1023" id="k_AdCacna1d_BsCcl5" name="k_AdCacna1d_BsCcl5" value="-0.022831" constant="true"/>
      <parameter metaid="COPASI1024" id="k_AdCacna1d_BsCxcr3" name="k_AdCacna1d_BsCxcr3" value="0" constant="true"/>
      <parameter metaid="COPASI1025" id="k_AdCacna1d_BsDbh" name="k_AdCacna1d_BsDbh" value="0.020174" constant="true"/>
      <parameter metaid="COPASI1026" id="k_AdCacna1d_BsGja1" name="k_AdCacna1d_BsGja1" value="0" constant="true"/>
      <parameter metaid="COPASI1027" id="k_AdCacna1d_BsHmgb1" name="k_AdCacna1d_BsHmgb1" value="0" constant="true"/>
      <parameter metaid="COPASI1028" id="k_AdCacna1d_BsIl10" name="k_AdCacna1d_BsIl10" value="0.0021803" constant="true"/>
      <parameter metaid="COPASI1029" id="k_AdCacna1d_BsIl1a" name="k_AdCacna1d_BsIl1a" value="-0.00041283" constant="true"/>
      <parameter metaid="COPASI1030" id="k_AdCacna1d_BsIl1b" name="k_AdCacna1d_BsIl1b" value="-0.0044456" constant="true"/>
      <parameter metaid="COPASI1031" id="k_AdCacna1d_BsIl6" name="k_AdCacna1d_BsIl6" value="-1.6e-05" constant="true"/>
      <parameter metaid="COPASI1032" id="k_AdCacna1d_BsRen" name="k_AdCacna1d_BsRen" value="1.35e-05" constant="true"/>
      <parameter metaid="COPASI1033" id="k_AdCacna1d_BsTgfb1" name="k_AdCacna1d_BsTgfb1" value="0" constant="true"/>
      <parameter metaid="COPASI1034" id="k_AdCacna1d_BsTh" name="k_AdCacna1d_BsTh" value="-8.91e-05" constant="true"/>
      <parameter metaid="COPASI1035" id="k_AdCacna1d_BsTnf" name="k_AdCacna1d_BsTnf" value="0.0022825" constant="true"/>
      <parameter metaid="COPASI1036" id="k_AdCacna1d_KdAce" name="k_AdCacna1d_KdAce" value="0" constant="true"/>
      <parameter metaid="COPASI1037" id="k_AdCacna1d_KdAdra1a" name="k_AdCacna1d_KdAdra1a" value="0" constant="true"/>
      <parameter metaid="COPASI1038" id="k_AdCacna1d_KdAdra2a" name="k_AdCacna1d_KdAdra2a" value="0" constant="true"/>
      <parameter metaid="COPASI1039" id="k_AdCacna1d_KdAdrb1" name="k_AdCacna1d_KdAdrb1" value="-0.0001569" constant="true"/>
      <parameter metaid="COPASI1040" id="k_AdCacna1d_KdAdrb2" name="k_AdCacna1d_KdAdrb2" value="0" constant="true"/>
      <parameter metaid="COPASI1041" id="k_AdCacna1d_KdAgt" name="k_AdCacna1d_KdAgt" value="-0.0012427" constant="true"/>
      <parameter metaid="COPASI1042" id="k_AdCacna1d_KdAgtr1" name="k_AdCacna1d_KdAgtr1" value="-0.027569" constant="true"/>
      <parameter metaid="COPASI1043" id="k_AdCacna1d_KdAgtrap" name="k_AdCacna1d_KdAgtrap" value="-0.051161" constant="true"/>
      <parameter metaid="COPASI1044" id="k_AdCacna1d_KdCacna1d" name="k_AdCacna1d_KdCacna1d" value="-0.042878" constant="true"/>
      <parameter metaid="COPASI1045" id="k_AdCacna1d_KdCcl5" name="k_AdCacna1d_KdCcl5" value="9.99e-05" constant="true"/>
      <parameter metaid="COPASI1046" id="k_AdCacna1d_KdCxcr3" name="k_AdCacna1d_KdCxcr3" value="-0.001411" constant="true"/>
      <parameter metaid="COPASI1047" id="k_AdCacna1d_KdDbh" name="k_AdCacna1d_KdDbh" value="0" constant="true"/>
      <parameter metaid="COPASI1048" id="k_AdCacna1d_KdGja1" name="k_AdCacna1d_KdGja1" value="0.036615" constant="true"/>
      <parameter metaid="COPASI1049" id="k_AdCacna1d_KdHmgb1" name="k_AdCacna1d_KdHmgb1" value="5.25e-05" constant="true"/>
      <parameter metaid="COPASI1050" id="k_AdCacna1d_KdIl10" name="k_AdCacna1d_KdIl10" value="-0.020716" constant="true"/>
      <parameter metaid="COPASI1051" id="k_AdCacna1d_KdIl1a" name="k_AdCacna1d_KdIl1a" value="-0.017861" constant="true"/>
      <parameter metaid="COPASI1052" id="k_AdCacna1d_KdIl1b" name="k_AdCacna1d_KdIl1b" value="3.03e-05" constant="true"/>
      <parameter metaid="COPASI1053" id="k_AdCacna1d_KdIl6" name="k_AdCacna1d_KdIl6" value="0" constant="true"/>
      <parameter metaid="COPASI1054" id="k_AdCacna1d_KdRen" name="k_AdCacna1d_KdRen" value="-0.00022159" constant="true"/>
      <parameter metaid="COPASI1055" id="k_AdCacna1d_KdTgfb1" name="k_AdCacna1d_KdTgfb1" value="1.04e-06" constant="true"/>
      <parameter metaid="COPASI1056" id="k_AdCacna1d_KdTh" name="k_AdCacna1d_KdTh" value="0.0034085" constant="true"/>
      <parameter metaid="COPASI1057" id="k_AdCacna1d_KdTnf" name="k_AdCacna1d_KdTnf" value="-0.023649" constant="true"/>
      <parameter metaid="COPASI1058" id="k_AdCacna1d_LiAce" name="k_AdCacna1d_LiAce" value="0.0012759" constant="true"/>
      <parameter metaid="COPASI1059" id="k_AdCacna1d_LiAdra1a" name="k_AdCacna1d_LiAdra1a" value="-5.59e-05" constant="true"/>
      <parameter metaid="COPASI1060" id="k_AdCacna1d_LiAdra2a" name="k_AdCacna1d_LiAdra2a" value="-0.039745" constant="true"/>
      <parameter metaid="COPASI1061" id="k_AdCacna1d_LiAdrb1" name="k_AdCacna1d_LiAdrb1" value="-4.76e-06" constant="true"/>
      <parameter metaid="COPASI1062" id="k_AdCacna1d_LiAdrb2" name="k_AdCacna1d_LiAdrb2" value="0" constant="true"/>
      <parameter metaid="COPASI1063" id="k_AdCacna1d_LiAgt" name="k_AdCacna1d_LiAgt" value="0" constant="true"/>
      <parameter metaid="COPASI1064" id="k_AdCacna1d_LiAgtr1" name="k_AdCacna1d_LiAgtr1" value="-0.0032185" constant="true"/>
      <parameter metaid="COPASI1065" id="k_AdCacna1d_LiAgtrap" name="k_AdCacna1d_LiAgtrap" value="-2.27e-05" constant="true"/>
      <parameter metaid="COPASI1066" id="k_AdCacna1d_LiCacna1d" name="k_AdCacna1d_LiCacna1d" value="-0.027934" constant="true"/>
      <parameter metaid="COPASI1067" id="k_AdCacna1d_LiCcl5" name="k_AdCacna1d_LiCcl5" value="-7.22e-05" constant="true"/>
      <parameter metaid="COPASI1068" id="k_AdCacna1d_LiCxcr3" name="k_AdCacna1d_LiCxcr3" value="-3.2e-06" constant="true"/>
      <parameter metaid="COPASI1069" id="k_AdCacna1d_LiDbh" name="k_AdCacna1d_LiDbh" value="0" constant="true"/>
      <parameter metaid="COPASI1070" id="k_AdCacna1d_LiGja1" name="k_AdCacna1d_LiGja1" value="0.010064" constant="true"/>
      <parameter metaid="COPASI1071" id="k_AdCacna1d_LiHmgb1" name="k_AdCacna1d_LiHmgb1" value="-0.0025517" constant="true"/>
      <parameter metaid="COPASI1072" id="k_AdCacna1d_LiIl10" name="k_AdCacna1d_LiIl10" value="0.028988" constant="true"/>
      <parameter metaid="COPASI1073" id="k_AdCacna1d_LiIl1a" name="k_AdCacna1d_LiIl1a" value="0" constant="true"/>
      <parameter metaid="COPASI1074" id="k_AdCacna1d_LiIl1b" name="k_AdCacna1d_LiIl1b" value="0" constant="true"/>
      <parameter metaid="COPASI1075" id="k_AdCacna1d_LiIl6" name="k_AdCacna1d_LiIl6" value="0" constant="true"/>
      <parameter metaid="COPASI1076" id="k_AdCacna1d_LiRen" name="k_AdCacna1d_LiRen" value="0.00021081" constant="true"/>
      <parameter metaid="COPASI1077" id="k_AdCacna1d_LiTgfb1" name="k_AdCacna1d_LiTgfb1" value="0" constant="true"/>
      <parameter metaid="COPASI1078" id="k_AdCacna1d_LiTh" name="k_AdCacna1d_LiTh" value="3.28e-05" constant="true"/>
      <parameter metaid="COPASI1079" id="k_AdCacna1d_LiTnf" name="k_AdCacna1d_LiTnf" value="0.022771" constant="true"/>
      <parameter metaid="COPASI1080" id="k_AdCacna1d_LvAce" name="k_AdCacna1d_LvAce" value="0.00022991" constant="true"/>
      <parameter metaid="COPASI1081" id="k_AdCacna1d_LvAdra1a" name="k_AdCacna1d_LvAdra1a" value="1.27e-05" constant="true"/>
      <parameter metaid="COPASI1082" id="k_AdCacna1d_LvAdra2a" name="k_AdCacna1d_LvAdra2a" value="0.00074798" constant="true"/>
      <parameter metaid="COPASI1083" id="k_AdCacna1d_LvAdrb1" name="k_AdCacna1d_LvAdrb1" value="0" constant="true"/>
      <parameter metaid="COPASI1084" id="k_AdCacna1d_LvAdrb2" name="k_AdCacna1d_LvAdrb2" value="0.011416" constant="true"/>
      <parameter metaid="COPASI1085" id="k_AdCacna1d_LvAgt" name="k_AdCacna1d_LvAgt" value="2.32e-05" constant="true"/>
      <parameter metaid="COPASI1086" id="k_AdCacna1d_LvAgtr1" name="k_AdCacna1d_LvAgtr1" value="0" constant="true"/>
      <parameter metaid="COPASI1087" id="k_AdCacna1d_LvAgtrap" name="k_AdCacna1d_LvAgtrap" value="1.97e-05" constant="true"/>
      <parameter metaid="COPASI1088" id="k_AdCacna1d_LvCacna1d" name="k_AdCacna1d_LvCacna1d" value="0.0015026" constant="true"/>
      <parameter metaid="COPASI1089" id="k_AdCacna1d_LvCcl5" name="k_AdCacna1d_LvCcl5" value="7.53e-05" constant="true"/>
      <parameter metaid="COPASI1090" id="k_AdCacna1d_LvCxcr3" name="k_AdCacna1d_LvCxcr3" value="0" constant="true"/>
      <parameter metaid="COPASI1091" id="k_AdCacna1d_LvDbh" name="k_AdCacna1d_LvDbh" value="-0.00019059" constant="true"/>
      <parameter metaid="COPASI1092" id="k_AdCacna1d_LvGja1" name="k_AdCacna1d_LvGja1" value="0" constant="true"/>
      <parameter metaid="COPASI1093" id="k_AdCacna1d_LvHmgb1" name="k_AdCacna1d_LvHmgb1" value="0" constant="true"/>
      <parameter metaid="COPASI1094" id="k_AdCacna1d_LvIl10" name="k_AdCacna1d_LvIl10" value="-0.021795" constant="true"/>
      <parameter metaid="COPASI1095" id="k_AdCacna1d_LvIl1a" name="k_AdCacna1d_LvIl1a" value="0" constant="true"/>
      <parameter metaid="COPASI1096" id="k_AdCacna1d_LvIl1b" name="k_AdCacna1d_LvIl1b" value="0.00063471" constant="true"/>
      <parameter metaid="COPASI1097" id="k_AdCacna1d_LvIl6" name="k_AdCacna1d_LvIl6" value="0.023543" constant="true"/>
      <parameter metaid="COPASI1098" id="k_AdCacna1d_LvRen" name="k_AdCacna1d_LvRen" value="0" constant="true"/>
      <parameter metaid="COPASI1099" id="k_AdCacna1d_LvTgfb1" name="k_AdCacna1d_LvTgfb1" value="0.031412" constant="true"/>
      <parameter metaid="COPASI1100" id="k_AdCacna1d_LvTh" name="k_AdCacna1d_LvTh" value="0" constant="true"/>
      <parameter metaid="COPASI1101" id="k_AdCacna1d_LvTnf" name="k_AdCacna1d_LvTnf" value="-0.00080165" constant="true"/>
      <parameter metaid="COPASI1102" id="k_AdCcl5_AdAce" name="k_AdCcl5_AdAce" value="0.043392" constant="true"/>
      <parameter metaid="COPASI1103" id="k_AdCcl5_AdAdra1a" name="k_AdCcl5_AdAdra1a" value="-9.07e-05" constant="true"/>
      <parameter metaid="COPASI1104" id="k_AdCcl5_AdAdra2a" name="k_AdCcl5_AdAdra2a" value="0" constant="true"/>
      <parameter metaid="COPASI1105" id="k_AdCcl5_AdAdrb1" name="k_AdCcl5_AdAdrb1" value="-3.31e-05" constant="true"/>
      <parameter metaid="COPASI1106" id="k_AdCcl5_AdAdrb2" name="k_AdCcl5_AdAdrb2" value="0.04815" constant="true"/>
      <parameter metaid="COPASI1107" id="k_AdCcl5_AdAgt" name="k_AdCcl5_AdAgt" value="-0.072876" constant="true"/>
      <parameter metaid="COPASI1108" id="k_AdCcl5_AdAgtr1" name="k_AdCcl5_AdAgtr1" value="7.39e-05" constant="true"/>
      <parameter metaid="COPASI1109" id="k_AdCcl5_AdAgtrap" name="k_AdCcl5_AdAgtrap" value="0.00092788" constant="true"/>
      <parameter metaid="COPASI1110" id="k_AdCcl5_AdCacna1d" name="k_AdCcl5_AdCacna1d" value="-0.061786" constant="true"/>
      <parameter metaid="COPASI1111" id="k_AdCcl5_AdCcl5" name="k_AdCcl5_AdCcl5" value="-7.15e-05" constant="true"/>
      <parameter metaid="COPASI1112" id="k_AdCcl5_AdCxcr3" name="k_AdCcl5_AdCxcr3" value="0.034072" constant="true"/>
      <parameter metaid="COPASI1113" id="k_AdCcl5_AdDbh" name="k_AdCcl5_AdDbh" value="0" constant="true"/>
      <parameter metaid="COPASI1114" id="k_AdCcl5_AdGja1" name="k_AdCcl5_AdGja1" value="0.00047546" constant="true"/>
      <parameter metaid="COPASI1115" id="k_AdCcl5_AdHmgb1" name="k_AdCcl5_AdHmgb1" value="-0.015979" constant="true"/>
      <parameter metaid="COPASI1116" id="k_AdCcl5_AdIl10" name="k_AdCcl5_AdIl10" value="0.037932" constant="true"/>
      <parameter metaid="COPASI1117" id="k_AdCcl5_AdIl1a" name="k_AdCcl5_AdIl1a" value="0.002103" constant="true"/>
      <parameter metaid="COPASI1118" id="k_AdCcl5_AdIl1b" name="k_AdCcl5_AdIl1b" value="-0.00076576" constant="true"/>
      <parameter metaid="COPASI1119" id="k_AdCcl5_AdIl6" name="k_AdCcl5_AdIl6" value="-0.065472" constant="true"/>
      <parameter metaid="COPASI1120" id="k_AdCcl5_AdRen" name="k_AdCcl5_AdRen" value="-0.11732" constant="true"/>
      <parameter metaid="COPASI1121" id="k_AdCcl5_AdTgfb1" name="k_AdCcl5_AdTgfb1" value="0.026798" constant="true"/>
      <parameter metaid="COPASI1122" id="k_AdCcl5_AdTh" name="k_AdCcl5_AdTh" value="-0.016136" constant="true"/>
      <parameter metaid="COPASI1123" id="k_AdCcl5_AdTnf" name="k_AdCcl5_AdTnf" value="0.015995" constant="true"/>
      <parameter metaid="COPASI1124" id="k_AdCcl5_BsAce" name="k_AdCcl5_BsAce" value="0.091689" constant="true"/>
      <parameter metaid="COPASI1125" id="k_AdCcl5_BsAdra1a" name="k_AdCcl5_BsAdra1a" value="0" constant="true"/>
      <parameter metaid="COPASI1126" id="k_AdCcl5_BsAdra2a" name="k_AdCcl5_BsAdra2a" value="-9.39e-06" constant="true"/>
      <parameter metaid="COPASI1127" id="k_AdCcl5_BsAdrb1" name="k_AdCcl5_BsAdrb1" value="0.0030698" constant="true"/>
      <parameter metaid="COPASI1128" id="k_AdCcl5_BsAdrb2" name="k_AdCcl5_BsAdrb2" value="0" constant="true"/>
      <parameter metaid="COPASI1129" id="k_AdCcl5_BsAgt" name="k_AdCcl5_BsAgt" value="-0.017628" constant="true"/>
      <parameter metaid="COPASI1130" id="k_AdCcl5_BsAgtr1" name="k_AdCcl5_BsAgtr1" value="-0.0024918" constant="true"/>
      <parameter metaid="COPASI1131" id="k_AdCcl5_BsAgtrap" name="k_AdCcl5_BsAgtrap" value="0" constant="true"/>
      <parameter metaid="COPASI1132" id="k_AdCcl5_BsCacna1d" name="k_AdCcl5_BsCacna1d" value="0.0044754" constant="true"/>
      <parameter metaid="COPASI1133" id="k_AdCcl5_BsCcl5" name="k_AdCcl5_BsCcl5" value="9.26e-05" constant="true"/>
      <parameter metaid="COPASI1134" id="k_AdCcl5_BsCxcr3" name="k_AdCcl5_BsCxcr3" value="0.0034409" constant="true"/>
      <parameter metaid="COPASI1135" id="k_AdCcl5_BsDbh" name="k_AdCcl5_BsDbh" value="-7.06e-05" constant="true"/>
      <parameter metaid="COPASI1136" id="k_AdCcl5_BsGja1" name="k_AdCcl5_BsGja1" value="0" constant="true"/>
      <parameter metaid="COPASI1137" id="k_AdCcl5_BsHmgb1" name="k_AdCcl5_BsHmgb1" value="0" constant="true"/>
      <parameter metaid="COPASI1138" id="k_AdCcl5_BsIl10" name="k_AdCcl5_BsIl10" value="-0.037571" constant="true"/>
      <parameter metaid="COPASI1139" id="k_AdCcl5_BsIl1a" name="k_AdCcl5_BsIl1a" value="-0.00024927" constant="true"/>
      <parameter metaid="COPASI1140" id="k_AdCcl5_BsIl1b" name="k_AdCcl5_BsIl1b" value="0.039614" constant="true"/>
      <parameter metaid="COPASI1141" id="k_AdCcl5_BsIl6" name="k_AdCcl5_BsIl6" value="0.0015687" constant="true"/>
      <parameter metaid="COPASI1142" id="k_AdCcl5_BsRen" name="k_AdCcl5_BsRen" value="-1.54e-05" constant="true"/>
      <parameter metaid="COPASI1143" id="k_AdCcl5_BsTgfb1" name="k_AdCcl5_BsTgfb1" value="0.078247" constant="true"/>
      <parameter metaid="COPASI1144" id="k_AdCcl5_BsTh" name="k_AdCcl5_BsTh" value="0" constant="true"/>
      <parameter metaid="COPASI1145" id="k_AdCcl5_BsTnf" name="k_AdCcl5_BsTnf" value="0.00034305" constant="true"/>
      <parameter metaid="COPASI1146" id="k_AdCcl5_KdAce" name="k_AdCcl5_KdAce" value="0" constant="true"/>
      <parameter metaid="COPASI1147" id="k_AdCcl5_KdAdra1a" name="k_AdCcl5_KdAdra1a" value="0" constant="true"/>
      <parameter metaid="COPASI1148" id="k_AdCcl5_KdAdra2a" name="k_AdCcl5_KdAdra2a" value="0" constant="true"/>
      <parameter metaid="COPASI1149" id="k_AdCcl5_KdAdrb1" name="k_AdCcl5_KdAdrb1" value="0" constant="true"/>
      <parameter metaid="COPASI1150" id="k_AdCcl5_KdAdrb2" name="k_AdCcl5_KdAdrb2" value="0" constant="true"/>
      <parameter metaid="COPASI1151" id="k_AdCcl5_KdAgt" name="k_AdCcl5_KdAgt" value="0.014457" constant="true"/>
      <parameter metaid="COPASI1152" id="k_AdCcl5_KdAgtr1" name="k_AdCcl5_KdAgtr1" value="-4.96e-05" constant="true"/>
      <parameter metaid="COPASI1153" id="k_AdCcl5_KdAgtrap" name="k_AdCcl5_KdAgtrap" value="-0.00063465" constant="true"/>
      <parameter metaid="COPASI1154" id="k_AdCcl5_KdCacna1d" name="k_AdCcl5_KdCacna1d" value="0.016015" constant="true"/>
      <parameter metaid="COPASI1155" id="k_AdCcl5_KdCcl5" name="k_AdCcl5_KdCcl5" value="-6.26e-05" constant="true"/>
      <parameter metaid="COPASI1156" id="k_AdCcl5_KdCxcr3" name="k_AdCcl5_KdCxcr3" value="0.045879" constant="true"/>
      <parameter metaid="COPASI1157" id="k_AdCcl5_KdDbh" name="k_AdCcl5_KdDbh" value="-0.031857" constant="true"/>
      <parameter metaid="COPASI1158" id="k_AdCcl5_KdGja1" name="k_AdCcl5_KdGja1" value="-0.043787" constant="true"/>
      <parameter metaid="COPASI1159" id="k_AdCcl5_KdHmgb1" name="k_AdCcl5_KdHmgb1" value="-0.0061126" constant="true"/>
      <parameter metaid="COPASI1160" id="k_AdCcl5_KdIl10" name="k_AdCcl5_KdIl10" value="0.043883" constant="true"/>
      <parameter metaid="COPASI1161" id="k_AdCcl5_KdIl1a" name="k_AdCcl5_KdIl1a" value="0.036723" constant="true"/>
      <parameter metaid="COPASI1162" id="k_AdCcl5_KdIl1b" name="k_AdCcl5_KdIl1b" value="-0.00016487" constant="true"/>
      <parameter metaid="COPASI1163" id="k_AdCcl5_KdIl6" name="k_AdCcl5_KdIl6" value="5.08e-05" constant="true"/>
      <parameter metaid="COPASI1164" id="k_AdCcl5_KdRen" name="k_AdCcl5_KdRen" value="7.22e-07" constant="true"/>
      <parameter metaid="COPASI1165" id="k_AdCcl5_KdTgfb1" name="k_AdCcl5_KdTgfb1" value="0" constant="true"/>
      <parameter metaid="COPASI1166" id="k_AdCcl5_KdTh" name="k_AdCcl5_KdTh" value="-0.068226" constant="true"/>
      <parameter metaid="COPASI1167" id="k_AdCcl5_KdTnf" name="k_AdCcl5_KdTnf" value="0.010925" constant="true"/>
      <parameter metaid="COPASI1168" id="k_AdCcl5_LiAce" name="k_AdCcl5_LiAce" value="6.77e-05" constant="true"/>
      <parameter metaid="COPASI1169" id="k_AdCcl5_LiAdra1a" name="k_AdCcl5_LiAdra1a" value="3.91e-05" constant="true"/>
      <parameter metaid="COPASI1170" id="k_AdCcl5_LiAdra2a" name="k_AdCcl5_LiAdra2a" value="0.00014253" constant="true"/>
      <parameter metaid="COPASI1171" id="k_AdCcl5_LiAdrb1" name="k_AdCcl5_LiAdrb1" value="3.86e-05" constant="true"/>
      <parameter metaid="COPASI1172" id="k_AdCcl5_LiAdrb2" name="k_AdCcl5_LiAdrb2" value="-0.0056926" constant="true"/>
      <parameter metaid="COPASI1173" id="k_AdCcl5_LiAgt" name="k_AdCcl5_LiAgt" value="0.00020069" constant="true"/>
      <parameter metaid="COPASI1174" id="k_AdCcl5_LiAgtr1" name="k_AdCcl5_LiAgtr1" value="0.088673" constant="true"/>
      <parameter metaid="COPASI1175" id="k_AdCcl5_LiAgtrap" name="k_AdCcl5_LiAgtrap" value="0.017184" constant="true"/>
      <parameter metaid="COPASI1176" id="k_AdCcl5_LiCacna1d" name="k_AdCcl5_LiCacna1d" value="0.018402" constant="true"/>
      <parameter metaid="COPASI1177" id="k_AdCcl5_LiCcl5" name="k_AdCcl5_LiCcl5" value="8.04e-05" constant="true"/>
      <parameter metaid="COPASI1178" id="k_AdCcl5_LiCxcr3" name="k_AdCcl5_LiCxcr3" value="0" constant="true"/>
      <parameter metaid="COPASI1179" id="k_AdCcl5_LiDbh" name="k_AdCcl5_LiDbh" value="-0.0075889" constant="true"/>
      <parameter metaid="COPASI1180" id="k_AdCcl5_LiGja1" name="k_AdCcl5_LiGja1" value="-0.10766" constant="true"/>
      <parameter metaid="COPASI1181" id="k_AdCcl5_LiHmgb1" name="k_AdCcl5_LiHmgb1" value="0.024208" constant="true"/>
      <parameter metaid="COPASI1182" id="k_AdCcl5_LiIl10" name="k_AdCcl5_LiIl10" value="-0.057105" constant="true"/>
      <parameter metaid="COPASI1183" id="k_AdCcl5_LiIl1a" name="k_AdCcl5_LiIl1a" value="-0.026266" constant="true"/>
      <parameter metaid="COPASI1184" id="k_AdCcl5_LiIl1b" name="k_AdCcl5_LiIl1b" value="-1.84e-05" constant="true"/>
      <parameter metaid="COPASI1185" id="k_AdCcl5_LiIl6" name="k_AdCcl5_LiIl6" value="0.00047741" constant="true"/>
      <parameter metaid="COPASI1186" id="k_AdCcl5_LiRen" name="k_AdCcl5_LiRen" value="-0.050238" constant="true"/>
      <parameter metaid="COPASI1187" id="k_AdCcl5_LiTgfb1" name="k_AdCcl5_LiTgfb1" value="0.00020778" constant="true"/>
      <parameter metaid="COPASI1188" id="k_AdCcl5_LiTh" name="k_AdCcl5_LiTh" value="-0.063986" constant="true"/>
      <parameter metaid="COPASI1189" id="k_AdCcl5_LiTnf" name="k_AdCcl5_LiTnf" value="-0.045304" constant="true"/>
      <parameter metaid="COPASI1190" id="k_AdCcl5_LvAce" name="k_AdCcl5_LvAce" value="0.00014304" constant="true"/>
      <parameter metaid="COPASI1191" id="k_AdCcl5_LvAdra1a" name="k_AdCcl5_LvAdra1a" value="0" constant="true"/>
      <parameter metaid="COPASI1192" id="k_AdCcl5_LvAdra2a" name="k_AdCcl5_LvAdra2a" value="-0.052295" constant="true"/>
      <parameter metaid="COPASI1193" id="k_AdCcl5_LvAdrb1" name="k_AdCcl5_LvAdrb1" value="0.031416" constant="true"/>
      <parameter metaid="COPASI1194" id="k_AdCcl5_LvAdrb2" name="k_AdCcl5_LvAdrb2" value="-1.23e-05" constant="true"/>
      <parameter metaid="COPASI1195" id="k_AdCcl5_LvAgt" name="k_AdCcl5_LvAgt" value="-0.00010307" constant="true"/>
      <parameter metaid="COPASI1196" id="k_AdCcl5_LvAgtr1" name="k_AdCcl5_LvAgtr1" value="1.89e-05" constant="true"/>
      <parameter metaid="COPASI1197" id="k_AdCcl5_LvAgtrap" name="k_AdCcl5_LvAgtrap" value="-0.032637" constant="true"/>
      <parameter metaid="COPASI1198" id="k_AdCcl5_LvCacna1d" name="k_AdCcl5_LvCacna1d" value="-0.035414" constant="true"/>
      <parameter metaid="COPASI1199" id="k_AdCcl5_LvCcl5" name="k_AdCcl5_LvCcl5" value="-0.031239" constant="true"/>
      <parameter metaid="COPASI1200" id="k_AdCcl5_LvCxcr3" name="k_AdCcl5_LvCxcr3" value="0.015651" constant="true"/>
      <parameter metaid="COPASI1201" id="k_AdCcl5_LvDbh" name="k_AdCcl5_LvDbh" value="0.033631" constant="true"/>
      <parameter metaid="COPASI1202" id="k_AdCcl5_LvGja1" name="k_AdCcl5_LvGja1" value="7.9e-06" constant="true"/>
      <parameter metaid="COPASI1203" id="k_AdCcl5_LvHmgb1" name="k_AdCcl5_LvHmgb1" value="-0.0073686" constant="true"/>
      <parameter metaid="COPASI1204" id="k_AdCcl5_LvIl10" name="k_AdCcl5_LvIl10" value="0.059348" constant="true"/>
      <parameter metaid="COPASI1205" id="k_AdCcl5_LvIl1a" name="k_AdCcl5_LvIl1a" value="-0.005388" constant="true"/>
      <parameter metaid="COPASI1206" id="k_AdCcl5_LvIl1b" name="k_AdCcl5_LvIl1b" value="-0.0077312" constant="true"/>
      <parameter metaid="COPASI1207" id="k_AdCcl5_LvIl6" name="k_AdCcl5_LvIl6" value="0" constant="true"/>
      <parameter metaid="COPASI1208" id="k_AdCcl5_LvRen" name="k_AdCcl5_LvRen" value="0.0019439" constant="true"/>
      <parameter metaid="COPASI1209" id="k_AdCcl5_LvTgfb1" name="k_AdCcl5_LvTgfb1" value="-0.00030054" constant="true"/>
      <parameter metaid="COPASI1210" id="k_AdCcl5_LvTh" name="k_AdCcl5_LvTh" value="0" constant="true"/>
      <parameter metaid="COPASI1211" id="k_AdCcl5_LvTnf" name="k_AdCcl5_LvTnf" value="0.060188" constant="true"/>
      <parameter metaid="COPASI1212" id="k_AdCxcr3_AdAce" name="k_AdCxcr3_AdAce" value="-0.051897" constant="true"/>
      <parameter metaid="COPASI1213" id="k_AdCxcr3_AdAdra1a" name="k_AdCxcr3_AdAdra1a" value="0" constant="true"/>
      <parameter metaid="COPASI1214" id="k_AdCxcr3_AdAdra2a" name="k_AdCxcr3_AdAdra2a" value="0" constant="true"/>
      <parameter metaid="COPASI1215" id="k_AdCxcr3_AdAdrb1" name="k_AdCxcr3_AdAdrb1" value="0" constant="true"/>
      <parameter metaid="COPASI1216" id="k_AdCxcr3_AdAdrb2" name="k_AdCxcr3_AdAdrb2" value="-0.047333" constant="true"/>
      <parameter metaid="COPASI1217" id="k_AdCxcr3_AdAgt" name="k_AdCxcr3_AdAgt" value="0.10047" constant="true"/>
      <parameter metaid="COPASI1218" id="k_AdCxcr3_AdAgtr1" name="k_AdCxcr3_AdAgtr1" value="-0.00071807" constant="true"/>
      <parameter metaid="COPASI1219" id="k_AdCxcr3_AdAgtrap" name="k_AdCxcr3_AdAgtrap" value="1.47e-05" constant="true"/>
      <parameter metaid="COPASI1220" id="k_AdCxcr3_AdCacna1d" name="k_AdCxcr3_AdCacna1d" value="0.13197" constant="true"/>
      <parameter metaid="COPASI1221" id="k_AdCxcr3_AdCcl5" name="k_AdCxcr3_AdCcl5" value="0.00016932" constant="true"/>
      <parameter metaid="COPASI1222" id="k_AdCxcr3_AdCxcr3" name="k_AdCxcr3_AdCxcr3" value="-0.049502" constant="true"/>
      <parameter metaid="COPASI1223" id="k_AdCxcr3_AdDbh" name="k_AdCxcr3_AdDbh" value="0" constant="true"/>
      <parameter metaid="COPASI1224" id="k_AdCxcr3_AdGja1" name="k_AdCxcr3_AdGja1" value="-0.0021778" constant="true"/>
      <parameter metaid="COPASI1225" id="k_AdCxcr3_AdHmgb1" name="k_AdCxcr3_AdHmgb1" value="0" constant="true"/>
      <parameter metaid="COPASI1226" id="k_AdCxcr3_AdIl10" name="k_AdCxcr3_AdIl10" value="-0.0803" constant="true"/>
      <parameter metaid="COPASI1227" id="k_AdCxcr3_AdIl1a" name="k_AdCxcr3_AdIl1a" value="0.0033714" constant="true"/>
      <parameter metaid="COPASI1228" id="k_AdCxcr3_AdIl1b" name="k_AdCxcr3_AdIl1b" value="-0.019344" constant="true"/>
      <parameter metaid="COPASI1229" id="k_AdCxcr3_AdIl6" name="k_AdCxcr3_AdIl6" value="0.0049509" constant="true"/>
      <parameter metaid="COPASI1230" id="k_AdCxcr3_AdRen" name="k_AdCxcr3_AdRen" value="0.2136" constant="true"/>
      <parameter metaid="COPASI1231" id="k_AdCxcr3_AdTgfb1" name="k_AdCxcr3_AdTgfb1" value="-0.048647" constant="true"/>
      <parameter metaid="COPASI1232" id="k_AdCxcr3_AdTh" name="k_AdCxcr3_AdTh" value="0.00014425" constant="true"/>
      <parameter metaid="COPASI1233" id="k_AdCxcr3_AdTnf" name="k_AdCxcr3_AdTnf" value="-0.039578" constant="true"/>
      <parameter metaid="COPASI1234" id="k_AdCxcr3_BsAce" name="k_AdCxcr3_BsAce" value="-0.065872" constant="true"/>
      <parameter metaid="COPASI1235" id="k_AdCxcr3_BsAdra1a" name="k_AdCxcr3_BsAdra1a" value="-0.0024952" constant="true"/>
      <parameter metaid="COPASI1236" id="k_AdCxcr3_BsAdra2a" name="k_AdCxcr3_BsAdra2a" value="2.85e-05" constant="true"/>
      <parameter metaid="COPASI1237" id="k_AdCxcr3_BsAdrb1" name="k_AdCxcr3_BsAdrb1" value="-0.0053042" constant="true"/>
      <parameter metaid="COPASI1238" id="k_AdCxcr3_BsAdrb2" name="k_AdCxcr3_BsAdrb2" value="0" constant="true"/>
      <parameter metaid="COPASI1239" id="k_AdCxcr3_BsAgt" name="k_AdCxcr3_BsAgt" value="0.090714" constant="true"/>
      <parameter metaid="COPASI1240" id="k_AdCxcr3_BsAgtr1" name="k_AdCxcr3_BsAgtr1" value="-3.65e-05" constant="true"/>
      <parameter metaid="COPASI1241" id="k_AdCxcr3_BsAgtrap" name="k_AdCxcr3_BsAgtrap" value="-0.0001164" constant="true"/>
      <parameter metaid="COPASI1242" id="k_AdCxcr3_BsCacna1d" name="k_AdCxcr3_BsCacna1d" value="0" constant="true"/>
      <parameter metaid="COPASI1243" id="k_AdCxcr3_BsCcl5" name="k_AdCxcr3_BsCcl5" value="-0.00037046" constant="true"/>
      <parameter metaid="COPASI1244" id="k_AdCxcr3_BsCxcr3" name="k_AdCxcr3_BsCxcr3" value="0" constant="true"/>
      <parameter metaid="COPASI1245" id="k_AdCxcr3_BsDbh" name="k_AdCxcr3_BsDbh" value="-7e-06" constant="true"/>
      <parameter metaid="COPASI1246" id="k_AdCxcr3_BsGja1" name="k_AdCxcr3_BsGja1" value="0" constant="true"/>
      <parameter metaid="COPASI1247" id="k_AdCxcr3_BsHmgb1" name="k_AdCxcr3_BsHmgb1" value="0" constant="true"/>
      <parameter metaid="COPASI1248" id="k_AdCxcr3_BsIl10" name="k_AdCxcr3_BsIl10" value="0.066077" constant="true"/>
      <parameter metaid="COPASI1249" id="k_AdCxcr3_BsIl1a" name="k_AdCxcr3_BsIl1a" value="0.060235" constant="true"/>
      <parameter metaid="COPASI1250" id="k_AdCxcr3_BsIl1b" name="k_AdCxcr3_BsIl1b" value="-0.036951" constant="true"/>
      <parameter metaid="COPASI1251" id="k_AdCxcr3_BsIl6" name="k_AdCxcr3_BsIl6" value="-2.25e-05" constant="true"/>
      <parameter metaid="COPASI1252" id="k_AdCxcr3_BsRen" name="k_AdCxcr3_BsRen" value="0" constant="true"/>
      <parameter metaid="COPASI1253" id="k_AdCxcr3_BsTgfb1" name="k_AdCxcr3_BsTgfb1" value="-0.030091" constant="true"/>
      <parameter metaid="COPASI1254" id="k_AdCxcr3_BsTh" name="k_AdCxcr3_BsTh" value="0.0063033" constant="true"/>
      <parameter metaid="COPASI1255" id="k_AdCxcr3_BsTnf" name="k_AdCxcr3_BsTnf" value="-0.0019664" constant="true"/>
      <parameter metaid="COPASI1256" id="k_AdCxcr3_KdAce" name="k_AdCxcr3_KdAce" value="0.022567" constant="true"/>
      <parameter metaid="COPASI1257" id="k_AdCxcr3_KdAdra1a" name="k_AdCxcr3_KdAdra1a" value="0.00025081" constant="true"/>
      <parameter metaid="COPASI1258" id="k_AdCxcr3_KdAdra2a" name="k_AdCxcr3_KdAdra2a" value="-6.05e-05" constant="true"/>
      <parameter metaid="COPASI1259" id="k_AdCxcr3_KdAdrb1" name="k_AdCxcr3_KdAdrb1" value="0" constant="true"/>
      <parameter metaid="COPASI1260" id="k_AdCxcr3_KdAdrb2" name="k_AdCxcr3_KdAdrb2" value="0" constant="true"/>
      <parameter metaid="COPASI1261" id="k_AdCxcr3_KdAgt" name="k_AdCxcr3_KdAgt" value="-0.034377" constant="true"/>
      <parameter metaid="COPASI1262" id="k_AdCxcr3_KdAgtr1" name="k_AdCxcr3_KdAgtr1" value="0.00062504" constant="true"/>
      <parameter metaid="COPASI1263" id="k_AdCxcr3_KdAgtrap" name="k_AdCxcr3_KdAgtrap" value="2.43e-05" constant="true"/>
      <parameter metaid="COPASI1264" id="k_AdCxcr3_KdCacna1d" name="k_AdCxcr3_KdCacna1d" value="-0.060831" constant="true"/>
      <parameter metaid="COPASI1265" id="k_AdCxcr3_KdCcl5" name="k_AdCxcr3_KdCcl5" value="0.01817" constant="true"/>
      <parameter metaid="COPASI1266" id="k_AdCxcr3_KdCxcr3" name="k_AdCxcr3_KdCxcr3" value="-0.023459" constant="true"/>
      <parameter metaid="COPASI1267" id="k_AdCxcr3_KdDbh" name="k_AdCxcr3_KdDbh" value="0.010536" constant="true"/>
      <parameter metaid="COPASI1268" id="k_AdCxcr3_KdGja1" name="k_AdCxcr3_KdGja1" value="0.063748" constant="true"/>
      <parameter metaid="COPASI1269" id="k_AdCxcr3_KdHmgb1" name="k_AdCxcr3_KdHmgb1" value="0.042448" constant="true"/>
      <parameter metaid="COPASI1270" id="k_AdCxcr3_KdIl10" name="k_AdCxcr3_KdIl10" value="-0.084751" constant="true"/>
      <parameter metaid="COPASI1271" id="k_AdCxcr3_KdIl1a" name="k_AdCxcr3_KdIl1a" value="-0.0039692" constant="true"/>
      <parameter metaid="COPASI1272" id="k_AdCxcr3_KdIl1b" name="k_AdCxcr3_KdIl1b" value="0.036403" constant="true"/>
      <parameter metaid="COPASI1273" id="k_AdCxcr3_KdIl6" name="k_AdCxcr3_KdIl6" value="0" constant="true"/>
      <parameter metaid="COPASI1274" id="k_AdCxcr3_KdRen" name="k_AdCxcr3_KdRen" value="-0.00019462" constant="true"/>
      <parameter metaid="COPASI1275" id="k_AdCxcr3_KdTgfb1" name="k_AdCxcr3_KdTgfb1" value="0.00022117" constant="true"/>
      <parameter metaid="COPASI1276" id="k_AdCxcr3_KdTh" name="k_AdCxcr3_KdTh" value="0.10165" constant="true"/>
      <parameter metaid="COPASI1277" id="k_AdCxcr3_KdTnf" name="k_AdCxcr3_KdTnf" value="-0.00021058" constant="true"/>
      <parameter metaid="COPASI1278" id="k_AdCxcr3_LiAce" name="k_AdCxcr3_LiAce" value="0.00025352" constant="true"/>
      <parameter metaid="COPASI1279" id="k_AdCxcr3_LiAdra1a" name="k_AdCxcr3_LiAdra1a" value="0" constant="true"/>
      <parameter metaid="COPASI1280" id="k_AdCxcr3_LiAdra2a" name="k_AdCxcr3_LiAdra2a" value="7.24e-07" constant="true"/>
      <parameter metaid="COPASI1281" id="k_AdCxcr3_LiAdrb1" name="k_AdCxcr3_LiAdrb1" value="-5.05e-05" constant="true"/>
      <parameter metaid="COPASI1282" id="k_AdCxcr3_LiAdrb2" name="k_AdCxcr3_LiAdrb2" value="0.0073733" constant="true"/>
      <parameter metaid="COPASI1283" id="k_AdCxcr3_LiAgt" name="k_AdCxcr3_LiAgt" value="0" constant="true"/>
      <parameter metaid="COPASI1284" id="k_AdCxcr3_LiAgtr1" name="k_AdCxcr3_LiAgtr1" value="-0.087222" constant="true"/>
      <parameter metaid="COPASI1285" id="k_AdCxcr3_LiAgtrap" name="k_AdCxcr3_LiAgtrap" value="-0.075252" constant="true"/>
      <parameter metaid="COPASI1286" id="k_AdCxcr3_LiCacna1d" name="k_AdCxcr3_LiCacna1d" value="-5.01e-06" constant="true"/>
      <parameter metaid="COPASI1287" id="k_AdCxcr3_LiCcl5" name="k_AdCxcr3_LiCcl5" value="-5.5e-05" constant="true"/>
      <parameter metaid="COPASI1288" id="k_AdCxcr3_LiCxcr3" name="k_AdCxcr3_LiCxcr3" value="-4.24e-06" constant="true"/>
      <parameter metaid="COPASI1289" id="k_AdCxcr3_LiDbh" name="k_AdCxcr3_LiDbh" value="0.025628" constant="true"/>
      <parameter metaid="COPASI1290" id="k_AdCxcr3_LiGja1" name="k_AdCxcr3_LiGja1" value="0.16445" constant="true"/>
      <parameter metaid="COPASI1291" id="k_AdCxcr3_LiHmgb1" name="k_AdCxcr3_LiHmgb1" value="-0.00065455" constant="true"/>
      <parameter metaid="COPASI1292" id="k_AdCxcr3_LiIl10" name="k_AdCxcr3_LiIl10" value="0.097886" constant="true"/>
      <parameter metaid="COPASI1293" id="k_AdCxcr3_LiIl1a" name="k_AdCxcr3_LiIl1a" value="0.066815" constant="true"/>
      <parameter metaid="COPASI1294" id="k_AdCxcr3_LiIl1b" name="k_AdCxcr3_LiIl1b" value="1.48e-05" constant="true"/>
      <parameter metaid="COPASI1295" id="k_AdCxcr3_LiIl6" name="k_AdCxcr3_LiIl6" value="-0.0015761" constant="true"/>
      <parameter metaid="COPASI1296" id="k_AdCxcr3_LiRen" name="k_AdCxcr3_LiRen" value="0.1333" constant="true"/>
      <parameter metaid="COPASI1297" id="k_AdCxcr3_LiTgfb1" name="k_AdCxcr3_LiTgfb1" value="-0.019316" constant="true"/>
      <parameter metaid="COPASI1298" id="k_AdCxcr3_LiTh" name="k_AdCxcr3_LiTh" value="0.10047" constant="true"/>
      <parameter metaid="COPASI1299" id="k_AdCxcr3_LiTnf" name="k_AdCxcr3_LiTnf" value="0.063488" constant="true"/>
      <parameter metaid="COPASI1300" id="k_AdCxcr3_LvAce" name="k_AdCxcr3_LvAce" value="0" constant="true"/>
      <parameter metaid="COPASI1301" id="k_AdCxcr3_LvAdra1a" name="k_AdCxcr3_LvAdra1a" value="2.39e-05" constant="true"/>
      <parameter metaid="COPASI1302" id="k_AdCxcr3_LvAdra2a" name="k_AdCxcr3_LvAdra2a" value="0.021466" constant="true"/>
      <parameter metaid="COPASI1303" id="k_AdCxcr3_LvAdrb1" name="k_AdCxcr3_LvAdrb1" value="-0.04625" constant="true"/>
      <parameter metaid="COPASI1304" id="k_AdCxcr3_LvAdrb2" name="k_AdCxcr3_LvAdrb2" value="1.07e-05" constant="true"/>
      <parameter metaid="COPASI1305" id="k_AdCxcr3_LvAgt" name="k_AdCxcr3_LvAgt" value="0.015788" constant="true"/>
      <parameter metaid="COPASI1306" id="k_AdCxcr3_LvAgtr1" name="k_AdCxcr3_LvAgtr1" value="0.0014472" constant="true"/>
      <parameter metaid="COPASI1307" id="k_AdCxcr3_LvAgtrap" name="k_AdCxcr3_LvAgtrap" value="0.00060941" constant="true"/>
      <parameter metaid="COPASI1308" id="k_AdCxcr3_LvCacna1d" name="k_AdCxcr3_LvCacna1d" value="0.086359" constant="true"/>
      <parameter metaid="COPASI1309" id="k_AdCxcr3_LvCcl5" name="k_AdCxcr3_LvCcl5" value="0.040334" constant="true"/>
      <parameter metaid="COPASI1310" id="k_AdCxcr3_LvCxcr3" name="k_AdCxcr3_LvCxcr3" value="-0.051157" constant="true"/>
      <parameter metaid="COPASI1311" id="k_AdCxcr3_LvDbh" name="k_AdCxcr3_LvDbh" value="-0.048275" constant="true"/>
      <parameter metaid="COPASI1312" id="k_AdCxcr3_LvGja1" name="k_AdCxcr3_LvGja1" value="0.002365" constant="true"/>
      <parameter metaid="COPASI1313" id="k_AdCxcr3_LvHmgb1" name="k_AdCxcr3_LvHmgb1" value="0" constant="true"/>
      <parameter metaid="COPASI1314" id="k_AdCxcr3_LvIl10" name="k_AdCxcr3_LvIl10" value="-0.13084" constant="true"/>
      <parameter metaid="COPASI1315" id="k_AdCxcr3_LvIl1a" name="k_AdCxcr3_LvIl1a" value="0.050788" constant="true"/>
      <parameter metaid="COPASI1316" id="k_AdCxcr3_LvIl1b" name="k_AdCxcr3_LvIl1b" value="0.00012331" constant="true"/>
      <parameter metaid="COPASI1317" id="k_AdCxcr3_LvIl6" name="k_AdCxcr3_LvIl6" value="-1.66e-05" constant="true"/>
      <parameter metaid="COPASI1318" id="k_AdCxcr3_LvRen" name="k_AdCxcr3_LvRen" value="0" constant="true"/>
      <parameter metaid="COPASI1319" id="k_AdCxcr3_LvTgfb1" name="k_AdCxcr3_LvTgfb1" value="0.032712" constant="true"/>
      <parameter metaid="COPASI1320" id="k_AdCxcr3_LvTh" name="k_AdCxcr3_LvTh" value="0.00031299" constant="true"/>
      <parameter metaid="COPASI1321" id="k_AdCxcr3_LvTnf" name="k_AdCxcr3_LvTnf" value="-0.093166" constant="true"/>
      <parameter metaid="COPASI1322" id="k_AdDbh_AdAce" name="k_AdDbh_AdAce" value="-0.05976" constant="true"/>
      <parameter metaid="COPASI1323" id="k_AdDbh_AdAdra1a" name="k_AdDbh_AdAdra1a" value="0.00034142" constant="true"/>
      <parameter metaid="COPASI1324" id="k_AdDbh_AdAdra2a" name="k_AdDbh_AdAdra2a" value="0" constant="true"/>
      <parameter metaid="COPASI1325" id="k_AdDbh_AdAdrb1" name="k_AdDbh_AdAdrb1" value="0.00071029" constant="true"/>
      <parameter metaid="COPASI1326" id="k_AdDbh_AdAdrb2" name="k_AdDbh_AdAdrb2" value="-0.089653" constant="true"/>
      <parameter metaid="COPASI1327" id="k_AdDbh_AdAgt" name="k_AdDbh_AdAgt" value="0.10204" constant="true"/>
      <parameter metaid="COPASI1328" id="k_AdDbh_AdAgtr1" name="k_AdDbh_AdAgtr1" value="-3.85e-05" constant="true"/>
      <parameter metaid="COPASI1329" id="k_AdDbh_AdAgtrap" name="k_AdDbh_AdAgtrap" value="-0.00046895" constant="true"/>
      <parameter metaid="COPASI1330" id="k_AdDbh_AdCacna1d" name="k_AdDbh_AdCacna1d" value="0.10575" constant="true"/>
      <parameter metaid="COPASI1331" id="k_AdDbh_AdCcl5" name="k_AdDbh_AdCcl5" value="-0.00018533" constant="true"/>
      <parameter metaid="COPASI1332" id="k_AdDbh_AdCxcr3" name="k_AdDbh_AdCxcr3" value="-0.077103" constant="true"/>
      <parameter metaid="COPASI1333" id="k_AdDbh_AdDbh" name="k_AdDbh_AdDbh" value="0" constant="true"/>
      <parameter metaid="COPASI1334" id="k_AdDbh_AdGja1" name="k_AdDbh_AdGja1" value="-8.37e-05" constant="true"/>
      <parameter metaid="COPASI1335" id="k_AdDbh_AdHmgb1" name="k_AdDbh_AdHmgb1" value="0.016937" constant="true"/>
      <parameter metaid="COPASI1336" id="k_AdDbh_AdIl10" name="k_AdDbh_AdIl10" value="-0.096304" constant="true"/>
      <parameter metaid="COPASI1337" id="k_AdDbh_AdIl1a" name="k_AdDbh_AdIl1a" value="7.63e-05" constant="true"/>
      <parameter metaid="COPASI1338" id="k_AdDbh_AdIl1b" name="k_AdDbh_AdIl1b" value="-0.0071301" constant="true"/>
      <parameter metaid="COPASI1339" id="k_AdDbh_AdIl6" name="k_AdDbh_AdIl6" value="0.044263" constant="true"/>
      <parameter metaid="COPASI1340" id="k_AdDbh_AdRen" name="k_AdDbh_AdRen" value="0.15684" constant="true"/>
      <parameter metaid="COPASI1341" id="k_AdDbh_AdTgfb1" name="k_AdDbh_AdTgfb1" value="-0.032838" constant="true"/>
      <parameter metaid="COPASI1342" id="k_AdDbh_AdTh" name="k_AdDbh_AdTh" value="0.028691" constant="true"/>
      <parameter metaid="COPASI1343" id="k_AdDbh_AdTnf" name="k_AdDbh_AdTnf" value="-0.064421" constant="true"/>
      <parameter metaid="COPASI1344" id="k_AdDbh_BsAce" name="k_AdDbh_BsAce" value="-0.085055" constant="true"/>
      <parameter metaid="COPASI1345" id="k_AdDbh_BsAdra1a" name="k_AdDbh_BsAdra1a" value="0" constant="true"/>
      <parameter metaid="COPASI1346" id="k_AdDbh_BsAdra2a" name="k_AdDbh_BsAdra2a" value="-0.0063506" constant="true"/>
      <parameter metaid="COPASI1347" id="k_AdDbh_BsAdrb1" name="k_AdDbh_BsAdrb1" value="-0.0011713" constant="true"/>
      <parameter metaid="COPASI1348" id="k_AdDbh_BsAdrb2" name="k_AdDbh_BsAdrb2" value="0" constant="true"/>
      <parameter metaid="COPASI1349" id="k_AdDbh_BsAgt" name="k_AdDbh_BsAgt" value="0.0458" constant="true"/>
      <parameter metaid="COPASI1350" id="k_AdDbh_BsAgtr1" name="k_AdDbh_BsAgtr1" value="0.0011607" constant="true"/>
      <parameter metaid="COPASI1351" id="k_AdDbh_BsAgtrap" name="k_AdDbh_BsAgtrap" value="0" constant="true"/>
      <parameter metaid="COPASI1352" id="k_AdDbh_BsCacna1d" name="k_AdDbh_BsCacna1d" value="-0.0026274" constant="true"/>
      <parameter metaid="COPASI1353" id="k_AdDbh_BsCcl5" name="k_AdDbh_BsCcl5" value="-4.81e-05" constant="true"/>
      <parameter metaid="COPASI1354" id="k_AdDbh_BsCxcr3" name="k_AdDbh_BsCxcr3" value="0" constant="true"/>
      <parameter metaid="COPASI1355" id="k_AdDbh_BsDbh" name="k_AdDbh_BsDbh" value="0.018801" constant="true"/>
      <parameter metaid="COPASI1356" id="k_AdDbh_BsGja1" name="k_AdDbh_BsGja1" value="0" constant="true"/>
      <parameter metaid="COPASI1357" id="k_AdDbh_BsHmgb1" name="k_AdDbh_BsHmgb1" value="0" constant="true"/>
      <parameter metaid="COPASI1358" id="k_AdDbh_BsIl10" name="k_AdDbh_BsIl10" value="0.073988" constant="true"/>
      <parameter metaid="COPASI1359" id="k_AdDbh_BsIl1a" name="k_AdDbh_BsIl1a" value="0.00014751" constant="true"/>
      <parameter metaid="COPASI1360" id="k_AdDbh_BsIl1b" name="k_AdDbh_BsIl1b" value="-0.061702" constant="true"/>
      <parameter metaid="COPASI1361" id="k_AdDbh_BsIl6" name="k_AdDbh_BsIl6" value="-0.00018868" constant="true"/>
      <parameter metaid="COPASI1362" id="k_AdDbh_BsRen" name="k_AdDbh_BsRen" value="0.0071335" constant="true"/>
      <parameter metaid="COPASI1363" id="k_AdDbh_BsTgfb1" name="k_AdDbh_BsTgfb1" value="-0.069967" constant="true"/>
      <parameter metaid="COPASI1364" id="k_AdDbh_BsTh" name="k_AdDbh_BsTh" value="7.41e-05" constant="true"/>
      <parameter metaid="COPASI1365" id="k_AdDbh_BsTnf" name="k_AdDbh_BsTnf" value="0.0020497" constant="true"/>
      <parameter metaid="COPASI1366" id="k_AdDbh_KdAce" name="k_AdDbh_KdAce" value="0.0028743" constant="true"/>
      <parameter metaid="COPASI1367" id="k_AdDbh_KdAdra1a" name="k_AdDbh_KdAdra1a" value="0" constant="true"/>
      <parameter metaid="COPASI1368" id="k_AdDbh_KdAdra2a" name="k_AdDbh_KdAdra2a" value="0" constant="true"/>
      <parameter metaid="COPASI1369" id="k_AdDbh_KdAdrb1" name="k_AdDbh_KdAdrb1" value="0" constant="true"/>
      <parameter metaid="COPASI1370" id="k_AdDbh_KdAdrb2" name="k_AdDbh_KdAdrb2" value="0" constant="true"/>
      <parameter metaid="COPASI1371" id="k_AdDbh_KdAgt" name="k_AdDbh_KdAgt" value="-0.049393" constant="true"/>
      <parameter metaid="COPASI1372" id="k_AdDbh_KdAgtr1" name="k_AdDbh_KdAgtr1" value="0.00033476" constant="true"/>
      <parameter metaid="COPASI1373" id="k_AdDbh_KdAgtrap" name="k_AdDbh_KdAgtrap" value="0" constant="true"/>
      <parameter metaid="COPASI1374" id="k_AdDbh_KdCacna1d" name="k_AdDbh_KdCacna1d" value="-0.034601" constant="true"/>
      <parameter metaid="COPASI1375" id="k_AdDbh_KdCcl5" name="k_AdDbh_KdCcl5" value="0.00010922" constant="true"/>
      <parameter metaid="COPASI1376" id="k_AdDbh_KdCxcr3" name="k_AdDbh_KdCxcr3" value="-0.036305" constant="true"/>
      <parameter metaid="COPASI1377" id="k_AdDbh_KdDbh" name="k_AdDbh_KdDbh" value="0.03854" constant="true"/>
      <parameter metaid="COPASI1378" id="k_AdDbh_KdGja1" name="k_AdDbh_KdGja1" value="0.10258" constant="true"/>
      <parameter metaid="COPASI1379" id="k_AdDbh_KdHmgb1" name="k_AdDbh_KdHmgb1" value="0.0076003" constant="true"/>
      <parameter metaid="COPASI1380" id="k_AdDbh_KdIl10" name="k_AdDbh_KdIl10" value="-0.071768" constant="true"/>
      <parameter metaid="COPASI1381" id="k_AdDbh_KdIl1a" name="k_AdDbh_KdIl1a" value="-0.042508" constant="true"/>
      <parameter metaid="COPASI1382" id="k_AdDbh_KdIl1b" name="k_AdDbh_KdIl1b" value="0.0035076" constant="true"/>
      <parameter metaid="COPASI1383" id="k_AdDbh_KdIl6" name="k_AdDbh_KdIl6" value="-8.74e-06" constant="true"/>
      <parameter metaid="COPASI1384" id="k_AdDbh_KdRen" name="k_AdDbh_KdRen" value="-0.00015163" constant="true"/>
      <parameter metaid="COPASI1385" id="k_AdDbh_KdTgfb1" name="k_AdDbh_KdTgfb1" value="0" constant="true"/>
      <parameter metaid="COPASI1386" id="k_AdDbh_KdTh" name="k_AdDbh_KdTh" value="0.10695" constant="true"/>
      <parameter metaid="COPASI1387" id="k_AdDbh_KdTnf" name="k_AdDbh_KdTnf" value="-0.0022899" constant="true"/>
      <parameter metaid="COPASI1388" id="k_AdDbh_LiAce" name="k_AdDbh_LiAce" value="0.021744" constant="true"/>
      <parameter metaid="COPASI1389" id="k_AdDbh_LiAdra1a" name="k_AdDbh_LiAdra1a" value="-3.48e-05" constant="true"/>
      <parameter metaid="COPASI1390" id="k_AdDbh_LiAdra2a" name="k_AdDbh_LiAdra2a" value="0" constant="true"/>
      <parameter metaid="COPASI1391" id="k_AdDbh_LiAdrb1" name="k_AdDbh_LiAdrb1" value="-2.69e-05" constant="true"/>
      <parameter metaid="COPASI1392" id="k_AdDbh_LiAdrb2" name="k_AdDbh_LiAdrb2" value="0.0022923" constant="true"/>
      <parameter metaid="COPASI1393" id="k_AdDbh_LiAgt" name="k_AdDbh_LiAgt" value="0" constant="true"/>
      <parameter metaid="COPASI1394" id="k_AdDbh_LiAgtr1" name="k_AdDbh_LiAgtr1" value="-0.10895" constant="true"/>
      <parameter metaid="COPASI1395" id="k_AdDbh_LiAgtrap" name="k_AdDbh_LiAgtrap" value="-0.052035" constant="true"/>
      <parameter metaid="COPASI1396" id="k_AdDbh_LiCacna1d" name="k_AdDbh_LiCacna1d" value="-0.031548" constant="true"/>
      <parameter metaid="COPASI1397" id="k_AdDbh_LiCcl5" name="k_AdDbh_LiCcl5" value="-0.00081884" constant="true"/>
      <parameter metaid="COPASI1398" id="k_AdDbh_LiCxcr3" name="k_AdDbh_LiCxcr3" value="0" constant="true"/>
      <parameter metaid="COPASI1399" id="k_AdDbh_LiDbh" name="k_AdDbh_LiDbh" value="0.037881" constant="true"/>
      <parameter metaid="COPASI1400" id="k_AdDbh_LiGja1" name="k_AdDbh_LiGja1" value="0.14767" constant="true"/>
      <parameter metaid="COPASI1401" id="k_AdDbh_LiHmgb1" name="k_AdDbh_LiHmgb1" value="-0.028002" constant="true"/>
      <parameter metaid="COPASI1402" id="k_AdDbh_LiIl10" name="k_AdDbh_LiIl10" value="0.10053" constant="true"/>
      <parameter metaid="COPASI1403" id="k_AdDbh_LiIl1a" name="k_AdDbh_LiIl1a" value="0.059457" constant="true"/>
      <parameter metaid="COPASI1404" id="k_AdDbh_LiIl1b" name="k_AdDbh_LiIl1b" value="0" constant="true"/>
      <parameter metaid="COPASI1405" id="k_AdDbh_LiIl6" name="k_AdDbh_LiIl6" value="0.015917" constant="true"/>
      <parameter metaid="COPASI1406" id="k_AdDbh_LiRen" name="k_AdDbh_LiRen" value="0.05788" constant="true"/>
      <parameter metaid="COPASI1407" id="k_AdDbh_LiTgfb1" name="k_AdDbh_LiTgfb1" value="-0.0017034" constant="true"/>
      <parameter metaid="COPASI1408" id="k_AdDbh_LiTh" name="k_AdDbh_LiTh" value="0.083183" constant="true"/>
      <parameter metaid="COPASI1409" id="k_AdDbh_LiTnf" name="k_AdDbh_LiTnf" value="0.076131" constant="true"/>
      <parameter metaid="COPASI1410" id="k_AdDbh_LvAce" name="k_AdDbh_LvAce" value="0.0008153" constant="true"/>
      <parameter metaid="COPASI1411" id="k_AdDbh_LvAdra1a" name="k_AdDbh_LvAdra1a" value="3.91e-06" constant="true"/>
      <parameter metaid="COPASI1412" id="k_AdDbh_LvAdra2a" name="k_AdDbh_LvAdra2a" value="0.048615" constant="true"/>
      <parameter metaid="COPASI1413" id="k_AdDbh_LvAdrb1" name="k_AdDbh_LvAdrb1" value="-0.033238" constant="true"/>
      <parameter metaid="COPASI1414" id="k_AdDbh_LvAdrb2" name="k_AdDbh_LvAdrb2" value="2.18e-05" constant="true"/>
      <parameter metaid="COPASI1415" id="k_AdDbh_LvAgt" name="k_AdDbh_LvAgt" value="0" constant="true"/>
      <parameter metaid="COPASI1416" id="k_AdDbh_LvAgtr1" name="k_AdDbh_LvAgtr1" value="0" constant="true"/>
      <parameter metaid="COPASI1417" id="k_AdDbh_LvAgtrap" name="k_AdDbh_LvAgtrap" value="0.029775" constant="true"/>
      <parameter metaid="COPASI1418" id="k_AdDbh_LvCacna1d" name="k_AdDbh_LvCacna1d" value="0.059145" constant="true"/>
      <parameter metaid="COPASI1419" id="k_AdDbh_LvCcl5" name="k_AdDbh_LvCcl5" value="0.030364" constant="true"/>
      <parameter metaid="COPASI1420" id="k_AdDbh_LvCxcr3" name="k_AdDbh_LvCxcr3" value="-0.045104" constant="true"/>
      <parameter metaid="COPASI1421" id="k_AdDbh_LvDbh" name="k_AdDbh_LvDbh" value="-0.048562" constant="true"/>
      <parameter metaid="COPASI1422" id="k_AdDbh_LvGja1" name="k_AdDbh_LvGja1" value="0.002657" constant="true"/>
      <parameter metaid="COPASI1423" id="k_AdDbh_LvHmgb1" name="k_AdDbh_LvHmgb1" value="0.0099728" constant="true"/>
      <parameter metaid="COPASI1424" id="k_AdDbh_LvIl10" name="k_AdDbh_LvIl10" value="-0.13465" constant="true"/>
      <parameter metaid="COPASI1425" id="k_AdDbh_LvIl1a" name="k_AdDbh_LvIl1a" value="0.002451" constant="true"/>
      <parameter metaid="COPASI1426" id="k_AdDbh_LvIl1b" name="k_AdDbh_LvIl1b" value="0.022897" constant="true"/>
      <parameter metaid="COPASI1427" id="k_AdDbh_LvIl6" name="k_AdDbh_LvIl6" value="-1.48e-05" constant="true"/>
      <parameter metaid="COPASI1428" id="k_AdDbh_LvRen" name="k_AdDbh_LvRen" value="0" constant="true"/>
      <parameter metaid="COPASI1429" id="k_AdDbh_LvTgfb1" name="k_AdDbh_LvTgfb1" value="0.020762" constant="true"/>
      <parameter metaid="COPASI1430" id="k_AdDbh_LvTh" name="k_AdDbh_LvTh" value="0" constant="true"/>
      <parameter metaid="COPASI1431" id="k_AdDbh_LvTnf" name="k_AdDbh_LvTnf" value="-0.090307" constant="true"/>
      <parameter metaid="COPASI1432" id="k_AdGja1_AdAce" name="k_AdGja1_AdAce" value="-0.022326" constant="true"/>
      <parameter metaid="COPASI1433" id="k_AdGja1_AdAdra1a" name="k_AdGja1_AdAdra1a" value="0" constant="true"/>
      <parameter metaid="COPASI1434" id="k_AdGja1_AdAdra2a" name="k_AdGja1_AdAdra2a" value="-0.032993" constant="true"/>
      <parameter metaid="COPASI1435" id="k_AdGja1_AdAdrb1" name="k_AdGja1_AdAdrb1" value="0" constant="true"/>
      <parameter metaid="COPASI1436" id="k_AdGja1_AdAdrb2" name="k_AdGja1_AdAdrb2" value="-0.025548" constant="true"/>
      <parameter metaid="COPASI1437" id="k_AdGja1_AdAgt" name="k_AdGja1_AdAgt" value="0.0018431" constant="true"/>
      <parameter metaid="COPASI1438" id="k_AdGja1_AdAgtr1" name="k_AdGja1_AdAgtr1" value="8.48e-06" constant="true"/>
      <parameter metaid="COPASI1439" id="k_AdGja1_AdAgtrap" name="k_AdGja1_AdAgtrap" value="-6.09e-05" constant="true"/>
      <parameter metaid="COPASI1440" id="k_AdGja1_AdCacna1d" name="k_AdGja1_AdCacna1d" value="0.00068744" constant="true"/>
      <parameter metaid="COPASI1441" id="k_AdGja1_AdCcl5" name="k_AdGja1_AdCcl5" value="-0.01038" constant="true"/>
      <parameter metaid="COPASI1442" id="k_AdGja1_AdCxcr3" name="k_AdGja1_AdCxcr3" value="-0.0017339" constant="true"/>
      <parameter metaid="COPASI1443" id="k_AdGja1_AdDbh" name="k_AdGja1_AdDbh" value="0" constant="true"/>
      <parameter metaid="COPASI1444" id="k_AdGja1_AdGja1" name="k_AdGja1_AdGja1" value="-0.00015421" constant="true"/>
      <parameter metaid="COPASI1445" id="k_AdGja1_AdHmgb1" name="k_AdGja1_AdHmgb1" value="0.0039524" constant="true"/>
      <parameter metaid="COPASI1446" id="k_AdGja1_AdIl10" name="k_AdGja1_AdIl10" value="-0.0022118" constant="true"/>
      <parameter metaid="COPASI1447" id="k_AdGja1_AdIl1a" name="k_AdGja1_AdIl1a" value="0" constant="true"/>
      <parameter metaid="COPASI1448" id="k_AdGja1_AdIl1b" name="k_AdGja1_AdIl1b" value="-0.00021158" constant="true"/>
      <parameter metaid="COPASI1449" id="k_AdGja1_AdIl6" name="k_AdGja1_AdIl6" value="0.024379" constant="true"/>
      <parameter metaid="COPASI1450" id="k_AdGja1_AdRen" name="k_AdGja1_AdRen" value="0.024626" constant="true"/>
      <parameter metaid="COPASI1451" id="k_AdGja1_AdTgfb1" name="k_AdGja1_AdTgfb1" value="-0.00052869" constant="true"/>
      <parameter metaid="COPASI1452" id="k_AdGja1_AdTh" name="k_AdGja1_AdTh" value="0.0033052" constant="true"/>
      <parameter metaid="COPASI1453" id="k_AdGja1_AdTnf" name="k_AdGja1_AdTnf" value="-2.54e-05" constant="true"/>
      <parameter metaid="COPASI1454" id="k_AdGja1_BsAce" name="k_AdGja1_BsAce" value="-0.0041967" constant="true"/>
      <parameter metaid="COPASI1455" id="k_AdGja1_BsAdra1a" name="k_AdGja1_BsAdra1a" value="0.02385" constant="true"/>
      <parameter metaid="COPASI1456" id="k_AdGja1_BsAdra2a" name="k_AdGja1_BsAdra2a" value="0.027531" constant="true"/>
      <parameter metaid="COPASI1457" id="k_AdGja1_BsAdrb1" name="k_AdGja1_BsAdrb1" value="-1.36e-05" constant="true"/>
      <parameter metaid="COPASI1458" id="k_AdGja1_BsAdrb2" name="k_AdGja1_BsAdrb2" value="-0.0047073" constant="true"/>
      <parameter metaid="COPASI1459" id="k_AdGja1_BsAgt" name="k_AdGja1_BsAgt" value="0.00015336" constant="true"/>
      <parameter metaid="COPASI1460" id="k_AdGja1_BsAgtr1" name="k_AdGja1_BsAgtr1" value="0" constant="true"/>
      <parameter metaid="COPASI1461" id="k_AdGja1_BsAgtrap" name="k_AdGja1_BsAgtrap" value="-0.00079242" constant="true"/>
      <parameter metaid="COPASI1462" id="k_AdGja1_BsCacna1d" name="k_AdGja1_BsCacna1d" value="-0.041802" constant="true"/>
      <parameter metaid="COPASI1463" id="k_AdGja1_BsCcl5" name="k_AdGja1_BsCcl5" value="-0.0030845" constant="true"/>
      <parameter metaid="COPASI1464" id="k_AdGja1_BsCxcr3" name="k_AdGja1_BsCxcr3" value="-0.014712" constant="true"/>
      <parameter metaid="COPASI1465" id="k_AdGja1_BsDbh" name="k_AdGja1_BsDbh" value="-3.41e-06" constant="true"/>
      <parameter metaid="COPASI1466" id="k_AdGja1_BsGja1" name="k_AdGja1_BsGja1" value="0.024253" constant="true"/>
      <parameter metaid="COPASI1467" id="k_AdGja1_BsHmgb1" name="k_AdGja1_BsHmgb1" value="-0.012923" constant="true"/>
      <parameter metaid="COPASI1468" id="k_AdGja1_BsIl10" name="k_AdGja1_BsIl10" value="0.017394" constant="true"/>
      <parameter metaid="COPASI1469" id="k_AdGja1_BsIl1a" name="k_AdGja1_BsIl1a" value="0.00024994" constant="true"/>
      <parameter metaid="COPASI1470" id="k_AdGja1_BsIl1b" name="k_AdGja1_BsIl1b" value="-0.041" constant="true"/>
      <parameter metaid="COPASI1471" id="k_AdGja1_BsIl6" name="k_AdGja1_BsIl6" value="0" constant="true"/>
      <parameter metaid="COPASI1472" id="k_AdGja1_BsRen" name="k_AdGja1_BsRen" value="0.0087818" constant="true"/>
      <parameter metaid="COPASI1473" id="k_AdGja1_BsTgfb1" name="k_AdGja1_BsTgfb1" value="-0.038747" constant="true"/>
      <parameter metaid="COPASI1474" id="k_AdGja1_BsTh" name="k_AdGja1_BsTh" value="-0.0087442" constant="true"/>
      <parameter metaid="COPASI1475" id="k_AdGja1_BsTnf" name="k_AdGja1_BsTnf" value="2.73e-05" constant="true"/>
      <parameter metaid="COPASI1476" id="k_AdGja1_KdAce" name="k_AdGja1_KdAce" value="0" constant="true"/>
      <parameter metaid="COPASI1477" id="k_AdGja1_KdAdra1a" name="k_AdGja1_KdAdra1a" value="0" constant="true"/>
      <parameter metaid="COPASI1478" id="k_AdGja1_KdAdra2a" name="k_AdGja1_KdAdra2a" value="0" constant="true"/>
      <parameter metaid="COPASI1479" id="k_AdGja1_KdAdrb1" name="k_AdGja1_KdAdrb1" value="-1.31e-05" constant="true"/>
      <parameter metaid="COPASI1480" id="k_AdGja1_KdAdrb2" name="k_AdGja1_KdAdrb2" value="-0.024398" constant="true"/>
      <parameter metaid="COPASI1481" id="k_AdGja1_KdAgt" name="k_AdGja1_KdAgt" value="0" constant="true"/>
      <parameter metaid="COPASI1482" id="k_AdGja1_KdAgtr1" name="k_AdGja1_KdAgtr1" value="-0.0245" constant="true"/>
      <parameter metaid="COPASI1483" id="k_AdGja1_KdAgtrap" name="k_AdGja1_KdAgtrap" value="-0.0066418" constant="true"/>
      <parameter metaid="COPASI1484" id="k_AdGja1_KdCacna1d" name="k_AdGja1_KdCacna1d" value="0" constant="true"/>
      <parameter metaid="COPASI1485" id="k_AdGja1_KdCcl5" name="k_AdGja1_KdCcl5" value="-0.015735" constant="true"/>
      <parameter metaid="COPASI1486" id="k_AdGja1_KdCxcr3" name="k_AdGja1_KdCxcr3" value="-0.056852" constant="true"/>
      <parameter metaid="COPASI1487" id="k_AdGja1_KdDbh" name="k_AdGja1_KdDbh" value="0.012467" constant="true"/>
      <parameter metaid="COPASI1488" id="k_AdGja1_KdGja1" name="k_AdGja1_KdGja1" value="0.00057278" constant="true"/>
      <parameter metaid="COPASI1489" id="k_AdGja1_KdHmgb1" name="k_AdGja1_KdHmgb1" value="0" constant="true"/>
      <parameter metaid="COPASI1490" id="k_AdGja1_KdIl10" name="k_AdGja1_KdIl10" value="-0.00020741" constant="true"/>
      <parameter metaid="COPASI1491" id="k_AdGja1_KdIl1a" name="k_AdGja1_KdIl1a" value="-0.0014287" constant="true"/>
      <parameter metaid="COPASI1492" id="k_AdGja1_KdIl1b" name="k_AdGja1_KdIl1b" value="-0.0022674" constant="true"/>
      <parameter metaid="COPASI1493" id="k_AdGja1_KdIl6" name="k_AdGja1_KdIl6" value="-0.02583" constant="true"/>
      <parameter metaid="COPASI1494" id="k_AdGja1_KdRen" name="k_AdGja1_KdRen" value="0.013214" constant="true"/>
      <parameter metaid="COPASI1495" id="k_AdGja1_KdTgfb1" name="k_AdGja1_KdTgfb1" value="-5.86e-06" constant="true"/>
      <parameter metaid="COPASI1496" id="k_AdGja1_KdTh" name="k_AdGja1_KdTh" value="0.024559" constant="true"/>
      <parameter metaid="COPASI1497" id="k_AdGja1_KdTnf" name="k_AdGja1_KdTnf" value="-0.050355" constant="true"/>
      <parameter metaid="COPASI1498" id="k_AdGja1_LiAce" name="k_AdGja1_LiAce" value="-3.68e-05" constant="true"/>
      <parameter metaid="COPASI1499" id="k_AdGja1_LiAdra1a" name="k_AdGja1_LiAdra1a" value="-0.038213" constant="true"/>
      <parameter metaid="COPASI1500" id="k_AdGja1_LiAdra2a" name="k_AdGja1_LiAdra2a" value="0" constant="true"/>
      <parameter metaid="COPASI1501" id="k_AdGja1_LiAdrb1" name="k_AdGja1_LiAdrb1" value="0" constant="true"/>
      <parameter metaid="COPASI1502" id="k_AdGja1_LiAdrb2" name="k_AdGja1_LiAdrb2" value="0.0051386" constant="true"/>
      <parameter metaid="COPASI1503" id="k_AdGja1_LiAgt" name="k_AdGja1_LiAgt" value="-0.014309" constant="true"/>
      <parameter metaid="COPASI1504" id="k_AdGja1_LiAgtr1" name="k_AdGja1_LiAgtr1" value="-0.023528" constant="true"/>
      <parameter metaid="COPASI1505" id="k_AdGja1_LiAgtrap" name="k_AdGja1_LiAgtrap" value="-0.0062666" constant="true"/>
      <parameter metaid="COPASI1506" id="k_AdGja1_LiCacna1d" name="k_AdGja1_LiCacna1d" value="-0.040558" constant="true"/>
      <parameter metaid="COPASI1507" id="k_AdGja1_LiCcl5" name="k_AdGja1_LiCcl5" value="0.011718" constant="true"/>
      <parameter metaid="COPASI1508" id="k_AdGja1_LiCxcr3" name="k_AdGja1_LiCxcr3" value="0.03575" constant="true"/>
      <parameter metaid="COPASI1509" id="k_AdGja1_LiDbh" name="k_AdGja1_LiDbh" value="0" constant="true"/>
      <parameter metaid="COPASI1510" id="k_AdGja1_LiGja1" name="k_AdGja1_LiGja1" value="0.018441" constant="true"/>
      <parameter metaid="COPASI1511" id="k_AdGja1_LiHmgb1" name="k_AdGja1_LiHmgb1" value="-0.050351" constant="true"/>
      <parameter metaid="COPASI1512" id="k_AdGja1_LiIl10" name="k_AdGja1_LiIl10" value="0.00033251" constant="true"/>
      <parameter metaid="COPASI1513" id="k_AdGja1_LiIl1a" name="k_AdGja1_LiIl1a" value="7.03e-06" constant="true"/>
      <parameter metaid="COPASI1514" id="k_AdGja1_LiIl1b" name="k_AdGja1_LiIl1b" value="0.023486" constant="true"/>
      <parameter metaid="COPASI1515" id="k_AdGja1_LiIl6" name="k_AdGja1_LiIl6" value="0.021219" constant="true"/>
      <parameter metaid="COPASI1516" id="k_AdGja1_LiRen" name="k_AdGja1_LiRen" value="0.00087873" constant="true"/>
      <parameter metaid="COPASI1517" id="k_AdGja1_LiTgfb1" name="k_AdGja1_LiTgfb1" value="0" constant="true"/>
      <parameter metaid="COPASI1518" id="k_AdGja1_LiTh" name="k_AdGja1_LiTh" value="0.001472" constant="true"/>
      <parameter metaid="COPASI1519" id="k_AdGja1_LiTnf" name="k_AdGja1_LiTnf" value="0.031623" constant="true"/>
      <parameter metaid="COPASI1520" id="k_AdGja1_LvAce" name="k_AdGja1_LvAce" value="0.004165" constant="true"/>
      <parameter metaid="COPASI1521" id="k_AdGja1_LvAdra1a" name="k_AdGja1_LvAdra1a" value="2.39e-05" constant="true"/>
      <parameter metaid="COPASI1522" id="k_AdGja1_LvAdra2a" name="k_AdGja1_LvAdra2a" value="0.0059594" constant="true"/>
      <parameter metaid="COPASI1523" id="k_AdGja1_LvAdrb1" name="k_AdGja1_LvAdrb1" value="0" constant="true"/>
      <parameter metaid="COPASI1524" id="k_AdGja1_LvAdrb2" name="k_AdGja1_LvAdrb2" value="0" constant="true"/>
      <parameter metaid="COPASI1525" id="k_AdGja1_LvAgt" name="k_AdGja1_LvAgt" value="0.00063334" constant="true"/>
      <parameter metaid="COPASI1526" id="k_AdGja1_LvAgtr1" name="k_AdGja1_LvAgtr1" value="0" constant="true"/>
      <parameter metaid="COPASI1527" id="k_AdGja1_LvAgtrap" name="k_AdGja1_LvAgtrap" value="0.028626" constant="true"/>
      <parameter metaid="COPASI1528" id="k_AdGja1_LvCacna1d" name="k_AdGja1_LvCacna1d" value="0" constant="true"/>
      <parameter metaid="COPASI1529" id="k_AdGja1_LvCcl5" name="k_AdGja1_LvCcl5" value="0.00021918" constant="true"/>
      <parameter metaid="COPASI1530" id="k_AdGja1_LvCxcr3" name="k_AdGja1_LvCxcr3" value="-0.00082792" constant="true"/>
      <parameter metaid="COPASI1531" id="k_AdGja1_LvDbh" name="k_AdGja1_LvDbh" value="-0.00055059" constant="true"/>
      <parameter metaid="COPASI1532" id="k_AdGja1_LvGja1" name="k_AdGja1_LvGja1" value="-6.11e-06" constant="true"/>
      <parameter metaid="COPASI1533" id="k_AdGja1_LvHmgb1" name="k_AdGja1_LvHmgb1" value="0.027702" constant="true"/>
      <parameter metaid="COPASI1534" id="k_AdGja1_LvIl10" name="k_AdGja1_LvIl10" value="-0.0017027" constant="true"/>
      <parameter metaid="COPASI1535" id="k_AdGja1_LvIl1a" name="k_AdGja1_LvIl1a" value="4.49e-05" constant="true"/>
      <parameter metaid="COPASI1536" id="k_AdGja1_LvIl1b" name="k_AdGja1_LvIl1b" value="1.69e-06" constant="true"/>
      <parameter metaid="COPASI1537" id="k_AdGja1_LvIl6" name="k_AdGja1_LvIl6" value="0" constant="true"/>
      <parameter metaid="COPASI1538" id="k_AdGja1_LvRen" name="k_AdGja1_LvRen" value="0" constant="true"/>
      <parameter metaid="COPASI1539" id="k_AdGja1_LvTgfb1" name="k_AdGja1_LvTgfb1" value="0" constant="true"/>
      <parameter metaid="COPASI1540" id="k_AdGja1_LvTh" name="k_AdGja1_LvTh" value="-0.0003135" constant="true"/>
      <parameter metaid="COPASI1541" id="k_AdGja1_LvTnf" name="k_AdGja1_LvTnf" value="-5.44e-05" constant="true"/>
      <parameter metaid="COPASI1542" id="k_AdHmgb1_AdAce" name="k_AdHmgb1_AdAce" value="-0.025803" constant="true"/>
      <parameter metaid="COPASI1543" id="k_AdHmgb1_AdAdra1a" name="k_AdHmgb1_AdAdra1a" value="-0.0054842" constant="true"/>
      <parameter metaid="COPASI1544" id="k_AdHmgb1_AdAdra2a" name="k_AdHmgb1_AdAdra2a" value="-0.017112" constant="true"/>
      <parameter metaid="COPASI1545" id="k_AdHmgb1_AdAdrb1" name="k_AdHmgb1_AdAdrb1" value="-0.019494" constant="true"/>
      <parameter metaid="COPASI1546" id="k_AdHmgb1_AdAdrb2" name="k_AdHmgb1_AdAdrb2" value="-0.042926" constant="true"/>
      <parameter metaid="COPASI1547" id="k_AdHmgb1_AdAgt" name="k_AdHmgb1_AdAgt" value="0.0020184" constant="true"/>
      <parameter metaid="COPASI1548" id="k_AdHmgb1_AdAgtr1" name="k_AdHmgb1_AdAgtr1" value="0.0011002" constant="true"/>
      <parameter metaid="COPASI1549" id="k_AdHmgb1_AdAgtrap" name="k_AdHmgb1_AdAgtrap" value="0.012686" constant="true"/>
      <parameter metaid="COPASI1550" id="k_AdHmgb1_AdCacna1d" name="k_AdHmgb1_AdCacna1d" value="0.00054819" constant="true"/>
      <parameter metaid="COPASI1551" id="k_AdHmgb1_AdCcl5" name="k_AdHmgb1_AdCcl5" value="-0.0010719" constant="true"/>
      <parameter metaid="COPASI1552" id="k_AdHmgb1_AdCxcr3" name="k_AdHmgb1_AdCxcr3" value="-0.018957" constant="true"/>
      <parameter metaid="COPASI1553" id="k_AdHmgb1_AdDbh" name="k_AdHmgb1_AdDbh" value="0" constant="true"/>
      <parameter metaid="COPASI1554" id="k_AdHmgb1_AdGja1" name="k_AdHmgb1_AdGja1" value="0" constant="true"/>
      <parameter metaid="COPASI1555" id="k_AdHmgb1_AdHmgb1" name="k_AdHmgb1_AdHmgb1" value="0.015563" constant="true"/>
      <parameter metaid="COPASI1556" id="k_AdHmgb1_AdIl10" name="k_AdHmgb1_AdIl10" value="-0.0029712" constant="true"/>
      <parameter metaid="COPASI1557" id="k_AdHmgb1_AdIl1a" name="k_AdHmgb1_AdIl1a" value="5.87e-06" constant="true"/>
      <parameter metaid="COPASI1558" id="k_AdHmgb1_AdIl1b" name="k_AdHmgb1_AdIl1b" value="-0.00015922" constant="true"/>
      <parameter metaid="COPASI1559" id="k_AdHmgb1_AdIl6" name="k_AdHmgb1_AdIl6" value="0.024591" constant="true"/>
      <parameter metaid="COPASI1560" id="k_AdHmgb1_AdRen" name="k_AdHmgb1_AdRen" value="0.024892" constant="true"/>
      <parameter metaid="COPASI1561" id="k_AdHmgb1_AdTgfb1" name="k_AdHmgb1_AdTgfb1" value="-0.00061812" constant="true"/>
      <parameter metaid="COPASI1562" id="k_AdHmgb1_AdTh" name="k_AdHmgb1_AdTh" value="0.0037031" constant="true"/>
      <parameter metaid="COPASI1563" id="k_AdHmgb1_AdTnf" name="k_AdHmgb1_AdTnf" value="-0.00043402" constant="true"/>
      <parameter metaid="COPASI1564" id="k_AdHmgb1_BsAce" name="k_AdHmgb1_BsAce" value="-0.0050661" constant="true"/>
      <parameter metaid="COPASI1565" id="k_AdHmgb1_BsAdra1a" name="k_AdHmgb1_BsAdra1a" value="0.0055296" constant="true"/>
      <parameter metaid="COPASI1566" id="k_AdHmgb1_BsAdra2a" name="k_AdHmgb1_BsAdra2a" value="0.013317" constant="true"/>
      <parameter metaid="COPASI1567" id="k_AdHmgb1_BsAdrb1" name="k_AdHmgb1_BsAdrb1" value="-0.00028051" constant="true"/>
      <parameter metaid="COPASI1568" id="k_AdHmgb1_BsAdrb2" name="k_AdHmgb1_BsAdrb2" value="0" constant="true"/>
      <parameter metaid="COPASI1569" id="k_AdHmgb1_BsAgt" name="k_AdHmgb1_BsAgt" value="0.00043687" constant="true"/>
      <parameter metaid="COPASI1570" id="k_AdHmgb1_BsAgtr1" name="k_AdHmgb1_BsAgtr1" value="-0.0011364" constant="true"/>
      <parameter metaid="COPASI1571" id="k_AdHmgb1_BsAgtrap" name="k_AdHmgb1_BsAgtrap" value="-0.0051541" constant="true"/>
      <parameter metaid="COPASI1572" id="k_AdHmgb1_BsCacna1d" name="k_AdHmgb1_BsCacna1d" value="-0.024292" constant="true"/>
      <parameter metaid="COPASI1573" id="k_AdHmgb1_BsCcl5" name="k_AdHmgb1_BsCcl5" value="-0.0185" constant="true"/>
      <parameter metaid="COPASI1574" id="k_AdHmgb1_BsCxcr3" name="k_AdHmgb1_BsCxcr3" value="-0.020157" constant="true"/>
      <parameter metaid="COPASI1575" id="k_AdHmgb1_BsDbh" name="k_AdHmgb1_BsDbh" value="0" constant="true"/>
      <parameter metaid="COPASI1576" id="k_AdHmgb1_BsGja1" name="k_AdHmgb1_BsGja1" value="0.011679" constant="true"/>
      <parameter metaid="COPASI1577" id="k_AdHmgb1_BsHmgb1" name="k_AdHmgb1_BsHmgb1" value="-0.016727" constant="true"/>
      <parameter metaid="COPASI1578" id="k_AdHmgb1_BsIl10" name="k_AdHmgb1_BsIl10" value="0.029367" constant="true"/>
      <parameter metaid="COPASI1579" id="k_AdHmgb1_BsIl1a" name="k_AdHmgb1_BsIl1a" value="0.00045611" constant="true"/>
      <parameter metaid="COPASI1580" id="k_AdHmgb1_BsIl1b" name="k_AdHmgb1_BsIl1b" value="-0.046943" constant="true"/>
      <parameter metaid="COPASI1581" id="k_AdHmgb1_BsIl6" name="k_AdHmgb1_BsIl6" value="7.45e-06" constant="true"/>
      <parameter metaid="COPASI1582" id="k_AdHmgb1_BsRen" name="k_AdHmgb1_BsRen" value="0.014464" constant="true"/>
      <parameter metaid="COPASI1583" id="k_AdHmgb1_BsTgfb1" name="k_AdHmgb1_BsTgfb1" value="-0.037331" constant="true"/>
      <parameter metaid="COPASI1584" id="k_AdHmgb1_BsTh" name="k_AdHmgb1_BsTh" value="0" constant="true"/>
      <parameter metaid="COPASI1585" id="k_AdHmgb1_BsTnf" name="k_AdHmgb1_BsTnf" value="0" constant="true"/>
      <parameter metaid="COPASI1586" id="k_AdHmgb1_KdAce" name="k_AdHmgb1_KdAce" value="0" constant="true"/>
      <parameter metaid="COPASI1587" id="k_AdHmgb1_KdAdra1a" name="k_AdHmgb1_KdAdra1a" value="0" constant="true"/>
      <parameter metaid="COPASI1588" id="k_AdHmgb1_KdAdra2a" name="k_AdHmgb1_KdAdra2a" value="0" constant="true"/>
      <parameter metaid="COPASI1589" id="k_AdHmgb1_KdAdrb1" name="k_AdHmgb1_KdAdrb1" value="-0.00088079" constant="true"/>
      <parameter metaid="COPASI1590" id="k_AdHmgb1_KdAdrb2" name="k_AdHmgb1_KdAdrb2" value="-0.01377" constant="true"/>
      <parameter metaid="COPASI1591" id="k_AdHmgb1_KdAgt" name="k_AdHmgb1_KdAgt" value="-2.13e-05" constant="true"/>
      <parameter metaid="COPASI1592" id="k_AdHmgb1_KdAgtr1" name="k_AdHmgb1_KdAgtr1" value="-0.033614" constant="true"/>
      <parameter metaid="COPASI1593" id="k_AdHmgb1_KdAgtrap" name="k_AdHmgb1_KdAgtrap" value="-0.026347" constant="true"/>
      <parameter metaid="COPASI1594" id="k_AdHmgb1_KdCacna1d" name="k_AdHmgb1_KdCacna1d" value="-0.0011938" constant="true"/>
      <parameter metaid="COPASI1595" id="k_AdHmgb1_KdCcl5" name="k_AdHmgb1_KdCcl5" value="0" constant="true"/>
      <parameter metaid="COPASI1596" id="k_AdHmgb1_KdCxcr3" name="k_AdHmgb1_KdCxcr3" value="-0.055524" constant="true"/>
      <parameter metaid="COPASI1597" id="k_AdHmgb1_KdDbh" name="k_AdHmgb1_KdDbh" value="0.012133" constant="true"/>
      <parameter metaid="COPASI1598" id="k_AdHmgb1_KdGja1" name="k_AdHmgb1_KdGja1" value="0.0039738" constant="true"/>
      <parameter metaid="COPASI1599" id="k_AdHmgb1_KdHmgb1" name="k_AdHmgb1_KdHmgb1" value="4.01e-05" constant="true"/>
      <parameter metaid="COPASI1600" id="k_AdHmgb1_KdIl10" name="k_AdHmgb1_KdIl10" value="-0.00010752" constant="true"/>
      <parameter metaid="COPASI1601" id="k_AdHmgb1_KdIl1a" name="k_AdHmgb1_KdIl1a" value="-0.00011912" constant="true"/>
      <parameter metaid="COPASI1602" id="k_AdHmgb1_KdIl1b" name="k_AdHmgb1_KdIl1b" value="0" constant="true"/>
      <parameter metaid="COPASI1603" id="k_AdHmgb1_KdIl6" name="k_AdHmgb1_KdIl6" value="-0.020907" constant="true"/>
      <parameter metaid="COPASI1604" id="k_AdHmgb1_KdRen" name="k_AdHmgb1_KdRen" value="-0.00044293" constant="true"/>
      <parameter metaid="COPASI1605" id="k_AdHmgb1_KdTgfb1" name="k_AdHmgb1_KdTgfb1" value="0" constant="true"/>
      <parameter metaid="COPASI1606" id="k_AdHmgb1_KdTh" name="k_AdHmgb1_KdTh" value="0.029322" constant="true"/>
      <parameter metaid="COPASI1607" id="k_AdHmgb1_KdTnf" name="k_AdHmgb1_KdTnf" value="-0.054894" constant="true"/>
      <parameter metaid="COPASI1608" id="k_AdHmgb1_LiAce" name="k_AdHmgb1_LiAce" value="-5.28e-05" constant="true"/>
      <parameter metaid="COPASI1609" id="k_AdHmgb1_LiAdra1a" name="k_AdHmgb1_LiAdra1a" value="-0.024272" constant="true"/>
      <parameter metaid="COPASI1610" id="k_AdHmgb1_LiAdra2a" name="k_AdHmgb1_LiAdra2a" value="0" constant="true"/>
      <parameter metaid="COPASI1611" id="k_AdHmgb1_LiAdrb1" name="k_AdHmgb1_LiAdrb1" value="0" constant="true"/>
      <parameter metaid="COPASI1612" id="k_AdHmgb1_LiAdrb2" name="k_AdHmgb1_LiAdrb2" value="0" constant="true"/>
      <parameter metaid="COPASI1613" id="k_AdHmgb1_LiAgt" name="k_AdHmgb1_LiAgt" value="-0.0069193" constant="true"/>
      <parameter metaid="COPASI1614" id="k_AdHmgb1_LiAgtr1" name="k_AdHmgb1_LiAgtr1" value="-0.02959" constant="true"/>
      <parameter metaid="COPASI1615" id="k_AdHmgb1_LiAgtrap" name="k_AdHmgb1_LiAgtrap" value="-0.0079226" constant="true"/>
      <parameter metaid="COPASI1616" id="k_AdHmgb1_LiCacna1d" name="k_AdHmgb1_LiCacna1d" value="-0.048199" constant="true"/>
      <parameter metaid="COPASI1617" id="k_AdHmgb1_LiCcl5" name="k_AdHmgb1_LiCcl5" value="-4.35e-05" constant="true"/>
      <parameter metaid="COPASI1618" id="k_AdHmgb1_LiCxcr3" name="k_AdHmgb1_LiCxcr3" value="0.030844" constant="true"/>
      <parameter metaid="COPASI1619" id="k_AdHmgb1_LiDbh" name="k_AdHmgb1_LiDbh" value="0" constant="true"/>
      <parameter metaid="COPASI1620" id="k_AdHmgb1_LiGja1" name="k_AdHmgb1_LiGja1" value="0.015988" constant="true"/>
      <parameter metaid="COPASI1621" id="k_AdHmgb1_LiHmgb1" name="k_AdHmgb1_LiHmgb1" value="-0.044498" constant="true"/>
      <parameter metaid="COPASI1622" id="k_AdHmgb1_LiIl10" name="k_AdHmgb1_LiIl10" value="0.005656" constant="true"/>
      <parameter metaid="COPASI1623" id="k_AdHmgb1_LiIl1a" name="k_AdHmgb1_LiIl1a" value="0.00012785" constant="true"/>
      <parameter metaid="COPASI1624" id="k_AdHmgb1_LiIl1b" name="k_AdHmgb1_LiIl1b" value="0.018256" constant="true"/>
      <parameter metaid="COPASI1625" id="k_AdHmgb1_LiIl6" name="k_AdHmgb1_LiIl6" value="0.023953" constant="true"/>
      <parameter metaid="COPASI1626" id="k_AdHmgb1_LiRen" name="k_AdHmgb1_LiRen" value="0.0016429" constant="true"/>
      <parameter metaid="COPASI1627" id="k_AdHmgb1_LiTgfb1" name="k_AdHmgb1_LiTgfb1" value="0" constant="true"/>
      <parameter metaid="COPASI1628" id="k_AdHmgb1_LiTh" name="k_AdHmgb1_LiTh" value="0.0040623" constant="true"/>
      <parameter metaid="COPASI1629" id="k_AdHmgb1_LiTnf" name="k_AdHmgb1_LiTnf" value="0.040363" constant="true"/>
      <parameter metaid="COPASI1630" id="k_AdHmgb1_LvAce" name="k_AdHmgb1_LvAce" value="0.0098509" constant="true"/>
      <parameter metaid="COPASI1631" id="k_AdHmgb1_LvAdra1a" name="k_AdHmgb1_LvAdra1a" value="3.89e-05" constant="true"/>
      <parameter metaid="COPASI1632" id="k_AdHmgb1_LvAdra2a" name="k_AdHmgb1_LvAdra2a" value="0.0067969" constant="true"/>
      <parameter metaid="COPASI1633" id="k_AdHmgb1_LvAdrb1" name="k_AdHmgb1_LvAdrb1" value="0" constant="true"/>
      <parameter metaid="COPASI1634" id="k_AdHmgb1_LvAdrb2" name="k_AdHmgb1_LvAdrb2" value="0" constant="true"/>
      <parameter metaid="COPASI1635" id="k_AdHmgb1_LvAgt" name="k_AdHmgb1_LvAgt" value="0.00040174" constant="true"/>
      <parameter metaid="COPASI1636" id="k_AdHmgb1_LvAgtr1" name="k_AdHmgb1_LvAgtr1" value="0" constant="true"/>
      <parameter metaid="COPASI1637" id="k_AdHmgb1_LvAgtrap" name="k_AdHmgb1_LvAgtrap" value="0.025853" constant="true"/>
      <parameter metaid="COPASI1638" id="k_AdHmgb1_LvCacna1d" name="k_AdHmgb1_LvCacna1d" value="0" constant="true"/>
      <parameter metaid="COPASI1639" id="k_AdHmgb1_LvCcl5" name="k_AdHmgb1_LvCcl5" value="0.00023652" constant="true"/>
      <parameter metaid="COPASI1640" id="k_AdHmgb1_LvCxcr3" name="k_AdHmgb1_LvCxcr3" value="0" constant="true"/>
      <parameter metaid="COPASI1641" id="k_AdHmgb1_LvDbh" name="k_AdHmgb1_LvDbh" value="-0.001873" constant="true"/>
      <parameter metaid="COPASI1642" id="k_AdHmgb1_LvGja1" name="k_AdHmgb1_LvGja1" value="-5.62e-06" constant="true"/>
      <parameter metaid="COPASI1643" id="k_AdHmgb1_LvHmgb1" name="k_AdHmgb1_LvHmgb1" value="0.02729" constant="true"/>
      <parameter metaid="COPASI1644" id="k_AdHmgb1_LvIl10" name="k_AdHmgb1_LvIl10" value="-0.0018904" constant="true"/>
      <parameter metaid="COPASI1645" id="k_AdHmgb1_LvIl1a" name="k_AdHmgb1_LvIl1a" value="0.00086546" constant="true"/>
      <parameter metaid="COPASI1646" id="k_AdHmgb1_LvIl1b" name="k_AdHmgb1_LvIl1b" value="0.00020723" constant="true"/>
      <parameter metaid="COPASI1647" id="k_AdHmgb1_LvIl6" name="k_AdHmgb1_LvIl6" value="0" constant="true"/>
      <parameter metaid="COPASI1648" id="k_AdHmgb1_LvRen" name="k_AdHmgb1_LvRen" value="0" constant="true"/>
      <parameter metaid="COPASI1649" id="k_AdHmgb1_LvTgfb1" name="k_AdHmgb1_LvTgfb1" value="0" constant="true"/>
      <parameter metaid="COPASI1650" id="k_AdHmgb1_LvTh" name="k_AdHmgb1_LvTh" value="-5.33e-06" constant="true"/>
      <parameter metaid="COPASI1651" id="k_AdHmgb1_LvTnf" name="k_AdHmgb1_LvTnf" value="-0.0012427" constant="true"/>
      <parameter metaid="COPASI1652" id="k_AdIl10_AdAce" name="k_AdIl10_AdAce" value="-0.037316" constant="true"/>
      <parameter metaid="COPASI1653" id="k_AdIl10_AdAdra1a" name="k_AdIl10_AdAdra1a" value="3.79e-05" constant="true"/>
      <parameter metaid="COPASI1654" id="k_AdIl10_AdAdra2a" name="k_AdIl10_AdAdra2a" value="0" constant="true"/>
      <parameter metaid="COPASI1655" id="k_AdIl10_AdAdrb1" name="k_AdIl10_AdAdrb1" value="0.00010125" constant="true"/>
      <parameter metaid="COPASI1656" id="k_AdIl10_AdAdrb2" name="k_AdIl10_AdAdrb2" value="-0.04133" constant="true"/>
      <parameter metaid="COPASI1657" id="k_AdIl10_AdAgt" name="k_AdIl10_AdAgt" value="0.094354" constant="true"/>
      <parameter metaid="COPASI1658" id="k_AdIl10_AdAgtr1" name="k_AdIl10_AdAgtr1" value="-5.21e-05" constant="true"/>
      <parameter metaid="COPASI1659" id="k_AdIl10_AdAgtrap" name="k_AdIl10_AdAgtrap" value="-6.99e-05" constant="true"/>
      <parameter metaid="COPASI1660" id="k_AdIl10_AdCacna1d" name="k_AdIl10_AdCacna1d" value="0.11902" constant="true"/>
      <parameter metaid="COPASI1661" id="k_AdIl10_AdCcl5" name="k_AdIl10_AdCcl5" value="0.00024127" constant="true"/>
      <parameter metaid="COPASI1662" id="k_AdIl10_AdCxcr3" name="k_AdIl10_AdCxcr3" value="-0.046018" constant="true"/>
      <parameter metaid="COPASI1663" id="k_AdIl10_AdDbh" name="k_AdIl10_AdDbh" value="0" constant="true"/>
      <parameter metaid="COPASI1664" id="k_AdIl10_AdGja1" name="k_AdIl10_AdGja1" value="-0.010984" constant="true"/>
      <parameter metaid="COPASI1665" id="k_AdIl10_AdHmgb1" name="k_AdIl10_AdHmgb1" value="0.0068415" constant="true"/>
      <parameter metaid="COPASI1666" id="k_AdIl10_AdIl10" name="k_AdIl10_AdIl10" value="-0.05499" constant="true"/>
      <parameter metaid="COPASI1667" id="k_AdIl10_AdIl1a" name="k_AdIl10_AdIl1a" value="8.56e-05" constant="true"/>
      <parameter metaid="COPASI1668" id="k_AdIl10_AdIl1b" name="k_AdIl10_AdIl1b" value="-0.010903" constant="true"/>
      <parameter metaid="COPASI1669" id="k_AdIl10_AdIl6" name="k_AdIl10_AdIl6" value="-5.12e-05" constant="true"/>
      <parameter metaid="COPASI1670" id="k_AdIl10_AdRen" name="k_AdIl10_AdRen" value="0.19657" constant="true"/>
      <parameter metaid="COPASI1671" id="k_AdIl10_AdTgfb1" name="k_AdIl10_AdTgfb1" value="-0.074265" constant="true"/>
      <parameter metaid="COPASI1672" id="k_AdIl10_AdTh" name="k_AdIl10_AdTh" value="0.0037126" constant="true"/>
      <parameter metaid="COPASI1673" id="k_AdIl10_AdTnf" name="k_AdIl10_AdTnf" value="-0.041439" constant="true"/>
      <parameter metaid="COPASI1674" id="k_AdIl10_BsAce" name="k_AdIl10_BsAce" value="-0.069051" constant="true"/>
      <parameter metaid="COPASI1675" id="k_AdIl10_BsAdra1a" name="k_AdIl10_BsAdra1a" value="8.33e-05" constant="true"/>
      <parameter metaid="COPASI1676" id="k_AdIl10_BsAdra2a" name="k_AdIl10_BsAdra2a" value="0.0019682" constant="true"/>
      <parameter metaid="COPASI1677" id="k_AdIl10_BsAdrb1" name="k_AdIl10_BsAdrb1" value="-0.0047088" constant="true"/>
      <parameter metaid="COPASI1678" id="k_AdIl10_BsAdrb2" name="k_AdIl10_BsAdrb2" value="0" constant="true"/>
      <parameter metaid="COPASI1679" id="k_AdIl10_BsAgt" name="k_AdIl10_BsAgt" value="0.092211" constant="true"/>
      <parameter metaid="COPASI1680" id="k_AdIl10_BsAgtr1" name="k_AdIl10_BsAgtr1" value="0" constant="true"/>
      <parameter metaid="COPASI1681" id="k_AdIl10_BsAgtrap" name="k_AdIl10_BsAgtrap" value="-8.42e-05" constant="true"/>
      <parameter metaid="COPASI1682" id="k_AdIl10_BsCacna1d" name="k_AdIl10_BsCacna1d" value="0" constant="true"/>
      <parameter metaid="COPASI1683" id="k_AdIl10_BsCcl5" name="k_AdIl10_BsCcl5" value="-0.00025952" constant="true"/>
      <parameter metaid="COPASI1684" id="k_AdIl10_BsCxcr3" name="k_AdIl10_BsCxcr3" value="0" constant="true"/>
      <parameter metaid="COPASI1685" id="k_AdIl10_BsDbh" name="k_AdIl10_BsDbh" value="0" constant="true"/>
      <parameter metaid="COPASI1686" id="k_AdIl10_BsGja1" name="k_AdIl10_BsGja1" value="0" constant="true"/>
      <parameter metaid="COPASI1687" id="k_AdIl10_BsHmgb1" name="k_AdIl10_BsHmgb1" value="0" constant="true"/>
      <parameter metaid="COPASI1688" id="k_AdIl10_BsIl10" name="k_AdIl10_BsIl10" value="0.049546" constant="true"/>
      <parameter metaid="COPASI1689" id="k_AdIl10_BsIl1a" name="k_AdIl10_BsIl1a" value="0.050105" constant="true"/>
      <parameter metaid="COPASI1690" id="k_AdIl10_BsIl1b" name="k_AdIl10_BsIl1b" value="-0.027021" constant="true"/>
      <parameter metaid="COPASI1691" id="k_AdIl10_BsIl6" name="k_AdIl10_BsIl6" value="-1.85e-05" constant="true"/>
      <parameter metaid="COPASI1692" id="k_AdIl10_BsRen" name="k_AdIl10_BsRen" value="0" constant="true"/>
      <parameter metaid="COPASI1693" id="k_AdIl10_BsTgfb1" name="k_AdIl10_BsTgfb1" value="-0.0018168" constant="true"/>
      <parameter metaid="COPASI1694" id="k_AdIl10_BsTh" name="k_AdIl10_BsTh" value="5.83e-05" constant="true"/>
      <parameter metaid="COPASI1695" id="k_AdIl10_BsTnf" name="k_AdIl10_BsTnf" value="-0.003035" constant="true"/>
      <parameter metaid="COPASI1696" id="k_AdIl10_KdAce" name="k_AdIl10_KdAce" value="0.02554" constant="true"/>
      <parameter metaid="COPASI1697" id="k_AdIl10_KdAdra1a" name="k_AdIl10_KdAdra1a" value="0.0029845" constant="true"/>
      <parameter metaid="COPASI1698" id="k_AdIl10_KdAdra2a" name="k_AdIl10_KdAdra2a" value="0" constant="true"/>
      <parameter metaid="COPASI1699" id="k_AdIl10_KdAdrb1" name="k_AdIl10_KdAdrb1" value="0" constant="true"/>
      <parameter metaid="COPASI1700" id="k_AdIl10_KdAdrb2" name="k_AdIl10_KdAdrb2" value="0" constant="true"/>
      <parameter metaid="COPASI1701" id="k_AdIl10_KdAgt" name="k_AdIl10_KdAgt" value="-0.040211" constant="true"/>
      <parameter metaid="COPASI1702" id="k_AdIl10_KdAgtr1" name="k_AdIl10_KdAgtr1" value="0.001006" constant="true"/>
      <parameter metaid="COPASI1703" id="k_AdIl10_KdAgtrap" name="k_AdIl10_KdAgtrap" value="0.006985" constant="true"/>
      <parameter metaid="COPASI1704" id="k_AdIl10_KdCacna1d" name="k_AdIl10_KdCacna1d" value="-0.024887" constant="true"/>
      <parameter metaid="COPASI1705" id="k_AdIl10_KdCcl5" name="k_AdIl10_KdCcl5" value="0.02058" constant="true"/>
      <parameter metaid="COPASI1706" id="k_AdIl10_KdCxcr3" name="k_AdIl10_KdCxcr3" value="-0.0037669" constant="true"/>
      <parameter metaid="COPASI1707" id="k_AdIl10_KdDbh" name="k_AdIl10_KdDbh" value="0.00049401" constant="true"/>
      <parameter metaid="COPASI1708" id="k_AdIl10_KdGja1" name="k_AdIl10_KdGja1" value="0.056939" constant="true"/>
      <parameter metaid="COPASI1709" id="k_AdIl10_KdHmgb1" name="k_AdIl10_KdHmgb1" value="0.04884" constant="true"/>
      <parameter metaid="COPASI1710" id="k_AdIl10_KdIl10" name="k_AdIl10_KdIl10" value="-0.085764" constant="true"/>
      <parameter metaid="COPASI1711" id="k_AdIl10_KdIl1a" name="k_AdIl10_KdIl1a" value="-0.019343" constant="true"/>
      <parameter metaid="COPASI1712" id="k_AdIl10_KdIl1b" name="k_AdIl10_KdIl1b" value="0.065965" constant="true"/>
      <parameter metaid="COPASI1713" id="k_AdIl10_KdIl6" name="k_AdIl10_KdIl6" value="0" constant="true"/>
      <parameter metaid="COPASI1714" id="k_AdIl10_KdRen" name="k_AdIl10_KdRen" value="-7.43e-05" constant="true"/>
      <parameter metaid="COPASI1715" id="k_AdIl10_KdTgfb1" name="k_AdIl10_KdTgfb1" value="9.33e-05" constant="true"/>
      <parameter metaid="COPASI1716" id="k_AdIl10_KdTh" name="k_AdIl10_KdTh" value="0.085254" constant="true"/>
      <parameter metaid="COPASI1717" id="k_AdIl10_KdTnf" name="k_AdIl10_KdTnf" value="-0.00011686" constant="true"/>
      <parameter metaid="COPASI1718" id="k_AdIl10_LiAce" name="k_AdIl10_LiAce" value="0.016866" constant="true"/>
      <parameter metaid="COPASI1719" id="k_AdIl10_LiAdra1a" name="k_AdIl10_LiAdra1a" value="0" constant="true"/>
      <parameter metaid="COPASI1720" id="k_AdIl10_LiAdra2a" name="k_AdIl10_LiAdra2a" value="7.42e-06" constant="true"/>
      <parameter metaid="COPASI1721" id="k_AdIl10_LiAdrb1" name="k_AdIl10_LiAdrb1" value="-3.91e-05" constant="true"/>
      <parameter metaid="COPASI1722" id="k_AdIl10_LiAdrb2" name="k_AdIl10_LiAdrb2" value="0.014367" constant="true"/>
      <parameter metaid="COPASI1723" id="k_AdIl10_LiAgt" name="k_AdIl10_LiAgt" value="0" constant="true"/>
      <parameter metaid="COPASI1724" id="k_AdIl10_LiAgtr1" name="k_AdIl10_LiAgtr1" value="-0.071866" constant="true"/>
      <parameter metaid="COPASI1725" id="k_AdIl10_LiAgtrap" name="k_AdIl10_LiAgtrap" value="-0.068284" constant="true"/>
      <parameter metaid="COPASI1726" id="k_AdIl10_LiCacna1d" name="k_AdIl10_LiCacna1d" value="0" constant="true"/>
      <parameter metaid="COPASI1727" id="k_AdIl10_LiCcl5" name="k_AdIl10_LiCcl5" value="-0.0093188" constant="true"/>
      <parameter metaid="COPASI1728" id="k_AdIl10_LiCxcr3" name="k_AdIl10_LiCxcr3" value="-4.11e-07" constant="true"/>
      <parameter metaid="COPASI1729" id="k_AdIl10_LiDbh" name="k_AdIl10_LiDbh" value="0.030944" constant="true"/>
      <parameter metaid="COPASI1730" id="k_AdIl10_LiGja1" name="k_AdIl10_LiGja1" value="0.1417" constant="true"/>
      <parameter metaid="COPASI1731" id="k_AdIl10_LiHmgb1" name="k_AdIl10_LiHmgb1" value="-0.00024734" constant="true"/>
      <parameter metaid="COPASI1732" id="k_AdIl10_LiIl10" name="k_AdIl10_LiIl10" value="0.077544" constant="true"/>
      <parameter metaid="COPASI1733" id="k_AdIl10_LiIl1a" name="k_AdIl10_LiIl1a" value="0.06643" constant="true"/>
      <parameter metaid="COPASI1734" id="k_AdIl10_LiIl1b" name="k_AdIl10_LiIl1b" value="0.00012024" constant="true"/>
      <parameter metaid="COPASI1735" id="k_AdIl10_LiIl6" name="k_AdIl10_LiIl6" value="0" constant="true"/>
      <parameter metaid="COPASI1736" id="k_AdIl10_LiRen" name="k_AdIl10_LiRen" value="0.12777" constant="true"/>
      <parameter metaid="COPASI1737" id="k_AdIl10_LiTgfb1" name="k_AdIl10_LiTgfb1" value="-0.0058617" constant="true"/>
      <parameter metaid="COPASI1738" id="k_AdIl10_LiTh" name="k_AdIl10_LiTh" value="0.088367" constant="true"/>
      <parameter metaid="COPASI1739" id="k_AdIl10_LiTnf" name="k_AdIl10_LiTnf" value="0.046838" constant="true"/>
      <parameter metaid="COPASI1740" id="k_AdIl10_LvAce" name="k_AdIl10_LvAce" value="-0.00013455" constant="true"/>
      <parameter metaid="COPASI1741" id="k_AdIl10_LvAdra1a" name="k_AdIl10_LvAdra1a" value="1.44e-05" constant="true"/>
      <parameter metaid="COPASI1742" id="k_AdIl10_LvAdra2a" name="k_AdIl10_LvAdra2a" value="0.046539" constant="true"/>
      <parameter metaid="COPASI1743" id="k_AdIl10_LvAdrb1" name="k_AdIl10_LvAdrb1" value="-0.059726" constant="true"/>
      <parameter metaid="COPASI1744" id="k_AdIl10_LvAdrb2" name="k_AdIl10_LvAdrb2" value="-0.002635" constant="true"/>
      <parameter metaid="COPASI1745" id="k_AdIl10_LvAgt" name="k_AdIl10_LvAgt" value="0.032051" constant="true"/>
      <parameter metaid="COPASI1746" id="k_AdIl10_LvAgtr1" name="k_AdIl10_LvAgtr1" value="-0.0010345" constant="true"/>
      <parameter metaid="COPASI1747" id="k_AdIl10_LvAgtrap" name="k_AdIl10_LvAgtrap" value="1.19e-05" constant="true"/>
      <parameter metaid="COPASI1748" id="k_AdIl10_LvCacna1d" name="k_AdIl10_LvCacna1d" value="0.07328" constant="true"/>
      <parameter metaid="COPASI1749" id="k_AdIl10_LvCcl5" name="k_AdIl10_LvCcl5" value="0.032757" constant="true"/>
      <parameter metaid="COPASI1750" id="k_AdIl10_LvCxcr3" name="k_AdIl10_LvCxcr3" value="-0.064516" constant="true"/>
      <parameter metaid="COPASI1751" id="k_AdIl10_LvDbh" name="k_AdIl10_LvDbh" value="-0.051407" constant="true"/>
      <parameter metaid="COPASI1752" id="k_AdIl10_LvGja1" name="k_AdIl10_LvGja1" value="-4.19e-06" constant="true"/>
      <parameter metaid="COPASI1753" id="k_AdIl10_LvHmgb1" name="k_AdIl10_LvHmgb1" value="0" constant="true"/>
      <parameter metaid="COPASI1754" id="k_AdIl10_LvIl10" name="k_AdIl10_LvIl10" value="-0.10119" constant="true"/>
      <parameter metaid="COPASI1755" id="k_AdIl10_LvIl1a" name="k_AdIl10_LvIl1a" value="0.054292" constant="true"/>
      <parameter metaid="COPASI1756" id="k_AdIl10_LvIl1b" name="k_AdIl10_LvIl1b" value="0.00017897" constant="true"/>
      <parameter metaid="COPASI1757" id="k_AdIl10_LvIl6" name="k_AdIl10_LvIl6" value="6.26e-06" constant="true"/>
      <parameter metaid="COPASI1758" id="k_AdIl10_LvRen" name="k_AdIl10_LvRen" value="-3.38e-05" constant="true"/>
      <parameter metaid="COPASI1759" id="k_AdIl10_LvTgfb1" name="k_AdIl10_LvTgfb1" value="-0.00020352" constant="true"/>
      <parameter metaid="COPASI1760" id="k_AdIl10_LvTh" name="k_AdIl10_LvTh" value="0.0017154" constant="true"/>
      <parameter metaid="COPASI1761" id="k_AdIl10_LvTnf" name="k_AdIl10_LvTnf" value="-0.10761" constant="true"/>
      <parameter metaid="COPASI1762" id="k_AdIl1a_AdAce" name="k_AdIl1a_AdAce" value="0.056393" constant="true"/>
      <parameter metaid="COPASI1763" id="k_AdIl1a_AdAdra1a" name="k_AdIl1a_AdAdra1a" value="-2.5e-05" constant="true"/>
      <parameter metaid="COPASI1764" id="k_AdIl1a_AdAdra2a" name="k_AdIl1a_AdAdra2a" value="0" constant="true"/>
      <parameter metaid="COPASI1765" id="k_AdIl1a_AdAdrb1" name="k_AdIl1a_AdAdrb1" value="-6.74e-05" constant="true"/>
      <parameter metaid="COPASI1766" id="k_AdIl1a_AdAdrb2" name="k_AdIl1a_AdAdrb2" value="0.046333" constant="true"/>
      <parameter metaid="COPASI1767" id="k_AdIl1a_AdAgt" name="k_AdIl1a_AdAgt" value="-0.090248" constant="true"/>
      <parameter metaid="COPASI1768" id="k_AdIl1a_AdAgtr1" name="k_AdIl1a_AdAgtr1" value="3.81e-05" constant="true"/>
      <parameter metaid="COPASI1769" id="k_AdIl1a_AdAgtrap" name="k_AdIl1a_AdAgtrap" value="0.0011608" constant="true"/>
      <parameter metaid="COPASI1770" id="k_AdIl1a_AdCacna1d" name="k_AdIl1a_AdCacna1d" value="-0.1052" constant="true"/>
      <parameter metaid="COPASI1771" id="k_AdIl1a_AdCcl5" name="k_AdIl1a_AdCcl5" value="-0.00012779" constant="true"/>
      <parameter metaid="COPASI1772" id="k_AdIl1a_AdCxcr3" name="k_AdIl1a_AdCxcr3" value="0.047331" constant="true"/>
      <parameter metaid="COPASI1773" id="k_AdIl1a_AdDbh" name="k_AdIl1a_AdDbh" value="0" constant="true"/>
      <parameter metaid="COPASI1774" id="k_AdIl1a_AdGja1" name="k_AdIl1a_AdGja1" value="0.00096659" constant="true"/>
      <parameter metaid="COPASI1775" id="k_AdIl1a_AdHmgb1" name="k_AdIl1a_AdHmgb1" value="-2.28e-05" constant="true"/>
      <parameter metaid="COPASI1776" id="k_AdIl1a_AdIl10" name="k_AdIl1a_AdIl10" value="0.056532" constant="true"/>
      <parameter metaid="COPASI1777" id="k_AdIl1a_AdIl1a" name="k_AdIl1a_AdIl1a" value="-0.011678" constant="true"/>
      <parameter metaid="COPASI1778" id="k_AdIl1a_AdIl1b" name="k_AdIl1a_AdIl1b" value="0.0030244" constant="true"/>
      <parameter metaid="COPASI1779" id="k_AdIl1a_AdIl6" name="k_AdIl1a_AdIl6" value="-0.048354" constant="true"/>
      <parameter metaid="COPASI1780" id="k_AdIl1a_AdRen" name="k_AdIl1a_AdRen" value="-0.16501" constant="true"/>
      <parameter metaid="COPASI1781" id="k_AdIl1a_AdTgfb1" name="k_AdIl1a_AdTgfb1" value="0.057522" constant="true"/>
      <parameter metaid="COPASI1782" id="k_AdIl1a_AdTh" name="k_AdIl1a_AdTh" value="-0.0095144" constant="true"/>
      <parameter metaid="COPASI1783" id="k_AdIl1a_AdTnf" name="k_AdIl1a_AdTnf" value="0.046381" constant="true"/>
      <parameter metaid="COPASI1784" id="k_AdIl1a_BsAce" name="k_AdIl1a_BsAce" value="0.088765" constant="true"/>
      <parameter metaid="COPASI1785" id="k_AdIl1a_BsAdra1a" name="k_AdIl1a_BsAdra1a" value="0.0015331" constant="true"/>
      <parameter metaid="COPASI1786" id="k_AdIl1a_BsAdra2a" name="k_AdIl1a_BsAdra2a" value="-0.015241" constant="true"/>
      <parameter metaid="COPASI1787" id="k_AdIl1a_BsAdrb1" name="k_AdIl1a_BsAdrb1" value="1.28e-05" constant="true"/>
      <parameter metaid="COPASI1788" id="k_AdIl1a_BsAdrb2" name="k_AdIl1a_BsAdrb2" value="0" constant="true"/>
      <parameter metaid="COPASI1789" id="k_AdIl1a_BsAgt" name="k_AdIl1a_BsAgt" value="-0.053908" constant="true"/>
      <parameter metaid="COPASI1790" id="k_AdIl1a_BsAgtr1" name="k_AdIl1a_BsAgtr1" value="1.22e-06" constant="true"/>
      <parameter metaid="COPASI1791" id="k_AdIl1a_BsAgtrap" name="k_AdIl1a_BsAgtrap" value="8.74e-05" constant="true"/>
      <parameter metaid="COPASI1792" id="k_AdIl1a_BsCacna1d" name="k_AdIl1a_BsCacna1d" value="0" constant="true"/>
      <parameter metaid="COPASI1793" id="k_AdIl1a_BsCcl5" name="k_AdIl1a_BsCcl5" value="0.00054743" constant="true"/>
      <parameter metaid="COPASI1794" id="k_AdIl1a_BsCxcr3" name="k_AdIl1a_BsCxcr3" value="0" constant="true"/>
      <parameter metaid="COPASI1795" id="k_AdIl1a_BsDbh" name="k_AdIl1a_BsDbh" value="0.00027492" constant="true"/>
      <parameter metaid="COPASI1796" id="k_AdIl1a_BsGja1" name="k_AdIl1a_BsGja1" value="-0.0022146" constant="true"/>
      <parameter metaid="COPASI1797" id="k_AdIl1a_BsHmgb1" name="k_AdIl1a_BsHmgb1" value="0" constant="true"/>
      <parameter metaid="COPASI1798" id="k_AdIl1a_BsIl10" name="k_AdIl1a_BsIl10" value="-0.064137" constant="true"/>
      <parameter metaid="COPASI1799" id="k_AdIl1a_BsIl1a" name="k_AdIl1a_BsIl1a" value="-0.027348" constant="true"/>
      <parameter metaid="COPASI1800" id="k_AdIl1a_BsIl1b" name="k_AdIl1a_BsIl1b" value="0.040225" constant="true"/>
      <parameter metaid="COPASI1801" id="k_AdIl1a_BsIl6" name="k_AdIl1a_BsIl6" value="1.85e-05" constant="true"/>
      <parameter metaid="COPASI1802" id="k_AdIl1a_BsRen" name="k_AdIl1a_BsRen" value="0" constant="true"/>
      <parameter metaid="COPASI1803" id="k_AdIl1a_BsTgfb1" name="k_AdIl1a_BsTgfb1" value="0.012595" constant="true"/>
      <parameter metaid="COPASI1804" id="k_AdIl1a_BsTh" name="k_AdIl1a_BsTh" value="-7.76e-05" constant="true"/>
      <parameter metaid="COPASI1805" id="k_AdIl1a_BsTnf" name="k_AdIl1a_BsTnf" value="-8.06e-05" constant="true"/>
      <parameter metaid="COPASI1806" id="k_AdIl1a_KdAce" name="k_AdIl1a_KdAce" value="-0.0066516" constant="true"/>
      <parameter metaid="COPASI1807" id="k_AdIl1a_KdAdra1a" name="k_AdIl1a_KdAdra1a" value="0" constant="true"/>
      <parameter metaid="COPASI1808" id="k_AdIl1a_KdAdra2a" name="k_AdIl1a_KdAdra2a" value="0.0013497" constant="true"/>
      <parameter metaid="COPASI1809" id="k_AdIl1a_KdAdrb1" name="k_AdIl1a_KdAdrb1" value="0" constant="true"/>
      <parameter metaid="COPASI1810" id="k_AdIl1a_KdAdrb2" name="k_AdIl1a_KdAdrb2" value="0" constant="true"/>
      <parameter metaid="COPASI1811" id="k_AdIl1a_KdAgt" name="k_AdIl1a_KdAgt" value="0.054903" constant="true"/>
      <parameter metaid="COPASI1812" id="k_AdIl1a_KdAgtr1" name="k_AdIl1a_KdAgtr1" value="-0.00021048" constant="true"/>
      <parameter metaid="COPASI1813" id="k_AdIl1a_KdAgtrap" name="k_AdIl1a_KdAgtrap" value="-0.001682" constant="true"/>
      <parameter metaid="COPASI1814" id="k_AdIl1a_KdCacna1d" name="k_AdIl1a_KdCacna1d" value="0.021623" constant="true"/>
      <parameter metaid="COPASI1815" id="k_AdIl1a_KdCcl5" name="k_AdIl1a_KdCcl5" value="-0.00062841" constant="true"/>
      <parameter metaid="COPASI1816" id="k_AdIl1a_KdCxcr3" name="k_AdIl1a_KdCxcr3" value="0.010018" constant="true"/>
      <parameter metaid="COPASI1817" id="k_AdIl1a_KdDbh" name="k_AdIl1a_KdDbh" value="-0.0028452" constant="true"/>
      <parameter metaid="COPASI1818" id="k_AdIl1a_KdGja1" name="k_AdIl1a_KdGja1" value="-0.073017" constant="true"/>
      <parameter metaid="COPASI1819" id="k_AdIl1a_KdHmgb1" name="k_AdIl1a_KdHmgb1" value="-0.026128" constant="true"/>
      <parameter metaid="COPASI1820" id="k_AdIl1a_KdIl10" name="k_AdIl1a_KdIl10" value="0.061439" constant="true"/>
      <parameter metaid="COPASI1821" id="k_AdIl1a_KdIl1a" name="k_AdIl1a_KdIl1a" value="0.030209" constant="true"/>
      <parameter metaid="COPASI1822" id="k_AdIl1a_KdIl1b" name="k_AdIl1a_KdIl1b" value="-0.016803" constant="true"/>
      <parameter metaid="COPASI1823" id="k_AdIl1a_KdIl6" name="k_AdIl1a_KdIl6" value="0.00077346" constant="true"/>
      <parameter metaid="COPASI1824" id="k_AdIl1a_KdRen" name="k_AdIl1a_KdRen" value="0.001308" constant="true"/>
      <parameter metaid="COPASI1825" id="k_AdIl1a_KdTgfb1" name="k_AdIl1a_KdTgfb1" value="0" constant="true"/>
      <parameter metaid="COPASI1826" id="k_AdIl1a_KdTh" name="k_AdIl1a_KdTh" value="-0.072513" constant="true"/>
      <parameter metaid="COPASI1827" id="k_AdIl1a_KdTnf" name="k_AdIl1a_KdTnf" value="0" constant="true"/>
      <parameter metaid="COPASI1828" id="k_AdIl1a_LiAce" name="k_AdIl1a_LiAce" value="0" constant="true"/>
      <parameter metaid="COPASI1829" id="k_AdIl1a_LiAdra1a" name="k_AdIl1a_LiAdra1a" value="1.11e-05" constant="true"/>
      <parameter metaid="COPASI1830" id="k_AdIl1a_LiAdra2a" name="k_AdIl1a_LiAdra2a" value="-0.0037023" constant="true"/>
      <parameter metaid="COPASI1831" id="k_AdIl1a_LiAdrb1" name="k_AdIl1a_LiAdrb1" value="0.0066313" constant="true"/>
      <parameter metaid="COPASI1832" id="k_AdIl1a_LiAdrb2" name="k_AdIl1a_LiAdrb2" value="-0.014292" constant="true"/>
      <parameter metaid="COPASI1833" id="k_AdIl1a_LiAgt" name="k_AdIl1a_LiAgt" value="0" constant="true"/>
      <parameter metaid="COPASI1834" id="k_AdIl1a_LiAgtr1" name="k_AdIl1a_LiAgtr1" value="0.08052" constant="true"/>
      <parameter metaid="COPASI1835" id="k_AdIl1a_LiAgtrap" name="k_AdIl1a_LiAgtrap" value="0.077176" constant="true"/>
      <parameter metaid="COPASI1836" id="k_AdIl1a_LiCacna1d" name="k_AdIl1a_LiCacna1d" value="0.0012262" constant="true"/>
      <parameter metaid="COPASI1837" id="k_AdIl1a_LiCcl5" name="k_AdIl1a_LiCcl5" value="-0.0013818" constant="true"/>
      <parameter metaid="COPASI1838" id="k_AdIl1a_LiCxcr3" name="k_AdIl1a_LiCxcr3" value="0" constant="true"/>
      <parameter metaid="COPASI1839" id="k_AdIl1a_LiDbh" name="k_AdIl1a_LiDbh" value="-0.026361" constant="true"/>
      <parameter metaid="COPASI1840" id="k_AdIl1a_LiGja1" name="k_AdIl1a_LiGja1" value="-0.12115" constant="true"/>
      <parameter metaid="COPASI1841" id="k_AdIl1a_LiHmgb1" name="k_AdIl1a_LiHmgb1" value="0.015358" constant="true"/>
      <parameter metaid="COPASI1842" id="k_AdIl1a_LiIl10" name="k_AdIl1a_LiIl10" value="-0.082872" constant="true"/>
      <parameter metaid="COPASI1843" id="k_AdIl1a_LiIl1a" name="k_AdIl1a_LiIl1a" value="-0.048962" constant="true"/>
      <parameter metaid="COPASI1844" id="k_AdIl1a_LiIl1b" name="k_AdIl1a_LiIl1b" value="-1.43e-05" constant="true"/>
      <parameter metaid="COPASI1845" id="k_AdIl1a_LiIl6" name="k_AdIl1a_LiIl6" value="0" constant="true"/>
      <parameter metaid="COPASI1846" id="k_AdIl1a_LiRen" name="k_AdIl1a_LiRen" value="-0.099239" constant="true"/>
      <parameter metaid="COPASI1847" id="k_AdIl1a_LiTgfb1" name="k_AdIl1a_LiTgfb1" value="4.44e-05" constant="true"/>
      <parameter metaid="COPASI1848" id="k_AdIl1a_LiTh" name="k_AdIl1a_LiTh" value="-0.080583" constant="true"/>
      <parameter metaid="COPASI1849" id="k_AdIl1a_LiTnf" name="k_AdIl1a_LiTnf" value="-0.04669" constant="true"/>
      <parameter metaid="COPASI1850" id="k_AdIl1a_LvAce" name="k_AdIl1a_LvAce" value="0.0056231" constant="true"/>
      <parameter metaid="COPASI1851" id="k_AdIl1a_LvAdra1a" name="k_AdIl1a_LvAdra1a" value="-1.66e-05" constant="true"/>
      <parameter metaid="COPASI1852" id="k_AdIl1a_LvAdra2a" name="k_AdIl1a_LvAdra2a" value="-0.02286" constant="true"/>
      <parameter metaid="COPASI1853" id="k_AdIl1a_LvAdrb1" name="k_AdIl1a_LvAdrb1" value="0.044479" constant="true"/>
      <parameter metaid="COPASI1854" id="k_AdIl1a_LvAdrb2" name="k_AdIl1a_LvAdrb2" value="0" constant="true"/>
      <parameter metaid="COPASI1855" id="k_AdIl1a_LvAgt" name="k_AdIl1a_LvAgt" value="-0.016384" constant="true"/>
      <parameter metaid="COPASI1856" id="k_AdIl1a_LvAgtr1" name="k_AdIl1a_LvAgtr1" value="1.56e-05" constant="true"/>
      <parameter metaid="COPASI1857" id="k_AdIl1a_LvAgtrap" name="k_AdIl1a_LvAgtrap" value="-7.27e-06" constant="true"/>
      <parameter metaid="COPASI1858" id="k_AdIl1a_LvCacna1d" name="k_AdIl1a_LvCacna1d" value="-0.022575" constant="true"/>
      <parameter metaid="COPASI1859" id="k_AdIl1a_LvCcl5" name="k_AdIl1a_LvCcl5" value="-0.0062612" constant="true"/>
      <parameter metaid="COPASI1860" id="k_AdIl1a_LvCxcr3" name="k_AdIl1a_LvCxcr3" value="0.037711" constant="true"/>
      <parameter metaid="COPASI1861" id="k_AdIl1a_LvDbh" name="k_AdIl1a_LvDbh" value="0.043866" constant="true"/>
      <parameter metaid="COPASI1862" id="k_AdIl1a_LvGja1" name="k_AdIl1a_LvGja1" value="1.03e-05" constant="true"/>
      <parameter metaid="COPASI1863" id="k_AdIl1a_LvHmgb1" name="k_AdIl1a_LvHmgb1" value="0" constant="true"/>
      <parameter metaid="COPASI1864" id="k_AdIl1a_LvIl10" name="k_AdIl1a_LvIl10" value="0.076257" constant="true"/>
      <parameter metaid="COPASI1865" id="k_AdIl1a_LvIl1a" name="k_AdIl1a_LvIl1a" value="-0.030174" constant="true"/>
      <parameter metaid="COPASI1866" id="k_AdIl1a_LvIl1b" name="k_AdIl1a_LvIl1b" value="0.0010089" constant="true"/>
      <parameter metaid="COPASI1867" id="k_AdIl1a_LvIl6" name="k_AdIl1a_LvIl6" value="-0.00029727" constant="true"/>
      <parameter metaid="COPASI1868" id="k_AdIl1a_LvRen" name="k_AdIl1a_LvRen" value="0.00037179" constant="true"/>
      <parameter metaid="COPASI1869" id="k_AdIl1a_LvTgfb1" name="k_AdIl1a_LvTgfb1" value="-0.014534" constant="true"/>
      <parameter metaid="COPASI1870" id="k_AdIl1a_LvTh" name="k_AdIl1a_LvTh" value="0" constant="true"/>
      <parameter metaid="COPASI1871" id="k_AdIl1a_LvTnf" name="k_AdIl1a_LvTnf" value="0.048834" constant="true"/>
      <parameter metaid="COPASI1872" id="k_AdIl1b_AdAce" name="k_AdIl1b_AdAce" value="0.057598" constant="true"/>
      <parameter metaid="COPASI1873" id="k_AdIl1b_AdAdra1a" name="k_AdIl1b_AdAdra1a" value="0" constant="true"/>
      <parameter metaid="COPASI1874" id="k_AdIl1b_AdAdra2a" name="k_AdIl1b_AdAdra2a" value="-2.07e-05" constant="true"/>
      <parameter metaid="COPASI1875" id="k_AdIl1b_AdAdrb1" name="k_AdIl1b_AdAdrb1" value="0" constant="true"/>
      <parameter metaid="COPASI1876" id="k_AdIl1b_AdAdrb2" name="k_AdIl1b_AdAdrb2" value="0.054599" constant="true"/>
      <parameter metaid="COPASI1877" id="k_AdIl1b_AdAgt" name="k_AdIl1b_AdAgt" value="-0.094948" constant="true"/>
      <parameter metaid="COPASI1878" id="k_AdIl1b_AdAgtr1" name="k_AdIl1b_AdAgtr1" value="1.75e-05" constant="true"/>
      <parameter metaid="COPASI1879" id="k_AdIl1b_AdAgtrap" name="k_AdIl1b_AdAgtrap" value="-0.003269" constant="true"/>
      <parameter metaid="COPASI1880" id="k_AdIl1b_AdCacna1d" name="k_AdIl1b_AdCacna1d" value="-0.076172" constant="true"/>
      <parameter metaid="COPASI1881" id="k_AdIl1b_AdCcl5" name="k_AdIl1b_AdCcl5" value="-0.0002649" constant="true"/>
      <parameter metaid="COPASI1882" id="k_AdIl1b_AdCxcr3" name="k_AdIl1b_AdCxcr3" value="0.060346" constant="true"/>
      <parameter metaid="COPASI1883" id="k_AdIl1b_AdDbh" name="k_AdIl1b_AdDbh" value="0" constant="true"/>
      <parameter metaid="COPASI1884" id="k_AdIl1b_AdGja1" name="k_AdIl1b_AdGja1" value="4.36e-05" constant="true"/>
      <parameter metaid="COPASI1885" id="k_AdIl1b_AdHmgb1" name="k_AdIl1b_AdHmgb1" value="0" constant="true"/>
      <parameter metaid="COPASI1886" id="k_AdIl1b_AdIl10" name="k_AdIl1b_AdIl10" value="0.10894" constant="true"/>
      <parameter metaid="COPASI1887" id="k_AdIl1b_AdIl1a" name="k_AdIl1b_AdIl1a" value="-0.0072621" constant="true"/>
      <parameter metaid="COPASI1888" id="k_AdIl1b_AdIl1b" name="k_AdIl1b_AdIl1b" value="0.0033843" constant="true"/>
      <parameter metaid="COPASI1889" id="k_AdIl1b_AdIl6" name="k_AdIl1b_AdIl6" value="-0.030023" constant="true"/>
      <parameter metaid="COPASI1890" id="k_AdIl1b_AdRen" name="k_AdIl1b_AdRen" value="-0.13141" constant="true"/>
      <parameter metaid="COPASI1891" id="k_AdIl1b_AdTgfb1" name="k_AdIl1b_AdTgfb1" value="0.037599" constant="true"/>
      <parameter metaid="COPASI1892" id="k_AdIl1b_AdTh" name="k_AdIl1b_AdTh" value="-0.016597" constant="true"/>
      <parameter metaid="COPASI1893" id="k_AdIl1b_AdTnf" name="k_AdIl1b_AdTnf" value="0.063548" constant="true"/>
      <parameter metaid="COPASI1894" id="k_AdIl1b_BsAce" name="k_AdIl1b_BsAce" value="0.067011" constant="true"/>
      <parameter metaid="COPASI1895" id="k_AdIl1b_BsAdra1a" name="k_AdIl1b_BsAdra1a" value="-0.00098227" constant="true"/>
      <parameter metaid="COPASI1896" id="k_AdIl1b_BsAdra2a" name="k_AdIl1b_BsAdra2a" value="-0.0017129" constant="true"/>
      <parameter metaid="COPASI1897" id="k_AdIl1b_BsAdrb1" name="k_AdIl1b_BsAdrb1" value="0.0015619" constant="true"/>
      <parameter metaid="COPASI1898" id="k_AdIl1b_BsAdrb2" name="k_AdIl1b_BsAdrb2" value="0" constant="true"/>
      <parameter metaid="COPASI1899" id="k_AdIl1b_BsAgt" name="k_AdIl1b_BsAgt" value="-0.068192" constant="true"/>
      <parameter metaid="COPASI1900" id="k_AdIl1b_BsAgtr1" name="k_AdIl1b_BsAgtr1" value="0" constant="true"/>
      <parameter metaid="COPASI1901" id="k_AdIl1b_BsAgtrap" name="k_AdIl1b_BsAgtrap" value="6.43e-05" constant="true"/>
      <parameter metaid="COPASI1902" id="k_AdIl1b_BsCacna1d" name="k_AdIl1b_BsCacna1d" value="0" constant="true"/>
      <parameter metaid="COPASI1903" id="k_AdIl1b_BsCcl5" name="k_AdIl1b_BsCcl5" value="0.00068284" constant="true"/>
      <parameter metaid="COPASI1904" id="k_AdIl1b_BsCxcr3" name="k_AdIl1b_BsCxcr3" value="0" constant="true"/>
      <parameter metaid="COPASI1905" id="k_AdIl1b_BsDbh" name="k_AdIl1b_BsDbh" value="-0.01226" constant="true"/>
      <parameter metaid="COPASI1906" id="k_AdIl1b_BsGja1" name="k_AdIl1b_BsGja1" value="-3.02e-08" constant="true"/>
      <parameter metaid="COPASI1907" id="k_AdIl1b_BsHmgb1" name="k_AdIl1b_BsHmgb1" value="0" constant="true"/>
      <parameter metaid="COPASI1908" id="k_AdIl1b_BsIl10" name="k_AdIl1b_BsIl10" value="-0.020061" constant="true"/>
      <parameter metaid="COPASI1909" id="k_AdIl1b_BsIl1a" name="k_AdIl1b_BsIl1a" value="-0.0028768" constant="true"/>
      <parameter metaid="COPASI1910" id="k_AdIl1b_BsIl1b" name="k_AdIl1b_BsIl1b" value="0.029841" constant="true"/>
      <parameter metaid="COPASI1911" id="k_AdIl1b_BsIl6" name="k_AdIl1b_BsIl6" value="0" constant="true"/>
      <parameter metaid="COPASI1912" id="k_AdIl1b_BsRen" name="k_AdIl1b_BsRen" value="0" constant="true"/>
      <parameter metaid="COPASI1913" id="k_AdIl1b_BsTgfb1" name="k_AdIl1b_BsTgfb1" value="0.027122" constant="true"/>
      <parameter metaid="COPASI1914" id="k_AdIl1b_BsTh" name="k_AdIl1b_BsTh" value="-0.0027269" constant="true"/>
      <parameter metaid="COPASI1915" id="k_AdIl1b_BsTnf" name="k_AdIl1b_BsTnf" value="0" constant="true"/>
      <parameter metaid="COPASI1916" id="k_AdIl1b_KdAce" name="k_AdIl1b_KdAce" value="-0.00090616" constant="true"/>
      <parameter metaid="COPASI1917" id="k_AdIl1b_KdAdra1a" name="k_AdIl1b_KdAdra1a" value="-0.00053194" constant="true"/>
      <parameter metaid="COPASI1918" id="k_AdIl1b_KdAdra2a" name="k_AdIl1b_KdAdra2a" value="3.69e-06" constant="true"/>
      <parameter metaid="COPASI1919" id="k_AdIl1b_KdAdrb1" name="k_AdIl1b_KdAdrb1" value="0" constant="true"/>
      <parameter metaid="COPASI1920" id="k_AdIl1b_KdAdrb2" name="k_AdIl1b_KdAdrb2" value="0" constant="true"/>
      <parameter metaid="COPASI1921" id="k_AdIl1b_KdAgt" name="k_AdIl1b_KdAgt" value="0.029565" constant="true"/>
      <parameter metaid="COPASI1922" id="k_AdIl1b_KdAgtr1" name="k_AdIl1b_KdAgtr1" value="-0.0030725" constant="true"/>
      <parameter metaid="COPASI1923" id="k_AdIl1b_KdAgtrap" name="k_AdIl1b_KdAgtrap" value="-0.00016011" constant="true"/>
      <parameter metaid="COPASI1924" id="k_AdIl1b_KdCacna1d" name="k_AdIl1b_KdCacna1d" value="0.050523" constant="true"/>
      <parameter metaid="COPASI1925" id="k_AdIl1b_KdCcl5" name="k_AdIl1b_KdCcl5" value="-0.017323" constant="true"/>
      <parameter metaid="COPASI1926" id="k_AdIl1b_KdCxcr3" name="k_AdIl1b_KdCxcr3" value="0.016751" constant="true"/>
      <parameter metaid="COPASI1927" id="k_AdIl1b_KdDbh" name="k_AdIl1b_KdDbh" value="-0.0084111" constant="true"/>
      <parameter metaid="COPASI1928" id="k_AdIl1b_KdGja1" name="k_AdIl1b_KdGja1" value="-0.090816" constant="true"/>
      <parameter metaid="COPASI1929" id="k_AdIl1b_KdHmgb1" name="k_AdIl1b_KdHmgb1" value="-0.0036088" constant="true"/>
      <parameter metaid="COPASI1930" id="k_AdIl1b_KdIl10" name="k_AdIl1b_KdIl10" value="0.076618" constant="true"/>
      <parameter metaid="COPASI1931" id="k_AdIl1b_KdIl1a" name="k_AdIl1b_KdIl1a" value="0.030407" constant="true"/>
      <parameter metaid="COPASI1932" id="k_AdIl1b_KdIl1b" name="k_AdIl1b_KdIl1b" value="-0.022236" constant="true"/>
      <parameter metaid="COPASI1933" id="k_AdIl1b_KdIl6" name="k_AdIl1b_KdIl6" value="0" constant="true"/>
      <parameter metaid="COPASI1934" id="k_AdIl1b_KdRen" name="k_AdIl1b_KdRen" value="6.79e-06" constant="true"/>
      <parameter metaid="COPASI1935" id="k_AdIl1b_KdTgfb1" name="k_AdIl1b_KdTgfb1" value="0" constant="true"/>
      <parameter metaid="COPASI1936" id="k_AdIl1b_KdTh" name="k_AdIl1b_KdTh" value="-0.058894" constant="true"/>
      <parameter metaid="COPASI1937" id="k_AdIl1b_KdTnf" name="k_AdIl1b_KdTnf" value="0.00095729" constant="true"/>
      <parameter metaid="COPASI1938" id="k_AdIl1b_LiAce" name="k_AdIl1b_LiAce" value="-0.017374" constant="true"/>
      <parameter metaid="COPASI1939" id="k_AdIl1b_LiAdra1a" name="k_AdIl1b_LiAdra1a" value="0" constant="true"/>
      <parameter metaid="COPASI1940" id="k_AdIl1b_LiAdra2a" name="k_AdIl1b_LiAdra2a" value="-0.00068588" constant="true"/>
      <parameter metaid="COPASI1941" id="k_AdIl1b_LiAdrb1" name="k_AdIl1b_LiAdrb1" value="2.28e-05" constant="true"/>
      <parameter metaid="COPASI1942" id="k_AdIl1b_LiAdrb2" name="k_AdIl1b_LiAdrb2" value="-0.00039507" constant="true"/>
      <parameter metaid="COPASI1943" id="k_AdIl1b_LiAgt" name="k_AdIl1b_LiAgt" value="0" constant="true"/>
      <parameter metaid="COPASI1944" id="k_AdIl1b_LiAgtr1" name="k_AdIl1b_LiAgtr1" value="0.087345" constant="true"/>
      <parameter metaid="COPASI1945" id="k_AdIl1b_LiAgtrap" name="k_AdIl1b_LiAgtrap" value="0.039102" constant="true"/>
      <parameter metaid="COPASI1946" id="k_AdIl1b_LiCacna1d" name="k_AdIl1b_LiCacna1d" value="0" constant="true"/>
      <parameter metaid="COPASI1947" id="k_AdIl1b_LiCcl5" name="k_AdIl1b_LiCcl5" value="2.79e-05" constant="true"/>
      <parameter metaid="COPASI1948" id="k_AdIl1b_LiCxcr3" name="k_AdIl1b_LiCxcr3" value="0" constant="true"/>
      <parameter metaid="COPASI1949" id="k_AdIl1b_LiDbh" name="k_AdIl1b_LiDbh" value="-0.031808" constant="true"/>
      <parameter metaid="COPASI1950" id="k_AdIl1b_LiGja1" name="k_AdIl1b_LiGja1" value="-0.12155" constant="true"/>
      <parameter metaid="COPASI1951" id="k_AdIl1b_LiHmgb1" name="k_AdIl1b_LiHmgb1" value="0.0050115" constant="true"/>
      <parameter metaid="COPASI1952" id="k_AdIl1b_LiIl10" name="k_AdIl1b_LiIl10" value="-0.088538" constant="true"/>
      <parameter metaid="COPASI1953" id="k_AdIl1b_LiIl1a" name="k_AdIl1b_LiIl1a" value="-0.035611" constant="true"/>
      <parameter metaid="COPASI1954" id="k_AdIl1b_LiIl1b" name="k_AdIl1b_LiIl1b" value="0" constant="true"/>
      <parameter metaid="COPASI1955" id="k_AdIl1b_LiIl6" name="k_AdIl1b_LiIl6" value="0" constant="true"/>
      <parameter metaid="COPASI1956" id="k_AdIl1b_LiRen" name="k_AdIl1b_LiRen" value="-0.052882" constant="true"/>
      <parameter metaid="COPASI1957" id="k_AdIl1b_LiTgfb1" name="k_AdIl1b_LiTgfb1" value="0.0097205" constant="true"/>
      <parameter metaid="COPASI1958" id="k_AdIl1b_LiTh" name="k_AdIl1b_LiTh" value="-0.05318" constant="true"/>
      <parameter metaid="COPASI1959" id="k_AdIl1b_LiTnf" name="k_AdIl1b_LiTnf" value="-0.048644" constant="true"/>
      <parameter metaid="COPASI1960" id="k_AdIl1b_LvAce" name="k_AdIl1b_LvAce" value="0" constant="true"/>
      <parameter metaid="COPASI1961" id="k_AdIl1b_LvAdra1a" name="k_AdIl1b_LvAdra1a" value="-1.47e-05" constant="true"/>
      <parameter metaid="COPASI1962" id="k_AdIl1b_LvAdra2a" name="k_AdIl1b_LvAdra2a" value="-0.035886" constant="true"/>
      <parameter metaid="COPASI1963" id="k_AdIl1b_LvAdrb1" name="k_AdIl1b_LvAdrb1" value="0.020874" constant="true"/>
      <parameter metaid="COPASI1964" id="k_AdIl1b_LvAdrb2" name="k_AdIl1b_LvAdrb2" value="6.98e-05" constant="true"/>
      <parameter metaid="COPASI1965" id="k_AdIl1b_LvAgt" name="k_AdIl1b_LvAgt" value="-0.00017527" constant="true"/>
      <parameter metaid="COPASI1966" id="k_AdIl1b_LvAgtr1" name="k_AdIl1b_LvAgtr1" value="-0.0031394" constant="true"/>
      <parameter metaid="COPASI1967" id="k_AdIl1b_LvAgtrap" name="k_AdIl1b_LvAgtrap" value="0.00010244" constant="true"/>
      <parameter metaid="COPASI1968" id="k_AdIl1b_LvCacna1d" name="k_AdIl1b_LvCacna1d" value="-0.037411" constant="true"/>
      <parameter metaid="COPASI1969" id="k_AdIl1b_LvCcl5" name="k_AdIl1b_LvCcl5" value="-0.026222" constant="true"/>
      <parameter metaid="COPASI1970" id="k_AdIl1b_LvCxcr3" name="k_AdIl1b_LvCxcr3" value="0.0055962" constant="true"/>
      <parameter metaid="COPASI1971" id="k_AdIl1b_LvDbh" name="k_AdIl1b_LvDbh" value="0.048172" constant="true"/>
      <parameter metaid="COPASI1972" id="k_AdIl1b_LvGja1" name="k_AdIl1b_LvGja1" value="-0.018716" constant="true"/>
      <parameter metaid="COPASI1973" id="k_AdIl1b_LvHmgb1" name="k_AdIl1b_LvHmgb1" value="0" constant="true"/>
      <parameter metaid="COPASI1974" id="k_AdIl1b_LvIl10" name="k_AdIl1b_LvIl10" value="0.12235" constant="true"/>
      <parameter metaid="COPASI1975" id="k_AdIl1b_LvIl1a" name="k_AdIl1b_LvIl1a" value="-0.0032931" constant="true"/>
      <parameter metaid="COPASI1976" id="k_AdIl1b_LvIl1b" name="k_AdIl1b_LvIl1b" value="-0.006671" constant="true"/>
      <parameter metaid="COPASI1977" id="k_AdIl1b_LvIl6" name="k_AdIl1b_LvIl6" value="8.57e-06" constant="true"/>
      <parameter metaid="COPASI1978" id="k_AdIl1b_LvRen" name="k_AdIl1b_LvRen" value="0" constant="true"/>
      <parameter metaid="COPASI1979" id="k_AdIl1b_LvTgfb1" name="k_AdIl1b_LvTgfb1" value="-0.028099" constant="true"/>
      <parameter metaid="COPASI1980" id="k_AdIl1b_LvTh" name="k_AdIl1b_LvTh" value="0" constant="true"/>
      <parameter metaid="COPASI1981" id="k_AdIl1b_LvTnf" name="k_AdIl1b_LvTnf" value="0.075637" constant="true"/>
      <parameter metaid="COPASI1982" id="k_AdIl6_AdAce" name="k_AdIl6_AdAce" value="-0.016527" constant="true"/>
      <parameter metaid="COPASI1983" id="k_AdIl6_AdAdra1a" name="k_AdIl6_AdAdra1a" value="-0.011321" constant="true"/>
      <parameter metaid="COPASI1984" id="k_AdIl6_AdAdra2a" name="k_AdIl6_AdAdra2a" value="-0.023566" constant="true"/>
      <parameter metaid="COPASI1985" id="k_AdIl6_AdAdrb1" name="k_AdIl6_AdAdrb1" value="-0.029323" constant="true"/>
      <parameter metaid="COPASI1986" id="k_AdIl6_AdAdrb2" name="k_AdIl6_AdAdrb2" value="-0.025464" constant="true"/>
      <parameter metaid="COPASI1987" id="k_AdIl6_AdAgt" name="k_AdIl6_AdAgt" value="0.002294" constant="true"/>
      <parameter metaid="COPASI1988" id="k_AdIl6_AdAgtr1" name="k_AdIl6_AdAgtr1" value="0.00039234" constant="true"/>
      <parameter metaid="COPASI1989" id="k_AdIl6_AdAgtrap" name="k_AdIl6_AdAgtrap" value="0.010066" constant="true"/>
      <parameter metaid="COPASI1990" id="k_AdIl6_AdCacna1d" name="k_AdIl6_AdCacna1d" value="4.43e-05" constant="true"/>
      <parameter metaid="COPASI1991" id="k_AdIl6_AdCcl5" name="k_AdIl6_AdCcl5" value="-0.0017091" constant="true"/>
      <parameter metaid="COPASI1992" id="k_AdIl6_AdCxcr3" name="k_AdIl6_AdCxcr3" value="-0.0083841" constant="true"/>
      <parameter metaid="COPASI1993" id="k_AdIl6_AdDbh" name="k_AdIl6_AdDbh" value="0" constant="true"/>
      <parameter metaid="COPASI1994" id="k_AdIl6_AdGja1" name="k_AdIl6_AdGja1" value="0.0023047" constant="true"/>
      <parameter metaid="COPASI1995" id="k_AdIl6_AdHmgb1" name="k_AdIl6_AdHmgb1" value="0.014225" constant="true"/>
      <parameter metaid="COPASI1996" id="k_AdIl6_AdIl10" name="k_AdIl6_AdIl10" value="-0.0008047" constant="true"/>
      <parameter metaid="COPASI1997" id="k_AdIl6_AdIl1a" name="k_AdIl6_AdIl1a" value="5.09e-06" constant="true"/>
      <parameter metaid="COPASI1998" id="k_AdIl6_AdIl1b" name="k_AdIl6_AdIl1b" value="-1.33e-05" constant="true"/>
      <parameter metaid="COPASI1999" id="k_AdIl6_AdIl6" name="k_AdIl6_AdIl6" value="0.023158" constant="true"/>
      <parameter metaid="COPASI2000" id="k_AdIl6_AdRen" name="k_AdIl6_AdRen" value="0.010367" constant="true"/>
      <parameter metaid="COPASI2001" id="k_AdIl6_AdTgfb1" name="k_AdIl6_AdTgfb1" value="-0.00021081" constant="true"/>
      <parameter metaid="COPASI2002" id="k_AdIl6_AdTh" name="k_AdIl6_AdTh" value="0.0016011" constant="true"/>
      <parameter metaid="COPASI2003" id="k_AdIl6_AdTnf" name="k_AdIl6_AdTnf" value="-0.00037981" constant="true"/>
      <parameter metaid="COPASI2004" id="k_AdIl6_BsAce" name="k_AdIl6_BsAce" value="-0.001852" constant="true"/>
      <parameter metaid="COPASI2005" id="k_AdIl6_BsAdra1a" name="k_AdIl6_BsAdra1a" value="0.0031235" constant="true"/>
      <parameter metaid="COPASI2006" id="k_AdIl6_BsAdra2a" name="k_AdIl6_BsAdra2a" value="0.0014899" constant="true"/>
      <parameter metaid="COPASI2007" id="k_AdIl6_BsAdrb1" name="k_AdIl6_BsAdrb1" value="0" constant="true"/>
      <parameter metaid="COPASI2008" id="k_AdIl6_BsAdrb2" name="k_AdIl6_BsAdrb2" value="0" constant="true"/>
      <parameter metaid="COPASI2009" id="k_AdIl6_BsAgt" name="k_AdIl6_BsAgt" value="0.00011653" constant="true"/>
      <parameter metaid="COPASI2010" id="k_AdIl6_BsAgtr1" name="k_AdIl6_BsAgtr1" value="-0.013267" constant="true"/>
      <parameter metaid="COPASI2011" id="k_AdIl6_BsAgtrap" name="k_AdIl6_BsAgtrap" value="-0.0099193" constant="true"/>
      <parameter metaid="COPASI2012" id="k_AdIl6_BsCacna1d" name="k_AdIl6_BsCacna1d" value="-0.020461" constant="true"/>
      <parameter metaid="COPASI2013" id="k_AdIl6_BsCcl5" name="k_AdIl6_BsCcl5" value="-0.022276" constant="true"/>
      <parameter metaid="COPASI2014" id="k_AdIl6_BsCxcr3" name="k_AdIl6_BsCxcr3" value="-0.022622" constant="true"/>
      <parameter metaid="COPASI2015" id="k_AdIl6_BsDbh" name="k_AdIl6_BsDbh" value="2.62e-06" constant="true"/>
      <parameter metaid="COPASI2016" id="k_AdIl6_BsGja1" name="k_AdIl6_BsGja1" value="0.00377" constant="true"/>
      <parameter metaid="COPASI2017" id="k_AdIl6_BsHmgb1" name="k_AdIl6_BsHmgb1" value="-0.023862" constant="true"/>
      <parameter metaid="COPASI2018" id="k_AdIl6_BsIl10" name="k_AdIl6_BsIl10" value="0.0010455" constant="true"/>
      <parameter metaid="COPASI2019" id="k_AdIl6_BsIl1a" name="k_AdIl6_BsIl1a" value="0.00019746" constant="true"/>
      <parameter metaid="COPASI2020" id="k_AdIl6_BsIl1b" name="k_AdIl6_BsIl1b" value="-0.040459" constant="true"/>
      <parameter metaid="COPASI2021" id="k_AdIl6_BsIl6" name="k_AdIl6_BsIl6" value="5.6e-06" constant="true"/>
      <parameter metaid="COPASI2022" id="k_AdIl6_BsRen" name="k_AdIl6_BsRen" value="0.020626" constant="true"/>
      <parameter metaid="COPASI2023" id="k_AdIl6_BsTgfb1" name="k_AdIl6_BsTgfb1" value="-0.03029" constant="true"/>
      <parameter metaid="COPASI2024" id="k_AdIl6_BsTh" name="k_AdIl6_BsTh" value="0" constant="true"/>
      <parameter metaid="COPASI2025" id="k_AdIl6_BsTnf" name="k_AdIl6_BsTnf" value="0.00041929" constant="true"/>
      <parameter metaid="COPASI2026" id="k_AdIl6_KdAce" name="k_AdIl6_KdAce" value="0" constant="true"/>
      <parameter metaid="COPASI2027" id="k_AdIl6_KdAdra1a" name="k_AdIl6_KdAdra1a" value="0" constant="true"/>
      <parameter metaid="COPASI2028" id="k_AdIl6_KdAdra2a" name="k_AdIl6_KdAdra2a" value="0" constant="true"/>
      <parameter metaid="COPASI2029" id="k_AdIl6_KdAdrb1" name="k_AdIl6_KdAdrb1" value="-0.00058454" constant="true"/>
      <parameter metaid="COPASI2030" id="k_AdIl6_KdAdrb2" name="k_AdIl6_KdAdrb2" value="-0.012782" constant="true"/>
      <parameter metaid="COPASI2031" id="k_AdIl6_KdAgt" name="k_AdIl6_KdAgt" value="-1.88e-05" constant="true"/>
      <parameter metaid="COPASI2032" id="k_AdIl6_KdAgtr1" name="k_AdIl6_KdAgtr1" value="-0.042844" constant="true"/>
      <parameter metaid="COPASI2033" id="k_AdIl6_KdAgtrap" name="k_AdIl6_KdAgtrap" value="-0.029569" constant="true"/>
      <parameter metaid="COPASI2034" id="k_AdIl6_KdCacna1d" name="k_AdIl6_KdCacna1d" value="-0.00010587" constant="true"/>
      <parameter metaid="COPASI2035" id="k_AdIl6_KdCcl5" name="k_AdIl6_KdCcl5" value="0" constant="true"/>
      <parameter metaid="COPASI2036" id="k_AdIl6_KdCxcr3" name="k_AdIl6_KdCxcr3" value="-0.05509" constant="true"/>
      <parameter metaid="COPASI2037" id="k_AdIl6_KdDbh" name="k_AdIl6_KdDbh" value="0" constant="true"/>
      <parameter metaid="COPASI2038" id="k_AdIl6_KdGja1" name="k_AdIl6_KdGja1" value="0.00075115" constant="true"/>
      <parameter metaid="COPASI2039" id="k_AdIl6_KdHmgb1" name="k_AdIl6_KdHmgb1" value="2.96e-05" constant="true"/>
      <parameter metaid="COPASI2040" id="k_AdIl6_KdIl10" name="k_AdIl6_KdIl10" value="-0.00021352" constant="true"/>
      <parameter metaid="COPASI2041" id="k_AdIl6_KdIl1a" name="k_AdIl6_KdIl1a" value="-0.0010475" constant="true"/>
      <parameter metaid="COPASI2042" id="k_AdIl6_KdIl1b" name="k_AdIl6_KdIl1b" value="-0.00098086" constant="true"/>
      <parameter metaid="COPASI2043" id="k_AdIl6_KdIl6" name="k_AdIl6_KdIl6" value="-0.018017" constant="true"/>
      <parameter metaid="COPASI2044" id="k_AdIl6_KdRen" name="k_AdIl6_KdRen" value="0.011023" constant="true"/>
      <parameter metaid="COPASI2045" id="k_AdIl6_KdTgfb1" name="k_AdIl6_KdTgfb1" value="2.53e-05" constant="true"/>
      <parameter metaid="COPASI2046" id="k_AdIl6_KdTh" name="k_AdIl6_KdTh" value="0.016192" constant="true"/>
      <parameter metaid="COPASI2047" id="k_AdIl6_KdTnf" name="k_AdIl6_KdTnf" value="-0.058572" constant="true"/>
      <parameter metaid="COPASI2048" id="k_AdIl6_LiAce" name="k_AdIl6_LiAce" value="-4.94e-05" constant="true"/>
      <parameter metaid="COPASI2049" id="k_AdIl6_LiAdra1a" name="k_AdIl6_LiAdra1a" value="-0.023321" constant="true"/>
      <parameter metaid="COPASI2050" id="k_AdIl6_LiAdra2a" name="k_AdIl6_LiAdra2a" value="-0.0039379" constant="true"/>
      <parameter metaid="COPASI2051" id="k_AdIl6_LiAdrb1" name="k_AdIl6_LiAdrb1" value="-2.24e-07" constant="true"/>
      <parameter metaid="COPASI2052" id="k_AdIl6_LiAdrb2" name="k_AdIl6_LiAdrb2" value="0" constant="true"/>
      <parameter metaid="COPASI2053" id="k_AdIl6_LiAgt" name="k_AdIl6_LiAgt" value="-0.01109" constant="true"/>
      <parameter metaid="COPASI2054" id="k_AdIl6_LiAgtr1" name="k_AdIl6_LiAgtr1" value="-0.0055871" constant="true"/>
      <parameter metaid="COPASI2055" id="k_AdIl6_LiAgtrap" name="k_AdIl6_LiAgtrap" value="-0.00011763" constant="true"/>
      <parameter metaid="COPASI2056" id="k_AdIl6_LiCacna1d" name="k_AdIl6_LiCacna1d" value="-0.049278" constant="true"/>
      <parameter metaid="COPASI2057" id="k_AdIl6_LiCcl5" name="k_AdIl6_LiCcl5" value="0.0021201" constant="true"/>
      <parameter metaid="COPASI2058" id="k_AdIl6_LiCxcr3" name="k_AdIl6_LiCxcr3" value="0.031682" constant="true"/>
      <parameter metaid="COPASI2059" id="k_AdIl6_LiDbh" name="k_AdIl6_LiDbh" value="0" constant="true"/>
      <parameter metaid="COPASI2060" id="k_AdIl6_LiGja1" name="k_AdIl6_LiGja1" value="0.0039749" constant="true"/>
      <parameter metaid="COPASI2061" id="k_AdIl6_LiHmgb1" name="k_AdIl6_LiHmgb1" value="-0.034282" constant="true"/>
      <parameter metaid="COPASI2062" id="k_AdIl6_LiIl10" name="k_AdIl6_LiIl10" value="0.0019449" constant="true"/>
      <parameter metaid="COPASI2063" id="k_AdIl6_LiIl1a" name="k_AdIl6_LiIl1a" value="0.00031599" constant="true"/>
      <parameter metaid="COPASI2064" id="k_AdIl6_LiIl1b" name="k_AdIl6_LiIl1b" value="0.020111" constant="true"/>
      <parameter metaid="COPASI2065" id="k_AdIl6_LiIl6" name="k_AdIl6_LiIl6" value="0.013097" constant="true"/>
      <parameter metaid="COPASI2066" id="k_AdIl6_LiRen" name="k_AdIl6_LiRen" value="0.00059215" constant="true"/>
      <parameter metaid="COPASI2067" id="k_AdIl6_LiTgfb1" name="k_AdIl6_LiTgfb1" value="0" constant="true"/>
      <parameter metaid="COPASI2068" id="k_AdIl6_LiTh" name="k_AdIl6_LiTh" value="0.00086311" constant="true"/>
      <parameter metaid="COPASI2069" id="k_AdIl6_LiTnf" name="k_AdIl6_LiTnf" value="0.037075" constant="true"/>
      <parameter metaid="COPASI2070" id="k_AdIl6_LvAce" name="k_AdIl6_LvAce" value="0.01447" constant="true"/>
      <parameter metaid="COPASI2071" id="k_AdIl6_LvAdra1a" name="k_AdIl6_LvAdra1a" value="0.00035225" constant="true"/>
      <parameter metaid="COPASI2072" id="k_AdIl6_LvAdra2a" name="k_AdIl6_LvAdra2a" value="0.001712" constant="true"/>
      <parameter metaid="COPASI2073" id="k_AdIl6_LvAdrb1" name="k_AdIl6_LvAdrb1" value="0" constant="true"/>
      <parameter metaid="COPASI2074" id="k_AdIl6_LvAdrb2" name="k_AdIl6_LvAdrb2" value="0" constant="true"/>
      <parameter metaid="COPASI2075" id="k_AdIl6_LvAgt" name="k_AdIl6_LvAgt" value="0.00032543" constant="true"/>
      <parameter metaid="COPASI2076" id="k_AdIl6_LvAgtr1" name="k_AdIl6_LvAgtr1" value="0" constant="true"/>
      <parameter metaid="COPASI2077" id="k_AdIl6_LvAgtrap" name="k_AdIl6_LvAgtrap" value="0.015452" constant="true"/>
      <parameter metaid="COPASI2078" id="k_AdIl6_LvCacna1d" name="k_AdIl6_LvCacna1d" value="0" constant="true"/>
      <parameter metaid="COPASI2079" id="k_AdIl6_LvCcl5" name="k_AdIl6_LvCcl5" value="0.00096824" constant="true"/>
      <parameter metaid="COPASI2080" id="k_AdIl6_LvCxcr3" name="k_AdIl6_LvCxcr3" value="-5.8e-09" constant="true"/>
      <parameter metaid="COPASI2081" id="k_AdIl6_LvDbh" name="k_AdIl6_LvDbh" value="-0.00069812" constant="true"/>
      <parameter metaid="COPASI2082" id="k_AdIl6_LvGja1" name="k_AdIl6_LvGja1" value="0" constant="true"/>
      <parameter metaid="COPASI2083" id="k_AdIl6_LvHmgb1" name="k_AdIl6_LvHmgb1" value="0.024149" constant="true"/>
      <parameter metaid="COPASI2084" id="k_AdIl6_LvIl10" name="k_AdIl6_LvIl10" value="-0.002296" constant="true"/>
      <parameter metaid="COPASI2085" id="k_AdIl6_LvIl1a" name="k_AdIl6_LvIl1a" value="0" constant="true"/>
      <parameter metaid="COPASI2086" id="k_AdIl6_LvIl1b" name="k_AdIl6_LvIl1b" value="-0.0006202" constant="true"/>
      <parameter metaid="COPASI2087" id="k_AdIl6_LvIl6" name="k_AdIl6_LvIl6" value="0" constant="true"/>
      <parameter metaid="COPASI2088" id="k_AdIl6_LvRen" name="k_AdIl6_LvRen" value="0" constant="true"/>
      <parameter metaid="COPASI2089" id="k_AdIl6_LvTgfb1" name="k_AdIl6_LvTgfb1" value="2.77e-05" constant="true"/>
      <parameter metaid="COPASI2090" id="k_AdIl6_LvTh" name="k_AdIl6_LvTh" value="-0.001256" constant="true"/>
      <parameter metaid="COPASI2091" id="k_AdIl6_LvTnf" name="k_AdIl6_LvTnf" value="-0.00067147" constant="true"/>
      <parameter metaid="COPASI2092" id="k_AdRen_AdAce" name="k_AdRen_AdAce" value="0.001439" constant="true"/>
      <parameter metaid="COPASI2093" id="k_AdRen_AdAdra1a" name="k_AdRen_AdAdra1a" value="-6.17e-05" constant="true"/>
      <parameter metaid="COPASI2094" id="k_AdRen_AdAdra2a" name="k_AdRen_AdAdra2a" value="1.59e-05" constant="true"/>
      <parameter metaid="COPASI2095" id="k_AdRen_AdAdrb1" name="k_AdRen_AdAdrb1" value="-0.0060348" constant="true"/>
      <parameter metaid="COPASI2096" id="k_AdRen_AdAdrb2" name="k_AdRen_AdAdrb2" value="0.0017095" constant="true"/>
      <parameter metaid="COPASI2097" id="k_AdRen_AdAgt" name="k_AdRen_AdAgt" value="-0.017831" constant="true"/>
      <parameter metaid="COPASI2098" id="k_AdRen_AdAgtr1" name="k_AdRen_AdAgtr1" value="6.21e-05" constant="true"/>
      <parameter metaid="COPASI2099" id="k_AdRen_AdAgtrap" name="k_AdRen_AdAgtrap" value="0.00058481" constant="true"/>
      <parameter metaid="COPASI2100" id="k_AdRen_AdCacna1d" name="k_AdRen_AdCacna1d" value="-0.043637" constant="true"/>
      <parameter metaid="COPASI2101" id="k_AdRen_AdCcl5" name="k_AdRen_AdCcl5" value="0" constant="true"/>
      <parameter metaid="COPASI2102" id="k_AdRen_AdCxcr3" name="k_AdRen_AdCxcr3" value="0.015975" constant="true"/>
      <parameter metaid="COPASI2103" id="k_AdRen_AdDbh" name="k_AdRen_AdDbh" value="-0.00073937" constant="true"/>
      <parameter metaid="COPASI2104" id="k_AdRen_AdGja1" name="k_AdRen_AdGja1" value="0.0055132" constant="true"/>
      <parameter metaid="COPASI2105" id="k_AdRen_AdHmgb1" name="k_AdRen_AdHmgb1" value="-1.47e-05" constant="true"/>
      <parameter metaid="COPASI2106" id="k_AdRen_AdIl10" name="k_AdRen_AdIl10" value="0.01499" constant="true"/>
      <parameter metaid="COPASI2107" id="k_AdRen_AdIl1a" name="k_AdRen_AdIl1a" value="-4.98e-05" constant="true"/>
      <parameter metaid="COPASI2108" id="k_AdRen_AdIl1b" name="k_AdRen_AdIl1b" value="0.0024272" constant="true"/>
      <parameter metaid="COPASI2109" id="k_AdRen_AdIl6" name="k_AdRen_AdIl6" value="-0.0035406" constant="true"/>
      <parameter metaid="COPASI2110" id="k_AdRen_AdRen" name="k_AdRen_AdRen" value="-0.11212" constant="true"/>
      <parameter metaid="COPASI2111" id="k_AdRen_AdTgfb1" name="k_AdRen_AdTgfb1" value="0.033209" constant="true"/>
      <parameter metaid="COPASI2112" id="k_AdRen_AdTh" name="k_AdRen_AdTh" value="-9.89e-05" constant="true"/>
      <parameter metaid="COPASI2113" id="k_AdRen_AdTnf" name="k_AdRen_AdTnf" value="0.00046058" constant="true"/>
      <parameter metaid="COPASI2114" id="k_AdRen_BsAce" name="k_AdRen_BsAce" value="0.038922" constant="true"/>
      <parameter metaid="COPASI2115" id="k_AdRen_BsAdra1a" name="k_AdRen_BsAdra1a" value="0" constant="true"/>
      <parameter metaid="COPASI2116" id="k_AdRen_BsAdra2a" name="k_AdRen_BsAdra2a" value="-0.0053421" constant="true"/>
      <parameter metaid="COPASI2117" id="k_AdRen_BsAdrb1" name="k_AdRen_BsAdrb1" value="0.0022698" constant="true"/>
      <parameter metaid="COPASI2118" id="k_AdRen_BsAdrb2" name="k_AdRen_BsAdrb2" value="0" constant="true"/>
      <parameter metaid="COPASI2119" id="k_AdRen_BsAgt" name="k_AdRen_BsAgt" value="-0.036224" constant="true"/>
      <parameter metaid="COPASI2120" id="k_AdRen_BsAgtr1" name="k_AdRen_BsAgtr1" value="-0.0041937" constant="true"/>
      <parameter metaid="COPASI2121" id="k_AdRen_BsAgtrap" name="k_AdRen_BsAgtrap" value="0" constant="true"/>
      <parameter metaid="COPASI2122" id="k_AdRen_BsCacna1d" name="k_AdRen_BsCacna1d" value="0" constant="true"/>
      <parameter metaid="COPASI2123" id="k_AdRen_BsCcl5" name="k_AdRen_BsCcl5" value="0.003774" constant="true"/>
      <parameter metaid="COPASI2124" id="k_AdRen_BsCxcr3" name="k_AdRen_BsCxcr3" value="0" constant="true"/>
      <parameter metaid="COPASI2125" id="k_AdRen_BsDbh" name="k_AdRen_BsDbh" value="-0.0015004" constant="true"/>
      <parameter metaid="COPASI2126" id="k_AdRen_BsGja1" name="k_AdRen_BsGja1" value="-0.0025691" constant="true"/>
      <parameter metaid="COPASI2127" id="k_AdRen_BsHmgb1" name="k_AdRen_BsHmgb1" value="0" constant="true"/>
      <parameter metaid="COPASI2128" id="k_AdRen_BsIl10" name="k_AdRen_BsIl10" value="-0.026813" constant="true"/>
      <parameter metaid="COPASI2129" id="k_AdRen_BsIl1a" name="k_AdRen_BsIl1a" value="-0.00018247" constant="true"/>
      <parameter metaid="COPASI2130" id="k_AdRen_BsIl1b" name="k_AdRen_BsIl1b" value="0.013389" constant="true"/>
      <parameter metaid="COPASI2131" id="k_AdRen_BsIl6" name="k_AdRen_BsIl6" value="0.0094803" constant="true"/>
      <parameter metaid="COPASI2132" id="k_AdRen_BsRen" name="k_AdRen_BsRen" value="0" constant="true"/>
      <parameter metaid="COPASI2133" id="k_AdRen_BsTgfb1" name="k_AdRen_BsTgfb1" value="0.00013248" constant="true"/>
      <parameter metaid="COPASI2134" id="k_AdRen_BsTh" name="k_AdRen_BsTh" value="-3.15e-05" constant="true"/>
      <parameter metaid="COPASI2135" id="k_AdRen_BsTnf" name="k_AdRen_BsTnf" value="1.61e-05" constant="true"/>
      <parameter metaid="COPASI2136" id="k_AdRen_KdAce" name="k_AdRen_KdAce" value="-0.006392" constant="true"/>
      <parameter metaid="COPASI2137" id="k_AdRen_KdAdra1a" name="k_AdRen_KdAdra1a" value="-0.00015975" constant="true"/>
      <parameter metaid="COPASI2138" id="k_AdRen_KdAdra2a" name="k_AdRen_KdAdra2a" value="0" constant="true"/>
      <parameter metaid="COPASI2139" id="k_AdRen_KdAdrb1" name="k_AdRen_KdAdrb1" value="0" constant="true"/>
      <parameter metaid="COPASI2140" id="k_AdRen_KdAdrb2" name="k_AdRen_KdAdrb2" value="0" constant="true"/>
      <parameter metaid="COPASI2141" id="k_AdRen_KdAgt" name="k_AdRen_KdAgt" value="0.0097001" constant="true"/>
      <parameter metaid="COPASI2142" id="k_AdRen_KdAgtr1" name="k_AdRen_KdAgtr1" value="-0.00015115" constant="true"/>
      <parameter metaid="COPASI2143" id="k_AdRen_KdAgtrap" name="k_AdRen_KdAgtrap" value="0" constant="true"/>
      <parameter metaid="COPASI2144" id="k_AdRen_KdCacna1d" name="k_AdRen_KdCacna1d" value="0.0053294" constant="true"/>
      <parameter metaid="COPASI2145" id="k_AdRen_KdCcl5" name="k_AdRen_KdCcl5" value="-0.00041333" constant="true"/>
      <parameter metaid="COPASI2146" id="k_AdRen_KdCxcr3" name="k_AdRen_KdCxcr3" value="0.00062333" constant="true"/>
      <parameter metaid="COPASI2147" id="k_AdRen_KdDbh" name="k_AdRen_KdDbh" value="-0.00042028" constant="true"/>
      <parameter metaid="COPASI2148" id="k_AdRen_KdGja1" name="k_AdRen_KdGja1" value="-0.00085248" constant="true"/>
      <parameter metaid="COPASI2149" id="k_AdRen_KdHmgb1" name="k_AdRen_KdHmgb1" value="-0.039273" constant="true"/>
      <parameter metaid="COPASI2150" id="k_AdRen_KdIl10" name="k_AdRen_KdIl10" value="0.0020062" constant="true"/>
      <parameter metaid="COPASI2151" id="k_AdRen_KdIl1a" name="k_AdRen_KdIl1a" value="0.0014299" constant="true"/>
      <parameter metaid="COPASI2152" id="k_AdRen_KdIl1b" name="k_AdRen_KdIl1b" value="-0.006523" constant="true"/>
      <parameter metaid="COPASI2153" id="k_AdRen_KdIl6" name="k_AdRen_KdIl6" value="0" constant="true"/>
      <parameter metaid="COPASI2154" id="k_AdRen_KdRen" name="k_AdRen_KdRen" value="0.00048056" constant="true"/>
      <parameter metaid="COPASI2155" id="k_AdRen_KdTgfb1" name="k_AdRen_KdTgfb1" value="0" constant="true"/>
      <parameter metaid="COPASI2156" id="k_AdRen_KdTh" name="k_AdRen_KdTh" value="-0.03369" constant="true"/>
      <parameter metaid="COPASI2157" id="k_AdRen_KdTnf" name="k_AdRen_KdTnf" value="2.78e-05" constant="true"/>
      <parameter metaid="COPASI2158" id="k_AdRen_LiAce" name="k_AdRen_LiAce" value="0" constant="true"/>
      <parameter metaid="COPASI2159" id="k_AdRen_LiAdra1a" name="k_AdRen_LiAdra1a" value="0.00032015" constant="true"/>
      <parameter metaid="COPASI2160" id="k_AdRen_LiAdra2a" name="k_AdRen_LiAdra2a" value="-0.011892" constant="true"/>
      <parameter metaid="COPASI2161" id="k_AdRen_LiAdrb1" name="k_AdRen_LiAdrb1" value="3.91e-05" constant="true"/>
      <parameter metaid="COPASI2162" id="k_AdRen_LiAdrb2" name="k_AdRen_LiAdrb2" value="-0.0062916" constant="true"/>
      <parameter metaid="COPASI2163" id="k_AdRen_LiAgt" name="k_AdRen_LiAgt" value="0" constant="true"/>
      <parameter metaid="COPASI2164" id="k_AdRen_LiAgtr1" name="k_AdRen_LiAgtr1" value="0.033162" constant="true"/>
      <parameter metaid="COPASI2165" id="k_AdRen_LiAgtrap" name="k_AdRen_LiAgtrap" value="0.036219" constant="true"/>
      <parameter metaid="COPASI2166" id="k_AdRen_LiCacna1d" name="k_AdRen_LiCacna1d" value="0" constant="true"/>
      <parameter metaid="COPASI2167" id="k_AdRen_LiCcl5" name="k_AdRen_LiCcl5" value="0.00085165" constant="true"/>
      <parameter metaid="COPASI2168" id="k_AdRen_LiCxcr3" name="k_AdRen_LiCxcr3" value="2.89e-06" constant="true"/>
      <parameter metaid="COPASI2169" id="k_AdRen_LiDbh" name="k_AdRen_LiDbh" value="0.0019613" constant="true"/>
      <parameter metaid="COPASI2170" id="k_AdRen_LiGja1" name="k_AdRen_LiGja1" value="-0.063256" constant="true"/>
      <parameter metaid="COPASI2171" id="k_AdRen_LiHmgb1" name="k_AdRen_LiHmgb1" value="0.00037745" constant="true"/>
      <parameter metaid="COPASI2172" id="k_AdRen_LiIl10" name="k_AdRen_LiIl10" value="-0.0088099" constant="true"/>
      <parameter metaid="COPASI2173" id="k_AdRen_LiIl1a" name="k_AdRen_LiIl1a" value="-0.014799" constant="true"/>
      <parameter metaid="COPASI2174" id="k_AdRen_LiIl1b" name="k_AdRen_LiIl1b" value="0" constant="true"/>
      <parameter metaid="COPASI2175" id="k_AdRen_LiIl6" name="k_AdRen_LiIl6" value="-0.00077015" constant="true"/>
      <parameter metaid="COPASI2176" id="k_AdRen_LiRen" name="k_AdRen_LiRen" value="-0.074157" constant="true"/>
      <parameter metaid="COPASI2177" id="k_AdRen_LiTgfb1" name="k_AdRen_LiTgfb1" value="0.00042476" constant="true"/>
      <parameter metaid="COPASI2178" id="k_AdRen_LiTh" name="k_AdRen_LiTh" value="-0.064819" constant="true"/>
      <parameter metaid="COPASI2179" id="k_AdRen_LiTnf" name="k_AdRen_LiTnf" value="-0.0018592" constant="true"/>
      <parameter metaid="COPASI2180" id="k_AdRen_LvAce" name="k_AdRen_LvAce" value="0.00043332" constant="true"/>
      <parameter metaid="COPASI2181" id="k_AdRen_LvAdra1a" name="k_AdRen_LvAdra1a" value="-4.9e-05" constant="true"/>
      <parameter metaid="COPASI2182" id="k_AdRen_LvAdra2a" name="k_AdRen_LvAdra2a" value="-0.039229" constant="true"/>
      <parameter metaid="COPASI2183" id="k_AdRen_LvAdrb1" name="k_AdRen_LvAdrb1" value="0.008533" constant="true"/>
      <parameter metaid="COPASI2184" id="k_AdRen_LvAdrb2" name="k_AdRen_LvAdrb2" value="-8.34e-05" constant="true"/>
      <parameter metaid="COPASI2185" id="k_AdRen_LvAgt" name="k_AdRen_LvAgt" value="-0.041527" constant="true"/>
      <parameter metaid="COPASI2186" id="k_AdRen_LvAgtr1" name="k_AdRen_LvAgtr1" value="0" constant="true"/>
      <parameter metaid="COPASI2187" id="k_AdRen_LvAgtrap" name="k_AdRen_LvAgtrap" value="-0.002917" constant="true"/>
      <parameter metaid="COPASI2188" id="k_AdRen_LvCacna1d" name="k_AdRen_LvCacna1d" value="-0.047864" constant="true"/>
      <parameter metaid="COPASI2189" id="k_AdRen_LvCcl5" name="k_AdRen_LvCcl5" value="-0.0032285" constant="true"/>
      <parameter metaid="COPASI2190" id="k_AdRen_LvCxcr3" name="k_AdRen_LvCxcr3" value="0.023247" constant="true"/>
      <parameter metaid="COPASI2191" id="k_AdRen_LvDbh" name="k_AdRen_LvDbh" value="0.0056179" constant="true"/>
      <parameter metaid="COPASI2192" id="k_AdRen_LvGja1" name="k_AdRen_LvGja1" value="1.17e-05" constant="true"/>
      <parameter metaid="COPASI2193" id="k_AdRen_LvHmgb1" name="k_AdRen_LvHmgb1" value="0" constant="true"/>
      <parameter metaid="COPASI2194" id="k_AdRen_LvIl10" name="k_AdRen_LvIl10" value="0.02259" constant="true"/>
      <parameter metaid="COPASI2195" id="k_AdRen_LvIl1a" name="k_AdRen_LvIl1a" value="-0.049853" constant="true"/>
      <parameter metaid="COPASI2196" id="k_AdRen_LvIl1b" name="k_AdRen_LvIl1b" value="-6.42e-05" constant="true"/>
      <parameter metaid="COPASI2197" id="k_AdRen_LvIl6" name="k_AdRen_LvIl6" value="-0.00015191" constant="true"/>
      <parameter metaid="COPASI2198" id="k_AdRen_LvRen" name="k_AdRen_LvRen" value="3.26e-05" constant="true"/>
      <parameter metaid="COPASI2199" id="k_AdRen_LvTgfb1" name="k_AdRen_LvTgfb1" value="0" constant="true"/>
      <parameter metaid="COPASI2200" id="k_AdRen_LvTh" name="k_AdRen_LvTh" value="0" constant="true"/>
      <parameter metaid="COPASI2201" id="k_AdRen_LvTnf" name="k_AdRen_LvTnf" value="0.0054564" constant="true"/>
      <parameter metaid="COPASI2202" id="k_AdTgfb1_AdAce" name="k_AdTgfb1_AdAce" value="0.0010071" constant="true"/>
      <parameter metaid="COPASI2203" id="k_AdTgfb1_AdAdra1a" name="k_AdTgfb1_AdAdra1a" value="0.016394" constant="true"/>
      <parameter metaid="COPASI2204" id="k_AdTgfb1_AdAdra2a" name="k_AdTgfb1_AdAdra2a" value="0" constant="true"/>
      <parameter metaid="COPASI2205" id="k_AdTgfb1_AdAdrb1" name="k_AdTgfb1_AdAdrb1" value="0.036743" constant="true"/>
      <parameter metaid="COPASI2206" id="k_AdTgfb1_AdAdrb2" name="k_AdTgfb1_AdAdrb2" value="0.0027598" constant="true"/>
      <parameter metaid="COPASI2207" id="k_AdTgfb1_AdAgt" name="k_AdTgfb1_AdAgt" value="-0.013561" constant="true"/>
      <parameter metaid="COPASI2208" id="k_AdTgfb1_AdAgtr1" name="k_AdTgfb1_AdAgtr1" value="0.00025033" constant="true"/>
      <parameter metaid="COPASI2209" id="k_AdTgfb1_AdAgtrap" name="k_AdTgfb1_AdAgtrap" value="-0.014016" constant="true"/>
      <parameter metaid="COPASI2210" id="k_AdTgfb1_AdCacna1d" name="k_AdTgfb1_AdCacna1d" value="-0.00085034" constant="true"/>
      <parameter metaid="COPASI2211" id="k_AdTgfb1_AdCcl5" name="k_AdTgfb1_AdCcl5" value="-0.00012928" constant="true"/>
      <parameter metaid="COPASI2212" id="k_AdTgfb1_AdCxcr3" name="k_AdTgfb1_AdCxcr3" value="0.00097415" constant="true"/>
      <parameter metaid="COPASI2213" id="k_AdTgfb1_AdDbh" name="k_AdTgfb1_AdDbh" value="0" constant="true"/>
      <parameter metaid="COPASI2214" id="k_AdTgfb1_AdGja1" name="k_AdTgfb1_AdGja1" value="-0.0014652" constant="true"/>
      <parameter metaid="COPASI2215" id="k_AdTgfb1_AdHmgb1" name="k_AdTgfb1_AdHmgb1" value="0" constant="true"/>
      <parameter metaid="COPASI2216" id="k_AdTgfb1_AdIl10" name="k_AdTgfb1_AdIl10" value="0.040283" constant="true"/>
      <parameter metaid="COPASI2217" id="k_AdTgfb1_AdIl1a" name="k_AdTgfb1_AdIl1a" value="-0.00012473" constant="true"/>
      <parameter metaid="COPASI2218" id="k_AdTgfb1_AdIl1b" name="k_AdTgfb1_AdIl1b" value="0.00028047" constant="true"/>
      <parameter metaid="COPASI2219" id="k_AdTgfb1_AdIl6" name="k_AdTgfb1_AdIl6" value="0" constant="true"/>
      <parameter metaid="COPASI2220" id="k_AdTgfb1_AdRen" name="k_AdTgfb1_AdRen" value="-0.0065749" constant="true"/>
      <parameter metaid="COPASI2221" id="k_AdTgfb1_AdTgfb1" name="k_AdTgfb1_AdTgfb1" value="0.00073747" constant="true"/>
      <parameter metaid="COPASI2222" id="k_AdTgfb1_AdTh" name="k_AdTgfb1_AdTh" value="-0.0022642" constant="true"/>
      <parameter metaid="COPASI2223" id="k_AdTgfb1_AdTnf" name="k_AdTgfb1_AdTnf" value="0.024891" constant="true"/>
      <parameter metaid="COPASI2224" id="k_AdTgfb1_BsAce" name="k_AdTgfb1_BsAce" value="0.00028731" constant="true"/>
      <parameter metaid="COPASI2225" id="k_AdTgfb1_BsAdra1a" name="k_AdTgfb1_BsAdra1a" value="0.0010912" constant="true"/>
      <parameter metaid="COPASI2226" id="k_AdTgfb1_BsAdra2a" name="k_AdTgfb1_BsAdra2a" value="-3.19e-05" constant="true"/>
      <parameter metaid="COPASI2227" id="k_AdTgfb1_BsAdrb1" name="k_AdTgfb1_BsAdrb1" value="6.29e-05" constant="true"/>
      <parameter metaid="COPASI2228" id="k_AdTgfb1_BsAdrb2" name="k_AdTgfb1_BsAdrb2" value="6.24e-05" constant="true"/>
      <parameter metaid="COPASI2229" id="k_AdTgfb1_BsAgt" name="k_AdTgfb1_BsAgt" value="-0.00084606" constant="true"/>
      <parameter metaid="COPASI2230" id="k_AdTgfb1_BsAgtr1" name="k_AdTgfb1_BsAgtr1" value="7.42e-05" constant="true"/>
      <parameter metaid="COPASI2231" id="k_AdTgfb1_BsAgtrap" name="k_AdTgfb1_BsAgtrap" value="0.0064659" constant="true"/>
      <parameter metaid="COPASI2232" id="k_AdTgfb1_BsCacna1d" name="k_AdTgfb1_BsCacna1d" value="0" constant="true"/>
      <parameter metaid="COPASI2233" id="k_AdTgfb1_BsCcl5" name="k_AdTgfb1_BsCcl5" value="0.0022744" constant="true"/>
      <parameter metaid="COPASI2234" id="k_AdTgfb1_BsCxcr3" name="k_AdTgfb1_BsCxcr3" value="0" constant="true"/>
      <parameter metaid="COPASI2235" id="k_AdTgfb1_BsDbh" name="k_AdTgfb1_BsDbh" value="-0.014008" constant="true"/>
      <parameter metaid="COPASI2236" id="k_AdTgfb1_BsGja1" name="k_AdTgfb1_BsGja1" value="0.0022914" constant="true"/>
      <parameter metaid="COPASI2237" id="k_AdTgfb1_BsHmgb1" name="k_AdTgfb1_BsHmgb1" value="0" constant="true"/>
      <parameter metaid="COPASI2238" id="k_AdTgfb1_BsIl10" name="k_AdTgfb1_BsIl10" value="-0.0033528" constant="true"/>
      <parameter metaid="COPASI2239" id="k_AdTgfb1_BsIl1a" name="k_AdTgfb1_BsIl1a" value="0.00065613" constant="true"/>
      <parameter metaid="COPASI2240" id="k_AdTgfb1_BsIl1b" name="k_AdTgfb1_BsIl1b" value="0.000189" constant="true"/>
      <parameter metaid="COPASI2241" id="k_AdTgfb1_BsIl6" name="k_AdTgfb1_BsIl6" value="-0.011914" constant="true"/>
      <parameter metaid="COPASI2242" id="k_AdTgfb1_BsRen" name="k_AdTgfb1_BsRen" value="-1.8e-05" constant="true"/>
      <parameter metaid="COPASI2243" id="k_AdTgfb1_BsTgfb1" name="k_AdTgfb1_BsTgfb1" value="0" constant="true"/>
      <parameter metaid="COPASI2244" id="k_AdTgfb1_BsTh" name="k_AdTgfb1_BsTh" value="0" constant="true"/>
      <parameter metaid="COPASI2245" id="k_AdTgfb1_BsTnf" name="k_AdTgfb1_BsTnf" value="-2.35e-05" constant="true"/>
      <parameter metaid="COPASI2246" id="k_AdTgfb1_KdAce" name="k_AdTgfb1_KdAce" value="0" constant="true"/>
      <parameter metaid="COPASI2247" id="k_AdTgfb1_KdAdra1a" name="k_AdTgfb1_KdAdra1a" value="0" constant="true"/>
      <parameter metaid="COPASI2248" id="k_AdTgfb1_KdAdra2a" name="k_AdTgfb1_KdAdra2a" value="1.89e-06" constant="true"/>
      <parameter metaid="COPASI2249" id="k_AdTgfb1_KdAdrb1" name="k_AdTgfb1_KdAdrb1" value="7.22e-05" constant="true"/>
      <parameter metaid="COPASI2250" id="k_AdTgfb1_KdAdrb2" name="k_AdTgfb1_KdAdrb2" value="0" constant="true"/>
      <parameter metaid="COPASI2251" id="k_AdTgfb1_KdAgt" name="k_AdTgfb1_KdAgt" value="0.025664" constant="true"/>
      <parameter metaid="COPASI2252" id="k_AdTgfb1_KdAgtr1" name="k_AdTgfb1_KdAgtr1" value="-0.00010335" constant="true"/>
      <parameter metaid="COPASI2253" id="k_AdTgfb1_KdAgtrap" name="k_AdTgfb1_KdAgtrap" value="0.037188" constant="true"/>
      <parameter metaid="COPASI2254" id="k_AdTgfb1_KdCacna1d" name="k_AdTgfb1_KdCacna1d" value="0.059431" constant="true"/>
      <parameter metaid="COPASI2255" id="k_AdTgfb1_KdCcl5" name="k_AdTgfb1_KdCcl5" value="-0.0033629" constant="true"/>
      <parameter metaid="COPASI2256" id="k_AdTgfb1_KdCxcr3" name="k_AdTgfb1_KdCxcr3" value="0.00091232" constant="true"/>
      <parameter metaid="COPASI2257" id="k_AdTgfb1_KdDbh" name="k_AdTgfb1_KdDbh" value="0" constant="true"/>
      <parameter metaid="COPASI2258" id="k_AdTgfb1_KdGja1" name="k_AdTgfb1_KdGja1" value="-0.037257" constant="true"/>
      <parameter metaid="COPASI2259" id="k_AdTgfb1_KdHmgb1" name="k_AdTgfb1_KdHmgb1" value="-0.0005157" constant="true"/>
      <parameter metaid="COPASI2260" id="k_AdTgfb1_KdIl10" name="k_AdTgfb1_KdIl10" value="0.051665" constant="true"/>
      <parameter metaid="COPASI2261" id="k_AdTgfb1_KdIl1a" name="k_AdTgfb1_KdIl1a" value="0.013545" constant="true"/>
      <parameter metaid="COPASI2262" id="k_AdTgfb1_KdIl1b" name="k_AdTgfb1_KdIl1b" value="-0.00032724" constant="true"/>
      <parameter metaid="COPASI2263" id="k_AdTgfb1_KdIl6" name="k_AdTgfb1_KdIl6" value="0" constant="true"/>
      <parameter metaid="COPASI2264" id="k_AdTgfb1_KdRen" name="k_AdTgfb1_KdRen" value="0" constant="true"/>
      <parameter metaid="COPASI2265" id="k_AdTgfb1_KdTgfb1" name="k_AdTgfb1_KdTgfb1" value="0" constant="true"/>
      <parameter metaid="COPASI2266" id="k_AdTgfb1_KdTh" name="k_AdTgfb1_KdTh" value="-0.00026895" constant="true"/>
      <parameter metaid="COPASI2267" id="k_AdTgfb1_KdTnf" name="k_AdTgfb1_KdTnf" value="0.00012525" constant="true"/>
      <parameter metaid="COPASI2268" id="k_AdTgfb1_LiAce" name="k_AdTgfb1_LiAce" value="-0.0035073" constant="true"/>
      <parameter metaid="COPASI2269" id="k_AdTgfb1_LiAdra1a" name="k_AdTgfb1_LiAdra1a" value="4.44e-06" constant="true"/>
      <parameter metaid="COPASI2270" id="k_AdTgfb1_LiAdra2a" name="k_AdTgfb1_LiAdra2a" value="0.041713" constant="true"/>
      <parameter metaid="COPASI2271" id="k_AdTgfb1_LiAdrb1" name="k_AdTgfb1_LiAdrb1" value="0.00017455" constant="true"/>
      <parameter metaid="COPASI2272" id="k_AdTgfb1_LiAdrb2" name="k_AdTgfb1_LiAdrb2" value="0" constant="true"/>
      <parameter metaid="COPASI2273" id="k_AdTgfb1_LiAgt" name="k_AdTgfb1_LiAgt" value="0" constant="true"/>
      <parameter metaid="COPASI2274" id="k_AdTgfb1_LiAgtr1" name="k_AdTgfb1_LiAgtr1" value="0.0066919" constant="true"/>
      <parameter metaid="COPASI2275" id="k_AdTgfb1_LiAgtrap" name="k_AdTgfb1_LiAgtrap" value="0.00070435" constant="true"/>
      <parameter metaid="COPASI2276" id="k_AdTgfb1_LiCacna1d" name="k_AdTgfb1_LiCacna1d" value="0.015434" constant="true"/>
      <parameter metaid="COPASI2277" id="k_AdTgfb1_LiCcl5" name="k_AdTgfb1_LiCcl5" value="0.005033" constant="true"/>
      <parameter metaid="COPASI2278" id="k_AdTgfb1_LiCxcr3" name="k_AdTgfb1_LiCxcr3" value="8.2e-05" constant="true"/>
      <parameter metaid="COPASI2279" id="k_AdTgfb1_LiDbh" name="k_AdTgfb1_LiDbh" value="0" constant="true"/>
      <parameter metaid="COPASI2280" id="k_AdTgfb1_LiGja1" name="k_AdTgfb1_LiGja1" value="-0.013105" constant="true"/>
      <parameter metaid="COPASI2281" id="k_AdTgfb1_LiHmgb1" name="k_AdTgfb1_LiHmgb1" value="6.2e-05" constant="true"/>
      <parameter metaid="COPASI2282" id="k_AdTgfb1_LiIl10" name="k_AdTgfb1_LiIl10" value="-0.030323" constant="true"/>
      <parameter metaid="COPASI2283" id="k_AdTgfb1_LiIl1a" name="k_AdTgfb1_LiIl1a" value="-0.00033292" constant="true"/>
      <parameter metaid="COPASI2284" id="k_AdTgfb1_LiIl1b" name="k_AdTgfb1_LiIl1b" value="0.00014183" constant="true"/>
      <parameter metaid="COPASI2285" id="k_AdTgfb1_LiIl6" name="k_AdTgfb1_LiIl6" value="0" constant="true"/>
      <parameter metaid="COPASI2286" id="k_AdTgfb1_LiRen" name="k_AdTgfb1_LiRen" value="-0.003262" constant="true"/>
      <parameter metaid="COPASI2287" id="k_AdTgfb1_LiTgfb1" name="k_AdTgfb1_LiTgfb1" value="0.00090203" constant="true"/>
      <parameter metaid="COPASI2288" id="k_AdTgfb1_LiTh" name="k_AdTgfb1_LiTh" value="-0.00079666" constant="true"/>
      <parameter metaid="COPASI2289" id="k_AdTgfb1_LiTnf" name="k_AdTgfb1_LiTnf" value="-0.0026183" constant="true"/>
      <parameter metaid="COPASI2290" id="k_AdTgfb1_LvAce" name="k_AdTgfb1_LvAce" value="1.75e-05" constant="true"/>
      <parameter metaid="COPASI2291" id="k_AdTgfb1_LvAdra1a" name="k_AdTgfb1_LvAdra1a" value="-0.00021106" constant="true"/>
      <parameter metaid="COPASI2292" id="k_AdTgfb1_LvAdra2a" name="k_AdTgfb1_LvAdra2a" value="-0.00068042" constant="true"/>
      <parameter metaid="COPASI2293" id="k_AdTgfb1_LvAdrb1" name="k_AdTgfb1_LvAdrb1" value="0" constant="true"/>
      <parameter metaid="COPASI2294" id="k_AdTgfb1_LvAdrb2" name="k_AdTgfb1_LvAdrb2" value="-0.0077457" constant="true"/>
      <parameter metaid="COPASI2295" id="k_AdTgfb1_LvAgt" name="k_AdTgfb1_LvAgt" value="-0.0029621" constant="true"/>
      <parameter metaid="COPASI2296" id="k_AdTgfb1_LvAgtr1" name="k_AdTgfb1_LvAgtr1" value="0" constant="true"/>
      <parameter metaid="COPASI2297" id="k_AdTgfb1_LvAgtrap" name="k_AdTgfb1_LvAgtrap" value="-0.000102" constant="true"/>
      <parameter metaid="COPASI2298" id="k_AdTgfb1_LvCacna1d" name="k_AdTgfb1_LvCacna1d" value="-0.00086672" constant="true"/>
      <parameter metaid="COPASI2299" id="k_AdTgfb1_LvCcl5" name="k_AdTgfb1_LvCcl5" value="-0.0015406" constant="true"/>
      <parameter metaid="COPASI2300" id="k_AdTgfb1_LvCxcr3" name="k_AdTgfb1_LvCxcr3" value="0" constant="true"/>
      <parameter metaid="COPASI2301" id="k_AdTgfb1_LvDbh" name="k_AdTgfb1_LvDbh" value="0.00071742" constant="true"/>
      <parameter metaid="COPASI2302" id="k_AdTgfb1_LvGja1" name="k_AdTgfb1_LvGja1" value="0.00017963" constant="true"/>
      <parameter metaid="COPASI2303" id="k_AdTgfb1_LvHmgb1" name="k_AdTgfb1_LvHmgb1" value="0" constant="true"/>
      <parameter metaid="COPASI2304" id="k_AdTgfb1_LvIl10" name="k_AdTgfb1_LvIl10" value="0.055084" constant="true"/>
      <parameter metaid="COPASI2305" id="k_AdTgfb1_LvIl1a" name="k_AdTgfb1_LvIl1a" value="-0.00049396" constant="true"/>
      <parameter metaid="COPASI2306" id="k_AdTgfb1_LvIl1b" name="k_AdTgfb1_LvIl1b" value="-8.09e-05" constant="true"/>
      <parameter metaid="COPASI2307" id="k_AdTgfb1_LvIl6" name="k_AdTgfb1_LvIl6" value="-0.027948" constant="true"/>
      <parameter metaid="COPASI2308" id="k_AdTgfb1_LvRen" name="k_AdTgfb1_LvRen" value="0" constant="true"/>
      <parameter metaid="COPASI2309" id="k_AdTgfb1_LvTgfb1" name="k_AdTgfb1_LvTgfb1" value="-0.032221" constant="true"/>
      <parameter metaid="COPASI2310" id="k_AdTgfb1_LvTh" name="k_AdTgfb1_LvTh" value="0" constant="true"/>
      <parameter metaid="COPASI2311" id="k_AdTgfb1_LvTnf" name="k_AdTgfb1_LvTnf" value="0.01177" constant="true"/>
      <parameter metaid="COPASI2312" id="k_AdTh_AdAce" name="k_AdTh_AdAce" value="-0.051204" constant="true"/>
      <parameter metaid="COPASI2313" id="k_AdTh_AdAdra1a" name="k_AdTh_AdAdra1a" value="-0.0083879" constant="true"/>
      <parameter metaid="COPASI2314" id="k_AdTh_AdAdra2a" name="k_AdTh_AdAdra2a" value="-0.016658" constant="true"/>
      <parameter metaid="COPASI2315" id="k_AdTh_AdAdrb1" name="k_AdTh_AdAdrb1" value="-0.02044" constant="true"/>
      <parameter metaid="COPASI2316" id="k_AdTh_AdAdrb2" name="k_AdTh_AdAdrb2" value="-0.05788" constant="true"/>
      <parameter metaid="COPASI2317" id="k_AdTh_AdAgt" name="k_AdTh_AdAgt" value="0.052672" constant="true"/>
      <parameter metaid="COPASI2318" id="k_AdTh_AdAgtr1" name="k_AdTh_AdAgtr1" value="0.00046756" constant="true"/>
      <parameter metaid="COPASI2319" id="k_AdTh_AdAgtrap" name="k_AdTh_AdAgtrap" value="0.019121" constant="true"/>
      <parameter metaid="COPASI2320" id="k_AdTh_AdCacna1d" name="k_AdTh_AdCacna1d" value="0.0053476" constant="true"/>
      <parameter metaid="COPASI2321" id="k_AdTh_AdCcl5" name="k_AdTh_AdCcl5" value="0" constant="true"/>
      <parameter metaid="COPASI2322" id="k_AdTh_AdCxcr3" name="k_AdTh_AdCxcr3" value="-0.040232" constant="true"/>
      <parameter metaid="COPASI2323" id="k_AdTh_AdDbh" name="k_AdTh_AdDbh" value="0" constant="true"/>
      <parameter metaid="COPASI2324" id="k_AdTh_AdGja1" name="k_AdTh_AdGja1" value="-7.64e-05" constant="true"/>
      <parameter metaid="COPASI2325" id="k_AdTh_AdHmgb1" name="k_AdTh_AdHmgb1" value="0.01614" constant="true"/>
      <parameter metaid="COPASI2326" id="k_AdTh_AdIl10" name="k_AdTh_AdIl10" value="-0.044221" constant="true"/>
      <parameter metaid="COPASI2327" id="k_AdTh_AdIl1a" name="k_AdTh_AdIl1a" value="-1.26e-06" constant="true"/>
      <parameter metaid="COPASI2328" id="k_AdTh_AdIl1b" name="k_AdTh_AdIl1b" value="-0.00080398" constant="true"/>
      <parameter metaid="COPASI2329" id="k_AdTh_AdIl6" name="k_AdTh_AdIl6" value="0.042008" constant="true"/>
      <parameter metaid="COPASI2330" id="k_AdTh_AdRen" name="k_AdTh_AdRen" value="0.086035" constant="true"/>
      <parameter metaid="COPASI2331" id="k_AdTh_AdTgfb1" name="k_AdTh_AdTgfb1" value="-0.0023803" constant="true"/>
      <parameter metaid="COPASI2332" id="k_AdTh_AdTh" name="k_AdTh_AdTh" value="0.012918" constant="true"/>
      <parameter metaid="COPASI2333" id="k_AdTh_AdTnf" name="k_AdTh_AdTnf" value="-0.015685" constant="true"/>
      <parameter metaid="COPASI2334" id="k_AdTh_BsAce" name="k_AdTh_BsAce" value="-0.015627" constant="true"/>
      <parameter metaid="COPASI2335" id="k_AdTh_BsAdra1a" name="k_AdTh_BsAdra1a" value="-5.77e-06" constant="true"/>
      <parameter metaid="COPASI2336" id="k_AdTh_BsAdra2a" name="k_AdTh_BsAdra2a" value="0.0042647" constant="true"/>
      <parameter metaid="COPASI2337" id="k_AdTh_BsAdrb1" name="k_AdTh_BsAdrb1" value="-0.00030017" constant="true"/>
      <parameter metaid="COPASI2338" id="k_AdTh_BsAdrb2" name="k_AdTh_BsAdrb2" value="0" constant="true"/>
      <parameter metaid="COPASI2339" id="k_AdTh_BsAgt" name="k_AdTh_BsAgt" value="0.0015474" constant="true"/>
      <parameter metaid="COPASI2340" id="k_AdTh_BsAgtr1" name="k_AdTh_BsAgtr1" value="-4.09e-05" constant="true"/>
      <parameter metaid="COPASI2341" id="k_AdTh_BsAgtrap" name="k_AdTh_BsAgtrap" value="-0.0059958" constant="true"/>
      <parameter metaid="COPASI2342" id="k_AdTh_BsCacna1d" name="k_AdTh_BsCacna1d" value="-0.024548" constant="true"/>
      <parameter metaid="COPASI2343" id="k_AdTh_BsCcl5" name="k_AdTh_BsCcl5" value="-0.02116" constant="true"/>
      <parameter metaid="COPASI2344" id="k_AdTh_BsCxcr3" name="k_AdTh_BsCxcr3" value="-0.010837" constant="true"/>
      <parameter metaid="COPASI2345" id="k_AdTh_BsDbh" name="k_AdTh_BsDbh" value="0.0064866" constant="true"/>
      <parameter metaid="COPASI2346" id="k_AdTh_BsGja1" name="k_AdTh_BsGja1" value="-3.29e-05" constant="true"/>
      <parameter metaid="COPASI2347" id="k_AdTh_BsHmgb1" name="k_AdTh_BsHmgb1" value="-0.0031855" constant="true"/>
      <parameter metaid="COPASI2348" id="k_AdTh_BsIl10" name="k_AdTh_BsIl10" value="0.033241" constant="true"/>
      <parameter metaid="COPASI2349" id="k_AdTh_BsIl1a" name="k_AdTh_BsIl1a" value="0.0019395" constant="true"/>
      <parameter metaid="COPASI2350" id="k_AdTh_BsIl1b" name="k_AdTh_BsIl1b" value="-0.072908" constant="true"/>
      <parameter metaid="COPASI2351" id="k_AdTh_BsIl6" name="k_AdTh_BsIl6" value="0.00099261" constant="true"/>
      <parameter metaid="COPASI2352" id="k_AdTh_BsRen" name="k_AdTh_BsRen" value="0.030604" constant="true"/>
      <parameter metaid="COPASI2353" id="k_AdTh_BsTgfb1" name="k_AdTh_BsTgfb1" value="-0.047527" constant="true"/>
      <parameter metaid="COPASI2354" id="k_AdTh_BsTh" name="k_AdTh_BsTh" value="1.36e-05" constant="true"/>
      <parameter metaid="COPASI2355" id="k_AdTh_BsTnf" name="k_AdTh_BsTnf" value="0.0045421" constant="true"/>
      <parameter metaid="COPASI2356" id="k_AdTh_KdAce" name="k_AdTh_KdAce" value="0" constant="true"/>
      <parameter metaid="COPASI2357" id="k_AdTh_KdAdra1a" name="k_AdTh_KdAdra1a" value="0" constant="true"/>
      <parameter metaid="COPASI2358" id="k_AdTh_KdAdra2a" name="k_AdTh_KdAdra2a" value="0" constant="true"/>
      <parameter metaid="COPASI2359" id="k_AdTh_KdAdrb1" name="k_AdTh_KdAdrb1" value="-0.0021921" constant="true"/>
      <parameter metaid="COPASI2360" id="k_AdTh_KdAdrb2" name="k_AdTh_KdAdrb2" value="-0.00074152" constant="true"/>
      <parameter metaid="COPASI2361" id="k_AdTh_KdAgt" name="k_AdTh_KdAgt" value="-0.00061556" constant="true"/>
      <parameter metaid="COPASI2362" id="k_AdTh_KdAgtr1" name="k_AdTh_KdAgtr1" value="-0.020991" constant="true"/>
      <parameter metaid="COPASI2363" id="k_AdTh_KdAgtrap" name="k_AdTh_KdAgtrap" value="-0.037392" constant="true"/>
      <parameter metaid="COPASI2364" id="k_AdTh_KdCacna1d" name="k_AdTh_KdCacna1d" value="-0.0098801" constant="true"/>
      <parameter metaid="COPASI2365" id="k_AdTh_KdCcl5" name="k_AdTh_KdCcl5" value="5.76e-05" constant="true"/>
      <parameter metaid="COPASI2366" id="k_AdTh_KdCxcr3" name="k_AdTh_KdCxcr3" value="-0.059463" constant="true"/>
      <parameter metaid="COPASI2367" id="k_AdTh_KdDbh" name="k_AdTh_KdDbh" value="0.017339" constant="true"/>
      <parameter metaid="COPASI2368" id="k_AdTh_KdGja1" name="k_AdTh_KdGja1" value="0.051839" constant="true"/>
      <parameter metaid="COPASI2369" id="k_AdTh_KdHmgb1" name="k_AdTh_KdHmgb1" value="0.00070799" constant="true"/>
      <parameter metaid="COPASI2370" id="k_AdTh_KdIl10" name="k_AdTh_KdIl10" value="-0.014885" constant="true"/>
      <parameter metaid="COPASI2371" id="k_AdTh_KdIl1a" name="k_AdTh_KdIl1a" value="-0.013393" constant="true"/>
      <parameter metaid="COPASI2372" id="k_AdTh_KdIl1b" name="k_AdTh_KdIl1b" value="3.41e-05" constant="true"/>
      <parameter metaid="COPASI2373" id="k_AdTh_KdIl6" name="k_AdTh_KdIl6" value="-0.023544" constant="true"/>
      <parameter metaid="COPASI2374" id="k_AdTh_KdRen" name="k_AdTh_KdRen" value="-0.0015323" constant="true"/>
      <parameter metaid="COPASI2375" id="k_AdTh_KdTgfb1" name="k_AdTh_KdTgfb1" value="0" constant="true"/>
      <parameter metaid="COPASI2376" id="k_AdTh_KdTh" name="k_AdTh_KdTh" value="0.061907" constant="true"/>
      <parameter metaid="COPASI2377" id="k_AdTh_KdTnf" name="k_AdTh_KdTnf" value="-0.052318" constant="true"/>
      <parameter metaid="COPASI2378" id="k_AdTh_LiAce" name="k_AdTh_LiAce" value="-4.46e-05" constant="true"/>
      <parameter metaid="COPASI2379" id="k_AdTh_LiAdra1a" name="k_AdTh_LiAdra1a" value="-0.012793" constant="true"/>
      <parameter metaid="COPASI2380" id="k_AdTh_LiAdra2a" name="k_AdTh_LiAdra2a" value="-0.0018306" constant="true"/>
      <parameter metaid="COPASI2381" id="k_AdTh_LiAdrb1" name="k_AdTh_LiAdrb1" value="-8.72e-06" constant="true"/>
      <parameter metaid="COPASI2382" id="k_AdTh_LiAdrb2" name="k_AdTh_LiAdrb2" value="0.0027302" constant="true"/>
      <parameter metaid="COPASI2383" id="k_AdTh_LiAgt" name="k_AdTh_LiAgt" value="-0.0062192" constant="true"/>
      <parameter metaid="COPASI2384" id="k_AdTh_LiAgtr1" name="k_AdTh_LiAgtr1" value="-0.070089" constant="true"/>
      <parameter metaid="COPASI2385" id="k_AdTh_LiAgtrap" name="k_AdTh_LiAgtrap" value="-0.015224" constant="true"/>
      <parameter metaid="COPASI2386" id="k_AdTh_LiCacna1d" name="k_AdTh_LiCacna1d" value="-0.058193" constant="true"/>
      <parameter metaid="COPASI2387" id="k_AdTh_LiCcl5" name="k_AdTh_LiCcl5" value="-1.44e-05" constant="true"/>
      <parameter metaid="COPASI2388" id="k_AdTh_LiCxcr3" name="k_AdTh_LiCxcr3" value="0.023435" constant="true"/>
      <parameter metaid="COPASI2389" id="k_AdTh_LiDbh" name="k_AdTh_LiDbh" value="0.012526" constant="true"/>
      <parameter metaid="COPASI2390" id="k_AdTh_LiGja1" name="k_AdTh_LiGja1" value="0.073446" constant="true"/>
      <parameter metaid="COPASI2391" id="k_AdTh_LiHmgb1" name="k_AdTh_LiHmgb1" value="-0.04465" constant="true"/>
      <parameter metaid="COPASI2392" id="k_AdTh_LiIl10" name="k_AdTh_LiIl10" value="0.050133" constant="true"/>
      <parameter metaid="COPASI2393" id="k_AdTh_LiIl1a" name="k_AdTh_LiIl1a" value="2.69e-05" constant="true"/>
      <parameter metaid="COPASI2394" id="k_AdTh_LiIl1b" name="k_AdTh_LiIl1b" value="-0.00053715" constant="true"/>
      <parameter metaid="COPASI2395" id="k_AdTh_LiIl6" name="k_AdTh_LiIl6" value="0.019956" constant="true"/>
      <parameter metaid="COPASI2396" id="k_AdTh_LiRen" name="k_AdTh_LiRen" value="0.0072978" constant="true"/>
      <parameter metaid="COPASI2397" id="k_AdTh_LiTgfb1" name="k_AdTh_LiTgfb1" value="-3.6e-05" constant="true"/>
      <parameter metaid="COPASI2398" id="k_AdTh_LiTh" name="k_AdTh_LiTh" value="0.037298" constant="true"/>
      <parameter metaid="COPASI2399" id="k_AdTh_LiTnf" name="k_AdTh_LiTnf" value="0.083389" constant="true"/>
      <parameter metaid="COPASI2400" id="k_AdTh_LvAce" name="k_AdTh_LvAce" value="0.0058551" constant="true"/>
      <parameter metaid="COPASI2401" id="k_AdTh_LvAdra1a" name="k_AdTh_LvAdra1a" value="-0.00031881" constant="true"/>
      <parameter metaid="COPASI2402" id="k_AdTh_LvAdra2a" name="k_AdTh_LvAdra2a" value="0.018717" constant="true"/>
      <parameter metaid="COPASI2403" id="k_AdTh_LvAdrb1" name="k_AdTh_LvAdrb1" value="-0.0059772" constant="true"/>
      <parameter metaid="COPASI2404" id="k_AdTh_LvAdrb2" name="k_AdTh_LvAdrb2" value="1.13e-05" constant="true"/>
      <parameter metaid="COPASI2405" id="k_AdTh_LvAgt" name="k_AdTh_LvAgt" value="0.0027801" constant="true"/>
      <parameter metaid="COPASI2406" id="k_AdTh_LvAgtr1" name="k_AdTh_LvAgtr1" value="0" constant="true"/>
      <parameter metaid="COPASI2407" id="k_AdTh_LvAgtrap" name="k_AdTh_LvAgtrap" value="0.022382" constant="true"/>
      <parameter metaid="COPASI2408" id="k_AdTh_LvCacna1d" name="k_AdTh_LvCacna1d" value="1.35e-05" constant="true"/>
      <parameter metaid="COPASI2409" id="k_AdTh_LvCcl5" name="k_AdTh_LvCcl5" value="0.0015377" constant="true"/>
      <parameter metaid="COPASI2410" id="k_AdTh_LvCxcr3" name="k_AdTh_LvCxcr3" value="0.00018153" constant="true"/>
      <parameter metaid="COPASI2411" id="k_AdTh_LvDbh" name="k_AdTh_LvDbh" value="-0.024185" constant="true"/>
      <parameter metaid="COPASI2412" id="k_AdTh_LvGja1" name="k_AdTh_LvGja1" value="-2.09e-05" constant="true"/>
      <parameter metaid="COPASI2413" id="k_AdTh_LvHmgb1" name="k_AdTh_LvHmgb1" value="0.026287" constant="true"/>
      <parameter metaid="COPASI2414" id="k_AdTh_LvIl10" name="k_AdTh_LvIl10" value="-0.05462" constant="true"/>
      <parameter metaid="COPASI2415" id="k_AdTh_LvIl1a" name="k_AdTh_LvIl1a" value="0.0012249" constant="true"/>
      <parameter metaid="COPASI2416" id="k_AdTh_LvIl1b" name="k_AdTh_LvIl1b" value="0.00064628" constant="true"/>
      <parameter metaid="COPASI2417" id="k_AdTh_LvIl6" name="k_AdTh_LvIl6" value="0" constant="true"/>
      <parameter metaid="COPASI2418" id="k_AdTh_LvRen" name="k_AdTh_LvRen" value="0" constant="true"/>
      <parameter metaid="COPASI2419" id="k_AdTh_LvTgfb1" name="k_AdTh_LvTgfb1" value="0.0064532" constant="true"/>
      <parameter metaid="COPASI2420" id="k_AdTh_LvTh" name="k_AdTh_LvTh" value="-0.002279" constant="true"/>
      <parameter metaid="COPASI2421" id="k_AdTh_LvTnf" name="k_AdTh_LvTnf" value="-0.0067109" constant="true"/>
      <parameter metaid="COPASI2422" id="k_AdTnf_AdAce" name="k_AdTnf_AdAce" value="-0.060673" constant="true"/>
      <parameter metaid="COPASI2423" id="k_AdTnf_AdAdra1a" name="k_AdTnf_AdAdra1a" value="4.65e-05" constant="true"/>
      <parameter metaid="COPASI2424" id="k_AdTnf_AdAdra2a" name="k_AdTnf_AdAdra2a" value="0" constant="true"/>
      <parameter metaid="COPASI2425" id="k_AdTnf_AdAdrb1" name="k_AdTnf_AdAdrb1" value="0.00098458" constant="true"/>
      <parameter metaid="COPASI2426" id="k_AdTnf_AdAdrb2" name="k_AdTnf_AdAdrb2" value="-0.061119" constant="true"/>
      <parameter metaid="COPASI2427" id="k_AdTnf_AdAgt" name="k_AdTnf_AdAgt" value="0.10343" constant="true"/>
      <parameter metaid="COPASI2428" id="k_AdTnf_AdAgtr1" name="k_AdTnf_AdAgtr1" value="-8.66e-05" constant="true"/>
      <parameter metaid="COPASI2429" id="k_AdTnf_AdAgtrap" name="k_AdTnf_AdAgtrap" value="0.005695" constant="true"/>
      <parameter metaid="COPASI2430" id="k_AdTnf_AdCacna1d" name="k_AdTnf_AdCacna1d" value="0.12835" constant="true"/>
      <parameter metaid="COPASI2431" id="k_AdTnf_AdCcl5" name="k_AdTnf_AdCcl5" value="0.00014377" constant="true"/>
      <parameter metaid="COPASI2432" id="k_AdTnf_AdCxcr3" name="k_AdTnf_AdCxcr3" value="-0.070323" constant="true"/>
      <parameter metaid="COPASI2433" id="k_AdTnf_AdDbh" name="k_AdTnf_AdDbh" value="0" constant="true"/>
      <parameter metaid="COPASI2434" id="k_AdTnf_AdGja1" name="k_AdTnf_AdGja1" value="-0.001553" constant="true"/>
      <parameter metaid="COPASI2435" id="k_AdTnf_AdHmgb1" name="k_AdTnf_AdHmgb1" value="0" constant="true"/>
      <parameter metaid="COPASI2436" id="k_AdTnf_AdIl10" name="k_AdTnf_AdIl10" value="-0.084383" constant="true"/>
      <parameter metaid="COPASI2437" id="k_AdTnf_AdIl1a" name="k_AdTnf_AdIl1a" value="0.012465" constant="true"/>
      <parameter metaid="COPASI2438" id="k_AdTnf_AdIl1b" name="k_AdTnf_AdIl1b" value="-0.015844" constant="true"/>
      <parameter metaid="COPASI2439" id="k_AdTnf_AdIl6" name="k_AdTnf_AdIl6" value="0.033576" constant="true"/>
      <parameter metaid="COPASI2440" id="k_AdTnf_AdRen" name="k_AdTnf_AdRen" value="0.20615" constant="true"/>
      <parameter metaid="COPASI2441" id="k_AdTnf_AdTgfb1" name="k_AdTnf_AdTgfb1" value="-0.079685" constant="true"/>
      <parameter metaid="COPASI2442" id="k_AdTnf_AdTh" name="k_AdTnf_AdTh" value="0.0059325" constant="true"/>
      <parameter metaid="COPASI2443" id="k_AdTnf_AdTnf" name="k_AdTnf_AdTnf" value="-0.053492" constant="true"/>
      <parameter metaid="COPASI2444" id="k_AdTnf_BsAce" name="k_AdTnf_BsAce" value="-0.099786" constant="true"/>
      <parameter metaid="COPASI2445" id="k_AdTnf_BsAdra1a" name="k_AdTnf_BsAdra1a" value="0" constant="true"/>
      <parameter metaid="COPASI2446" id="k_AdTnf_BsAdra2a" name="k_AdTnf_BsAdra2a" value="0.0038189" constant="true"/>
      <parameter metaid="COPASI2447" id="k_AdTnf_BsAdrb1" name="k_AdTnf_BsAdrb1" value="-0.016524" constant="true"/>
      <parameter metaid="COPASI2448" id="k_AdTnf_BsAdrb2" name="k_AdTnf_BsAdrb2" value="0" constant="true"/>
      <parameter metaid="COPASI2449" id="k_AdTnf_BsAgt" name="k_AdTnf_BsAgt" value="0.11159" constant="true"/>
      <parameter metaid="COPASI2450" id="k_AdTnf_BsAgtr1" name="k_AdTnf_BsAgtr1" value="0" constant="true"/>
      <parameter metaid="COPASI2451" id="k_AdTnf_BsAgtrap" name="k_AdTnf_BsAgtrap" value="-4.49e-05" constant="true"/>
      <parameter metaid="COPASI2452" id="k_AdTnf_BsCacna1d" name="k_AdTnf_BsCacna1d" value="0" constant="true"/>
      <parameter metaid="COPASI2453" id="k_AdTnf_BsCcl5" name="k_AdTnf_BsCcl5" value="-6.31e-05" constant="true"/>
      <parameter metaid="COPASI2454" id="k_AdTnf_BsCxcr3" name="k_AdTnf_BsCxcr3" value="0" constant="true"/>
      <parameter metaid="COPASI2455" id="k_AdTnf_BsDbh" name="k_AdTnf_BsDbh" value="-0.00010008" constant="true"/>
      <parameter metaid="COPASI2456" id="k_AdTnf_BsGja1" name="k_AdTnf_BsGja1" value="0.00039178" constant="true"/>
      <parameter metaid="COPASI2457" id="k_AdTnf_BsHmgb1" name="k_AdTnf_BsHmgb1" value="0" constant="true"/>
      <parameter metaid="COPASI2458" id="k_AdTnf_BsIl10" name="k_AdTnf_BsIl10" value="0.082954" constant="true"/>
      <parameter metaid="COPASI2459" id="k_AdTnf_BsIl1a" name="k_AdTnf_BsIl1a" value="0.058127" constant="true"/>
      <parameter metaid="COPASI2460" id="k_AdTnf_BsIl1b" name="k_AdTnf_BsIl1b" value="-0.043509" constant="true"/>
      <parameter metaid="COPASI2461" id="k_AdTnf_BsIl6" name="k_AdTnf_BsIl6" value="-1.04e-05" constant="true"/>
      <parameter metaid="COPASI2462" id="k_AdTnf_BsRen" name="k_AdTnf_BsRen" value="0.00025822" constant="true"/>
      <parameter metaid="COPASI2463" id="k_AdTnf_BsTgfb1" name="k_AdTnf_BsTgfb1" value="-0.018482" constant="true"/>
      <parameter metaid="COPASI2464" id="k_AdTnf_BsTh" name="k_AdTnf_BsTh" value="0.0025402" constant="true"/>
      <parameter metaid="COPASI2465" id="k_AdTnf_BsTnf" name="k_AdTnf_BsTnf" value="0" constant="true"/>
      <parameter metaid="COPASI2466" id="k_AdTnf_KdAce" name="k_AdTnf_KdAce" value="0.026718" constant="true"/>
      <parameter metaid="COPASI2467" id="k_AdTnf_KdAdra1a" name="k_AdTnf_KdAdra1a" value="0.0022725" constant="true"/>
      <parameter metaid="COPASI2468" id="k_AdTnf_KdAdra2a" name="k_AdTnf_KdAdra2a" value="-0.00089169" constant="true"/>
      <parameter metaid="COPASI2469" id="k_AdTnf_KdAdrb1" name="k_AdTnf_KdAdrb1" value="0" constant="true"/>
      <parameter metaid="COPASI2470" id="k_AdTnf_KdAdrb2" name="k_AdTnf_KdAdrb2" value="0" constant="true"/>
      <parameter metaid="COPASI2471" id="k_AdTnf_KdAgt" name="k_AdTnf_KdAgt" value="-0.040321" constant="true"/>
      <parameter metaid="COPASI2472" id="k_AdTnf_KdAgtr1" name="k_AdTnf_KdAgtr1" value="0.00036842" constant="true"/>
      <parameter metaid="COPASI2473" id="k_AdTnf_KdAgtrap" name="k_AdTnf_KdAgtrap" value="0.00035583" constant="true"/>
      <parameter metaid="COPASI2474" id="k_AdTnf_KdCacna1d" name="k_AdTnf_KdCacna1d" value="-0.051292" constant="true"/>
      <parameter metaid="COPASI2475" id="k_AdTnf_KdCcl5" name="k_AdTnf_KdCcl5" value="0.043753" constant="true"/>
      <parameter metaid="COPASI2476" id="k_AdTnf_KdCxcr3" name="k_AdTnf_KdCxcr3" value="-0.013323" constant="true"/>
      <parameter metaid="COPASI2477" id="k_AdTnf_KdDbh" name="k_AdTnf_KdDbh" value="0.014925" constant="true"/>
      <parameter metaid="COPASI2478" id="k_AdTnf_KdGja1" name="k_AdTnf_KdGja1" value="0.10032" constant="true"/>
      <parameter metaid="COPASI2479" id="k_AdTnf_KdHmgb1" name="k_AdTnf_KdHmgb1" value="0.047829" constant="true"/>
      <parameter metaid="COPASI2480" id="k_AdTnf_KdIl10" name="k_AdTnf_KdIl10" value="-0.082535" constant="true"/>
      <parameter metaid="COPASI2481" id="k_AdTnf_KdIl1a" name="k_AdTnf_KdIl1a" value="-0.034529" constant="true"/>
      <parameter metaid="COPASI2482" id="k_AdTnf_KdIl1b" name="k_AdTnf_KdIl1b" value="0.034183" constant="true"/>
      <parameter metaid="COPASI2483" id="k_AdTnf_KdIl6" name="k_AdTnf_KdIl6" value="0" constant="true"/>
      <parameter metaid="COPASI2484" id="k_AdTnf_KdRen" name="k_AdTnf_KdRen" value="-0.00019568" constant="true"/>
      <parameter metaid="COPASI2485" id="k_AdTnf_KdTgfb1" name="k_AdTnf_KdTgfb1" value="0.0044637" constant="true"/>
      <parameter metaid="COPASI2486" id="k_AdTnf_KdTh" name="k_AdTnf_KdTh" value="0.083707" constant="true"/>
      <parameter metaid="COPASI2487" id="k_AdTnf_KdTnf" name="k_AdTnf_KdTnf" value="-0.00016969" constant="true"/>
      <parameter metaid="COPASI2488" id="k_AdTnf_LiAce" name="k_AdTnf_LiAce" value="0.010163" constant="true"/>
      <parameter metaid="COPASI2489" id="k_AdTnf_LiAdra1a" name="k_AdTnf_LiAdra1a" value="0" constant="true"/>
      <parameter metaid="COPASI2490" id="k_AdTnf_LiAdra2a" name="k_AdTnf_LiAdra2a" value="0" constant="true"/>
      <parameter metaid="COPASI2491" id="k_AdTnf_LiAdrb1" name="k_AdTnf_LiAdrb1" value="-3.93e-05" constant="true"/>
      <parameter metaid="COPASI2492" id="k_AdTnf_LiAdrb2" name="k_AdTnf_LiAdrb2" value="0.010511" constant="true"/>
      <parameter metaid="COPASI2493" id="k_AdTnf_LiAgt" name="k_AdTnf_LiAgt" value="0" constant="true"/>
      <parameter metaid="COPASI2494" id="k_AdTnf_LiAgtr1" name="k_AdTnf_LiAgtr1" value="-0.079781" constant="true"/>
      <parameter metaid="COPASI2495" id="k_AdTnf_LiAgtrap" name="k_AdTnf_LiAgtrap" value="-0.090684" constant="true"/>
      <parameter metaid="COPASI2496" id="k_AdTnf_LiCacna1d" name="k_AdTnf_LiCacna1d" value="0" constant="true"/>
      <parameter metaid="COPASI2497" id="k_AdTnf_LiCcl5" name="k_AdTnf_LiCcl5" value="-3.03e-05" constant="true"/>
      <parameter metaid="COPASI2498" id="k_AdTnf_LiCxcr3" name="k_AdTnf_LiCxcr3" value="-4.21e-06" constant="true"/>
      <parameter metaid="COPASI2499" id="k_AdTnf_LiDbh" name="k_AdTnf_LiDbh" value="0.035037" constant="true"/>
      <parameter metaid="COPASI2500" id="k_AdTnf_LiGja1" name="k_AdTnf_LiGja1" value="0.16893" constant="true"/>
      <parameter metaid="COPASI2501" id="k_AdTnf_LiHmgb1" name="k_AdTnf_LiHmgb1" value="-0.0071756" constant="true"/>
      <parameter metaid="COPASI2502" id="k_AdTnf_LiIl10" name="k_AdTnf_LiIl10" value="0.11323" constant="true"/>
      <parameter metaid="COPASI2503" id="k_AdTnf_LiIl1a" name="k_AdTnf_LiIl1a" value="0.064688" constant="true"/>
      <parameter metaid="COPASI2504" id="k_AdTnf_LiIl1b" name="k_AdTnf_LiIl1b" value="-0.00019258" constant="true"/>
      <parameter metaid="COPASI2505" id="k_AdTnf_LiIl6" name="k_AdTnf_LiIl6" value="0" constant="true"/>
      <parameter metaid="COPASI2506" id="k_AdTnf_LiRen" name="k_AdTnf_LiRen" value="0.12968" constant="true"/>
      <parameter metaid="COPASI2507" id="k_AdTnf_LiTgfb1" name="k_AdTnf_LiTgfb1" value="-0.0072695" constant="true"/>
      <parameter metaid="COPASI2508" id="k_AdTnf_LiTh" name="k_AdTnf_LiTh" value="0.096966" constant="true"/>
      <parameter metaid="COPASI2509" id="k_AdTnf_LiTnf" name="k_AdTnf_LiTnf" value="0.047327" constant="true"/>
      <parameter metaid="COPASI2510" id="k_AdTnf_LvAce" name="k_AdTnf_LvAce" value="0" constant="true"/>
      <parameter metaid="COPASI2511" id="k_AdTnf_LvAdra1a" name="k_AdTnf_LvAdra1a" value="5.38e-06" constant="true"/>
      <parameter metaid="COPASI2512" id="k_AdTnf_LvAdra2a" name="k_AdTnf_LvAdra2a" value="0.064795" constant="true"/>
      <parameter metaid="COPASI2513" id="k_AdTnf_LvAdrb1" name="k_AdTnf_LvAdrb1" value="-0.080689" constant="true"/>
      <parameter metaid="COPASI2514" id="k_AdTnf_LvAdrb2" name="k_AdTnf_LvAdrb2" value="0" constant="true"/>
      <parameter metaid="COPASI2515" id="k_AdTnf_LvAgt" name="k_AdTnf_LvAgt" value="0.012513" constant="true"/>
      <parameter metaid="COPASI2516" id="k_AdTnf_LvAgtr1" name="k_AdTnf_LvAgtr1" value="0.0011111" constant="true"/>
      <parameter metaid="COPASI2517" id="k_AdTnf_LvAgtrap" name="k_AdTnf_LvAgtrap" value="0.00076045" constant="true"/>
      <parameter metaid="COPASI2518" id="k_AdTnf_LvCacna1d" name="k_AdTnf_LvCacna1d" value="0.060261" constant="true"/>
      <parameter metaid="COPASI2519" id="k_AdTnf_LvCcl5" name="k_AdTnf_LvCcl5" value="0.027144" constant="true"/>
      <parameter metaid="COPASI2520" id="k_AdTnf_LvCxcr3" name="k_AdTnf_LvCxcr3" value="-0.05834" constant="true"/>
      <parameter metaid="COPASI2521" id="k_AdTnf_LvDbh" name="k_AdTnf_LvDbh" value="-0.048455" constant="true"/>
      <parameter metaid="COPASI2522" id="k_AdTnf_LvGja1" name="k_AdTnf_LvGja1" value="0.0025567" constant="true"/>
      <parameter metaid="COPASI2523" id="k_AdTnf_LvHmgb1" name="k_AdTnf_LvHmgb1" value="0" constant="true"/>
      <parameter metaid="COPASI2524" id="k_AdTnf_LvIl10" name="k_AdTnf_LvIl10" value="-0.12762" constant="true"/>
      <parameter metaid="COPASI2525" id="k_AdTnf_LvIl1a" name="k_AdTnf_LvIl1a" value="0.042315" constant="true"/>
      <parameter metaid="COPASI2526" id="k_AdTnf_LvIl1b" name="k_AdTnf_LvIl1b" value="0.010709" constant="true"/>
      <parameter metaid="COPASI2527" id="k_AdTnf_LvIl6" name="k_AdTnf_LvIl6" value="-1.77e-05" constant="true"/>
      <parameter metaid="COPASI2528" id="k_AdTnf_LvRen" name="k_AdTnf_LvRen" value="0" constant="true"/>
      <parameter metaid="COPASI2529" id="k_AdTnf_LvTgfb1" name="k_AdTnf_LvTgfb1" value="0.02088" constant="true"/>
      <parameter metaid="COPASI2530" id="k_AdTnf_LvTh" name="k_AdTnf_LvTh" value="0.00030097" constant="true"/>
      <parameter metaid="COPASI2531" id="k_AdTnf_LvTnf" name="k_AdTnf_LvTnf" value="-0.092531" constant="true"/>
      <parameter metaid="COPASI2532" id="k_BsAce_AdAce" name="k_BsAce_AdAce" value="-0.0042702" constant="true"/>
      <parameter metaid="COPASI2533" id="k_BsAce_AdAdra1a" name="k_BsAce_AdAdra1a" value="0.00012629" constant="true"/>
      <parameter metaid="COPASI2534" id="k_BsAce_AdAdra2a" name="k_BsAce_AdAdra2a" value="0" constant="true"/>
      <parameter metaid="COPASI2535" id="k_BsAce_AdAdrb1" name="k_BsAce_AdAdrb1" value="0.0082922" constant="true"/>
      <parameter metaid="COPASI2536" id="k_BsAce_AdAdrb2" name="k_BsAce_AdAdrb2" value="-0.00055457" constant="true"/>
      <parameter metaid="COPASI2537" id="k_BsAce_AdAgt" name="k_BsAce_AdAgt" value="0.0044477" constant="true"/>
      <parameter metaid="COPASI2538" id="k_BsAce_AdAgtr1" name="k_BsAce_AdAgtr1" value="-0.0020707" constant="true"/>
      <parameter metaid="COPASI2539" id="k_BsAce_AdAgtrap" name="k_BsAce_AdAgtrap" value="-0.001645" constant="true"/>
      <parameter metaid="COPASI2540" id="k_BsAce_AdCacna1d" name="k_BsAce_AdCacna1d" value="0.052885" constant="true"/>
      <parameter metaid="COPASI2541" id="k_BsAce_AdCcl5" name="k_BsAce_AdCcl5" value="1.11e-05" constant="true"/>
      <parameter metaid="COPASI2542" id="k_BsAce_AdCxcr3" name="k_BsAce_AdCxcr3" value="-0.010339" constant="true"/>
      <parameter metaid="COPASI2543" id="k_BsAce_AdDbh" name="k_BsAce_AdDbh" value="0.00045226" constant="true"/>
      <parameter metaid="COPASI2544" id="k_BsAce_AdGja1" name="k_BsAce_AdGja1" value="-0.011406" constant="true"/>
      <parameter metaid="COPASI2545" id="k_BsAce_AdHmgb1" name="k_BsAce_AdHmgb1" value="1.43e-05" constant="true"/>
      <parameter metaid="COPASI2546" id="k_BsAce_AdIl10" name="k_BsAce_AdIl10" value="-0.010044" constant="true"/>
      <parameter metaid="COPASI2547" id="k_BsAce_AdIl1a" name="k_BsAce_AdIl1a" value="9.11e-05" constant="true"/>
      <parameter metaid="COPASI2548" id="k_BsAce_AdIl1b" name="k_BsAce_AdIl1b" value="-0.0040512" constant="true"/>
      <parameter metaid="COPASI2549" id="k_BsAce_AdIl6" name="k_BsAce_AdIl6" value="-0.00052985" constant="true"/>
      <parameter metaid="COPASI2550" id="k_BsAce_AdRen" name="k_BsAce_AdRen" value="0.10812" constant="true"/>
      <parameter metaid="COPASI2551" id="k_BsAce_AdTgfb1" name="k_BsAce_AdTgfb1" value="-0.040773" constant="true"/>
      <parameter metaid="COPASI2552" id="k_BsAce_AdTh" name="k_BsAce_AdTh" value="8.12e-05" constant="true"/>
      <parameter metaid="COPASI2553" id="k_BsAce_AdTnf" name="k_BsAce_AdTnf" value="-0.0063387" constant="true"/>
      <parameter metaid="COPASI2554" id="k_BsAce_BsAce" name="k_BsAce_BsAce" value="-0.032035" constant="true"/>
      <parameter metaid="COPASI2555" id="k_BsAce_BsAdra1a" name="k_BsAce_BsAdra1a" value="0.0001163" constant="true"/>
      <parameter metaid="COPASI2556" id="k_BsAce_BsAdra2a" name="k_BsAce_BsAdra2a" value="0.020139" constant="true"/>
      <parameter metaid="COPASI2557" id="k_BsAce_BsAdrb1" name="k_BsAce_BsAdrb1" value="-0.032502" constant="true"/>
      <parameter metaid="COPASI2558" id="k_BsAce_BsAdrb2" name="k_BsAce_BsAdrb2" value="0" constant="true"/>
      <parameter metaid="COPASI2559" id="k_BsAce_BsAgt" name="k_BsAce_BsAgt" value="0.018266" constant="true"/>
      <parameter metaid="COPASI2560" id="k_BsAce_BsAgtr1" name="k_BsAce_BsAgtr1" value="-1.07e-05" constant="true"/>
      <parameter metaid="COPASI2561" id="k_BsAce_BsAgtrap" name="k_BsAce_BsAgtrap" value="-4.4e-05" constant="true"/>
      <parameter metaid="COPASI2562" id="k_BsAce_BsCacna1d" name="k_BsAce_BsCacna1d" value="0" constant="true"/>
      <parameter metaid="COPASI2563" id="k_BsAce_BsCcl5" name="k_BsAce_BsCcl5" value="-6.48e-05" constant="true"/>
      <parameter metaid="COPASI2564" id="k_BsAce_BsCxcr3" name="k_BsAce_BsCxcr3" value="0" constant="true"/>
      <parameter metaid="COPASI2565" id="k_BsAce_BsDbh" name="k_BsAce_BsDbh" value="-0.0051297" constant="true"/>
      <parameter metaid="COPASI2566" id="k_BsAce_BsGja1" name="k_BsAce_BsGja1" value="0.016124" constant="true"/>
      <parameter metaid="COPASI2567" id="k_BsAce_BsHmgb1" name="k_BsAce_BsHmgb1" value="0" constant="true"/>
      <parameter metaid="COPASI2568" id="k_BsAce_BsIl10" name="k_BsAce_BsIl10" value="0.030059" constant="true"/>
      <parameter metaid="COPASI2569" id="k_BsAce_BsIl1a" name="k_BsAce_BsIl1a" value="0.011243" constant="true"/>
      <parameter metaid="COPASI2570" id="k_BsAce_BsIl1b" name="k_BsAce_BsIl1b" value="-0.0029902" constant="true"/>
      <parameter metaid="COPASI2571" id="k_BsAce_BsIl6" name="k_BsAce_BsIl6" value="-0.0026529" constant="true"/>
      <parameter metaid="COPASI2572" id="k_BsAce_BsRen" name="k_BsAce_BsRen" value="0" constant="true"/>
      <parameter metaid="COPASI2573" id="k_BsAce_BsTgfb1" name="k_BsAce_BsTgfb1" value="-0.00027607" constant="true"/>
      <parameter metaid="COPASI2574" id="k_BsAce_BsTh" name="k_BsAce_BsTh" value="0.00031126" constant="true"/>
      <parameter metaid="COPASI2575" id="k_BsAce_BsTnf" name="k_BsAce_BsTnf" value="6.88e-05" constant="true"/>
      <parameter metaid="COPASI2576" id="k_BsAce_KdAce" name="k_BsAce_KdAce" value="0.010269" constant="true"/>
      <parameter metaid="COPASI2577" id="k_BsAce_KdAdra1a" name="k_BsAce_KdAdra1a" value="0.0019488" constant="true"/>
      <parameter metaid="COPASI2578" id="k_BsAce_KdAdra2a" name="k_BsAce_KdAdra2a" value="0" constant="true"/>
      <parameter metaid="COPASI2579" id="k_BsAce_KdAdrb1" name="k_BsAce_KdAdrb1" value="0" constant="true"/>
      <parameter metaid="COPASI2580" id="k_BsAce_KdAdrb2" name="k_BsAce_KdAdrb2" value="0" constant="true"/>
      <parameter metaid="COPASI2581" id="k_BsAce_KdAgt" name="k_BsAce_KdAgt" value="-0.0016834" constant="true"/>
      <parameter metaid="COPASI2582" id="k_BsAce_KdAgtr1" name="k_BsAce_KdAgtr1" value="0.0011189" constant="true"/>
      <parameter metaid="COPASI2583" id="k_BsAce_KdAgtrap" name="k_BsAce_KdAgtrap" value="-0.0004022" constant="true"/>
      <parameter metaid="COPASI2584" id="k_BsAce_KdCacna1d" name="k_BsAce_KdCacna1d" value="-0.00033064" constant="true"/>
      <parameter metaid="COPASI2585" id="k_BsAce_KdCcl5" name="k_BsAce_KdCcl5" value="0.00031934" constant="true"/>
      <parameter metaid="COPASI2586" id="k_BsAce_KdCxcr3" name="k_BsAce_KdCxcr3" value="-0.00044553" constant="true"/>
      <parameter metaid="COPASI2587" id="k_BsAce_KdDbh" name="k_BsAce_KdDbh" value="0.021284" constant="true"/>
      <parameter metaid="COPASI2588" id="k_BsAce_KdGja1" name="k_BsAce_KdGja1" value="0.0020644" constant="true"/>
      <parameter metaid="COPASI2589" id="k_BsAce_KdHmgb1" name="k_BsAce_KdHmgb1" value="0.041435" constant="true"/>
      <parameter metaid="COPASI2590" id="k_BsAce_KdIl10" name="k_BsAce_KdIl10" value="-0.0011481" constant="true"/>
      <parameter metaid="COPASI2591" id="k_BsAce_KdIl1a" name="k_BsAce_KdIl1a" value="-0.00057574" constant="true"/>
      <parameter metaid="COPASI2592" id="k_BsAce_KdIl1b" name="k_BsAce_KdIl1b" value="2.3e-05" constant="true"/>
      <parameter metaid="COPASI2593" id="k_BsAce_KdIl6" name="k_BsAce_KdIl6" value="0" constant="true"/>
      <parameter metaid="COPASI2594" id="k_BsAce_KdRen" name="k_BsAce_KdRen" value="-9.52e-06" constant="true"/>
      <parameter metaid="COPASI2595" id="k_BsAce_KdTgfb1" name="k_BsAce_KdTgfb1" value="0" constant="true"/>
      <parameter metaid="COPASI2596" id="k_BsAce_KdTh" name="k_BsAce_KdTh" value="0.035304" constant="true"/>
      <parameter metaid="COPASI2597" id="k_BsAce_KdTnf" name="k_BsAce_KdTnf" value="-0.0001241" constant="true"/>
      <parameter metaid="COPASI2598" id="k_BsAce_LiAce" name="k_BsAce_LiAce" value="0.00074608" constant="true"/>
      <parameter metaid="COPASI2599" id="k_BsAce_LiAdra1a" name="k_BsAce_LiAdra1a" value="-0.00030051" constant="true"/>
      <parameter metaid="COPASI2600" id="k_BsAce_LiAdra2a" name="k_BsAce_LiAdra2a" value="0.023759" constant="true"/>
      <parameter metaid="COPASI2601" id="k_BsAce_LiAdrb1" name="k_BsAce_LiAdrb1" value="-3.95e-05" constant="true"/>
      <parameter metaid="COPASI2602" id="k_BsAce_LiAdrb2" name="k_BsAce_LiAdrb2" value="0.0047285" constant="true"/>
      <parameter metaid="COPASI2603" id="k_BsAce_LiAgt" name="k_BsAce_LiAgt" value="0" constant="true"/>
      <parameter metaid="COPASI2604" id="k_BsAce_LiAgtr1" name="k_BsAce_LiAgtr1" value="-0.020373" constant="true"/>
      <parameter metaid="COPASI2605" id="k_BsAce_LiAgtrap" name="k_BsAce_LiAgtrap" value="-0.029143" constant="true"/>
      <parameter metaid="COPASI2606" id="k_BsAce_LiCacna1d" name="k_BsAce_LiCacna1d" value="0" constant="true"/>
      <parameter metaid="COPASI2607" id="k_BsAce_LiCcl5" name="k_BsAce_LiCcl5" value="-4.49e-05" constant="true"/>
      <parameter metaid="COPASI2608" id="k_BsAce_LiCxcr3" name="k_BsAce_LiCxcr3" value="-5.64e-06" constant="true"/>
      <parameter metaid="COPASI2609" id="k_BsAce_LiDbh" name="k_BsAce_LiDbh" value="-2.91e-05" constant="true"/>
      <parameter metaid="COPASI2610" id="k_BsAce_LiGja1" name="k_BsAce_LiGja1" value="0.057045" constant="true"/>
      <parameter metaid="COPASI2611" id="k_BsAce_LiHmgb1" name="k_BsAce_LiHmgb1" value="-0.0020816" constant="true"/>
      <parameter metaid="COPASI2612" id="k_BsAce_LiIl10" name="k_BsAce_LiIl10" value="0.0033498" constant="true"/>
      <parameter metaid="COPASI2613" id="k_BsAce_LiIl1a" name="k_BsAce_LiIl1a" value="0.011299" constant="true"/>
      <parameter metaid="COPASI2614" id="k_BsAce_LiIl1b" name="k_BsAce_LiIl1b" value="-0.00016413" constant="true"/>
      <parameter metaid="COPASI2615" id="k_BsAce_LiIl6" name="k_BsAce_LiIl6" value="0.0017304" constant="true"/>
      <parameter metaid="COPASI2616" id="k_BsAce_LiRen" name="k_BsAce_LiRen" value="0.049624" constant="true"/>
      <parameter metaid="COPASI2617" id="k_BsAce_LiTgfb1" name="k_BsAce_LiTgfb1" value="-0.00033421" constant="true"/>
      <parameter metaid="COPASI2618" id="k_BsAce_LiTh" name="k_BsAce_LiTh" value="0.047855" constant="true"/>
      <parameter metaid="COPASI2619" id="k_BsAce_LiTnf" name="k_BsAce_LiTnf" value="0.0007918" constant="true"/>
      <parameter metaid="COPASI2620" id="k_BsAce_LvAce" name="k_BsAce_LvAce" value="0" constant="true"/>
      <parameter metaid="COPASI2621" id="k_BsAce_LvAdra1a" name="k_BsAce_LvAdra1a" value="0" constant="true"/>
      <parameter metaid="COPASI2622" id="k_BsAce_LvAdra2a" name="k_BsAce_LvAdra2a" value="0.041174" constant="true"/>
      <parameter metaid="COPASI2623" id="k_BsAce_LvAdrb1" name="k_BsAce_LvAdrb1" value="-0.0031733" constant="true"/>
      <parameter metaid="COPASI2624" id="k_BsAce_LvAdrb2" name="k_BsAce_LvAdrb2" value="-0.0030802" constant="true"/>
      <parameter metaid="COPASI2625" id="k_BsAce_LvAgt" name="k_BsAce_LvAgt" value="0.04566" constant="true"/>
      <parameter metaid="COPASI2626" id="k_BsAce_LvAgtr1" name="k_BsAce_LvAgtr1" value="0" constant="true"/>
      <parameter metaid="COPASI2627" id="k_BsAce_LvAgtrap" name="k_BsAce_LvAgtrap" value="0.012072" constant="true"/>
      <parameter metaid="COPASI2628" id="k_BsAce_LvCacna1d" name="k_BsAce_LvCacna1d" value="0.013951" constant="true"/>
      <parameter metaid="COPASI2629" id="k_BsAce_LvCcl5" name="k_BsAce_LvCcl5" value="0.00070936" constant="true"/>
      <parameter metaid="COPASI2630" id="k_BsAce_LvCxcr3" name="k_BsAce_LvCxcr3" value="-0.028637" constant="true"/>
      <parameter metaid="COPASI2631" id="k_BsAce_LvDbh" name="k_BsAce_LvDbh" value="-0.0019403" constant="true"/>
      <parameter metaid="COPASI2632" id="k_BsAce_LvGja1" name="k_BsAce_LvGja1" value="2.79e-05" constant="true"/>
      <parameter metaid="COPASI2633" id="k_BsAce_LvHmgb1" name="k_BsAce_LvHmgb1" value="4.83e-05" constant="true"/>
      <parameter metaid="COPASI2634" id="k_BsAce_LvIl10" name="k_BsAce_LvIl10" value="-0.01" constant="true"/>
      <parameter metaid="COPASI2635" id="k_BsAce_LvIl1a" name="k_BsAce_LvIl1a" value="0.062091" constant="true"/>
      <parameter metaid="COPASI2636" id="k_BsAce_LvIl1b" name="k_BsAce_LvIl1b" value="0.00024911" constant="true"/>
      <parameter metaid="COPASI2637" id="k_BsAce_LvIl6" name="k_BsAce_LvIl6" value="-0.003183" constant="true"/>
      <parameter metaid="COPASI2638" id="k_BsAce_LvRen" name="k_BsAce_LvRen" value="-2.26e-05" constant="true"/>
      <parameter metaid="COPASI2639" id="k_BsAce_LvTgfb1" name="k_BsAce_LvTgfb1" value="-2.34e-05" constant="true"/>
      <parameter metaid="COPASI2640" id="k_BsAce_LvTh" name="k_BsAce_LvTh" value="0" constant="true"/>
      <parameter metaid="COPASI2641" id="k_BsAce_LvTnf" name="k_BsAce_LvTnf" value="-0.036912" constant="true"/>
      <parameter metaid="COPASI2642" id="k_BsAdra1a_AdAce" name="k_BsAdra1a_AdAce" value="0" constant="true"/>
      <parameter metaid="COPASI2643" id="k_BsAdra1a_AdAdra1a" name="k_BsAdra1a_AdAdra1a" value="0.0056988" constant="true"/>
      <parameter metaid="COPASI2644" id="k_BsAdra1a_AdAdra2a" name="k_BsAdra1a_AdAdra2a" value="0" constant="true"/>
      <parameter metaid="COPASI2645" id="k_BsAdra1a_AdAdrb1" name="k_BsAdra1a_AdAdrb1" value="0.031712" constant="true"/>
      <parameter metaid="COPASI2646" id="k_BsAdra1a_AdAdrb2" name="k_BsAdra1a_AdAdrb2" value="0" constant="true"/>
      <parameter metaid="COPASI2647" id="k_BsAdra1a_AdAgt" name="k_BsAdra1a_AdAgt" value="0" constant="true"/>
      <parameter metaid="COPASI2648" id="k_BsAdra1a_AdAgtr1" name="k_BsAdra1a_AdAgtr1" value="-0.00011607" constant="true"/>
      <parameter metaid="COPASI2649" id="k_BsAdra1a_AdAgtrap" name="k_BsAdra1a_AdAgtrap" value="-0.0014944" constant="true"/>
      <parameter metaid="COPASI2650" id="k_BsAdra1a_AdCacna1d" name="k_BsAdra1a_AdCacna1d" value="7.38e-06" constant="true"/>
      <parameter metaid="COPASI2651" id="k_BsAdra1a_AdCcl5" name="k_BsAdra1a_AdCcl5" value="0" constant="true"/>
      <parameter metaid="COPASI2652" id="k_BsAdra1a_AdCxcr3" name="k_BsAdra1a_AdCxcr3" value="0" constant="true"/>
      <parameter metaid="COPASI2653" id="k_BsAdra1a_AdDbh" name="k_BsAdra1a_AdDbh" value="2.24e-05" constant="true"/>
      <parameter metaid="COPASI2654" id="k_BsAdra1a_AdGja1" name="k_BsAdra1a_AdGja1" value="-0.0044224" constant="true"/>
      <parameter metaid="COPASI2655" id="k_BsAdra1a_AdHmgb1" name="k_BsAdra1a_AdHmgb1" value="1.2e-05" constant="true"/>
      <parameter metaid="COPASI2656" id="k_BsAdra1a_AdIl10" name="k_BsAdra1a_AdIl10" value="0.0035708" constant="true"/>
      <parameter metaid="COPASI2657" id="k_BsAdra1a_AdIl1a" name="k_BsAdra1a_AdIl1a" value="-0.0051981" constant="true"/>
      <parameter metaid="COPASI2658" id="k_BsAdra1a_AdIl1b" name="k_BsAdra1a_AdIl1b" value="-0.00223" constant="true"/>
      <parameter metaid="COPASI2659" id="k_BsAdra1a_AdIl6" name="k_BsAdra1a_AdIl6" value="2.32e-05" constant="true"/>
      <parameter metaid="COPASI2660" id="k_BsAdra1a_AdRen" name="k_BsAdra1a_AdRen" value="0.00011492" constant="true"/>
      <parameter metaid="COPASI2661" id="k_BsAdra1a_AdTgfb1" name="k_BsAdra1a_AdTgfb1" value="0" constant="true"/>
      <parameter metaid="COPASI2662" id="k_BsAdra1a_AdTh" name="k_BsAdra1a_AdTh" value="4.46e-06" constant="true"/>
      <parameter metaid="COPASI2663" id="k_BsAdra1a_AdTnf" name="k_BsAdra1a_AdTnf" value="0.0033476" constant="true"/>
      <parameter metaid="COPASI2664" id="k_BsAdra1a_BsAce" name="k_BsAdra1a_BsAce" value="-1.74e-05" constant="true"/>
      <parameter metaid="COPASI2665" id="k_BsAdra1a_BsAdra1a" name="k_BsAdra1a_BsAdra1a" value="0.00085676" constant="true"/>
      <parameter metaid="COPASI2666" id="k_BsAdra1a_BsAdra2a" name="k_BsAdra1a_BsAdra2a" value="0.011103" constant="true"/>
      <parameter metaid="COPASI2667" id="k_BsAdra1a_BsAdrb1" name="k_BsAdra1a_BsAdrb1" value="-2.9e-05" constant="true"/>
      <parameter metaid="COPASI2668" id="k_BsAdra1a_BsAdrb2" name="k_BsAdra1a_BsAdrb2" value="-0.015345" constant="true"/>
      <parameter metaid="COPASI2669" id="k_BsAdra1a_BsAgt" name="k_BsAdra1a_BsAgt" value="0" constant="true"/>
      <parameter metaid="COPASI2670" id="k_BsAdra1a_BsAgtr1" name="k_BsAdra1a_BsAgtr1" value="0" constant="true"/>
      <parameter metaid="COPASI2671" id="k_BsAdra1a_BsAgtrap" name="k_BsAdra1a_BsAgtrap" value="0" constant="true"/>
      <parameter metaid="COPASI2672" id="k_BsAdra1a_BsCacna1d" name="k_BsAdra1a_BsCacna1d" value="-0.0021795" constant="true"/>
      <parameter metaid="COPASI2673" id="k_BsAdra1a_BsCcl5" name="k_BsAdra1a_BsCcl5" value="0" constant="true"/>
      <parameter metaid="COPASI2674" id="k_BsAdra1a_BsCxcr3" name="k_BsAdra1a_BsCxcr3" value="0" constant="true"/>
      <parameter metaid="COPASI2675" id="k_BsAdra1a_BsDbh" name="k_BsAdra1a_BsDbh" value="-0.016937" constant="true"/>
      <parameter metaid="COPASI2676" id="k_BsAdra1a_BsGja1" name="k_BsAdra1a_BsGja1" value="0.0085774" constant="true"/>
      <parameter metaid="COPASI2677" id="k_BsAdra1a_BsHmgb1" name="k_BsAdra1a_BsHmgb1" value="0" constant="true"/>
      <parameter metaid="COPASI2678" id="k_BsAdra1a_BsIl10" name="k_BsAdra1a_BsIl10" value="0" constant="true"/>
      <parameter metaid="COPASI2679" id="k_BsAdra1a_BsIl1a" name="k_BsAdra1a_BsIl1a" value="0" constant="true"/>
      <parameter metaid="COPASI2680" id="k_BsAdra1a_BsIl1b" name="k_BsAdra1a_BsIl1b" value="0" constant="true"/>
      <parameter metaid="COPASI2681" id="k_BsAdra1a_BsIl6" name="k_BsAdra1a_BsIl6" value="-0.036417" constant="true"/>
      <parameter metaid="COPASI2682" id="k_BsAdra1a_BsRen" name="k_BsAdra1a_BsRen" value="0" constant="true"/>
      <parameter metaid="COPASI2683" id="k_BsAdra1a_BsTgfb1" name="k_BsAdra1a_BsTgfb1" value="-1.14e-05" constant="true"/>
      <parameter metaid="COPASI2684" id="k_BsAdra1a_BsTh" name="k_BsAdra1a_BsTh" value="-0.01224" constant="true"/>
      <parameter metaid="COPASI2685" id="k_BsAdra1a_BsTnf" name="k_BsAdra1a_BsTnf" value="0" constant="true"/>
      <parameter metaid="COPASI2686" id="k_BsAdra1a_KdAce" name="k_BsAdra1a_KdAce" value="0" constant="true"/>
      <parameter metaid="COPASI2687" id="k_BsAdra1a_KdAdra1a" name="k_BsAdra1a_KdAdra1a" value="0" constant="true"/>
      <parameter metaid="COPASI2688" id="k_BsAdra1a_KdAdra2a" name="k_BsAdra1a_KdAdra2a" value="0" constant="true"/>
      <parameter metaid="COPASI2689" id="k_BsAdra1a_KdAdrb1" name="k_BsAdra1a_KdAdrb1" value="0" constant="true"/>
      <parameter metaid="COPASI2690" id="k_BsAdra1a_KdAdrb2" name="k_BsAdra1a_KdAdrb2" value="0" constant="true"/>
      <parameter metaid="COPASI2691" id="k_BsAdra1a_KdAgt" name="k_BsAdra1a_KdAgt" value="0.0014297" constant="true"/>
      <parameter metaid="COPASI2692" id="k_BsAdra1a_KdAgtr1" name="k_BsAdra1a_KdAgtr1" value="0" constant="true"/>
      <parameter metaid="COPASI2693" id="k_BsAdra1a_KdAgtrap" name="k_BsAdra1a_KdAgtrap" value="0.0020313" constant="true"/>
      <parameter metaid="COPASI2694" id="k_BsAdra1a_KdCacna1d" name="k_BsAdra1a_KdCacna1d" value="0.042263" constant="true"/>
      <parameter metaid="COPASI2695" id="k_BsAdra1a_KdCcl5" name="k_BsAdra1a_KdCcl5" value="-0.0075695" constant="true"/>
      <parameter metaid="COPASI2696" id="k_BsAdra1a_KdCxcr3" name="k_BsAdra1a_KdCxcr3" value="-1.25e-05" constant="true"/>
      <parameter metaid="COPASI2697" id="k_BsAdra1a_KdDbh" name="k_BsAdra1a_KdDbh" value="8.77e-06" constant="true"/>
      <parameter metaid="COPASI2698" id="k_BsAdra1a_KdGja1" name="k_BsAdra1a_KdGja1" value="-0.007396" constant="true"/>
      <parameter metaid="COPASI2699" id="k_BsAdra1a_KdHmgb1" name="k_BsAdra1a_KdHmgb1" value="7.67e-06" constant="true"/>
      <parameter metaid="COPASI2700" id="k_BsAdra1a_KdIl10" name="k_BsAdra1a_KdIl10" value="0.0051398" constant="true"/>
      <parameter metaid="COPASI2701" id="k_BsAdra1a_KdIl1a" name="k_BsAdra1a_KdIl1a" value="0" constant="true"/>
      <parameter metaid="COPASI2702" id="k_BsAdra1a_KdIl1b" name="k_BsAdra1a_KdIl1b" value="0" constant="true"/>
      <parameter metaid="COPASI2703" id="k_BsAdra1a_KdIl6" name="k_BsAdra1a_KdIl6" value="-1.69e-05" constant="true"/>
      <parameter metaid="COPASI2704" id="k_BsAdra1a_KdRen" name="k_BsAdra1a_KdRen" value="0" constant="true"/>
      <parameter metaid="COPASI2705" id="k_BsAdra1a_KdTgfb1" name="k_BsAdra1a_KdTgfb1" value="-0.00021827" constant="true"/>
      <parameter metaid="COPASI2706" id="k_BsAdra1a_KdTh" name="k_BsAdra1a_KdTh" value="0" constant="true"/>
      <parameter metaid="COPASI2707" id="k_BsAdra1a_KdTnf" name="k_BsAdra1a_KdTnf" value="0" constant="true"/>
      <parameter metaid="COPASI2708" id="k_BsAdra1a_LiAce" name="k_BsAdra1a_LiAce" value="0" constant="true"/>
      <parameter metaid="COPASI2709" id="k_BsAdra1a_LiAdra1a" name="k_BsAdra1a_LiAdra1a" value="-5.16e-05" constant="true"/>
      <parameter metaid="COPASI2710" id="k_BsAdra1a_LiAdra2a" name="k_BsAdra1a_LiAdra2a" value="0.013957" constant="true"/>
      <parameter metaid="COPASI2711" id="k_BsAdra1a_LiAdrb1" name="k_BsAdra1a_LiAdrb1" value="0" constant="true"/>
      <parameter metaid="COPASI2712" id="k_BsAdra1a_LiAdrb2" name="k_BsAdra1a_LiAdrb2" value="0" constant="true"/>
      <parameter metaid="COPASI2713" id="k_BsAdra1a_LiAgt" name="k_BsAdra1a_LiAgt" value="0" constant="true"/>
      <parameter metaid="COPASI2714" id="k_BsAdra1a_LiAgtr1" name="k_BsAdra1a_LiAgtr1" value="-3.82e-06" constant="true"/>
      <parameter metaid="COPASI2715" id="k_BsAdra1a_LiAgtrap" name="k_BsAdra1a_LiAgtrap" value="-7.77e-05" constant="true"/>
      <parameter metaid="COPASI2716" id="k_BsAdra1a_LiCacna1d" name="k_BsAdra1a_LiCacna1d" value="0" constant="true"/>
      <parameter metaid="COPASI2717" id="k_BsAdra1a_LiCcl5" name="k_BsAdra1a_LiCcl5" value="0" constant="true"/>
      <parameter metaid="COPASI2718" id="k_BsAdra1a_LiCxcr3" name="k_BsAdra1a_LiCxcr3" value="1.57e-05" constant="true"/>
      <parameter metaid="COPASI2719" id="k_BsAdra1a_LiDbh" name="k_BsAdra1a_LiDbh" value="0" constant="true"/>
      <parameter metaid="COPASI2720" id="k_BsAdra1a_LiGja1" name="k_BsAdra1a_LiGja1" value="0" constant="true"/>
      <parameter metaid="COPASI2721" id="k_BsAdra1a_LiHmgb1" name="k_BsAdra1a_LiHmgb1" value="-6.11e-05" constant="true"/>
      <parameter metaid="COPASI2722" id="k_BsAdra1a_LiIl10" name="k_BsAdra1a_LiIl10" value="0" constant="true"/>
      <parameter metaid="COPASI2723" id="k_BsAdra1a_LiIl1a" name="k_BsAdra1a_LiIl1a" value="8.48e-06" constant="true"/>
      <parameter metaid="COPASI2724" id="k_BsAdra1a_LiIl1b" name="k_BsAdra1a_LiIl1b" value="1.25e-06" constant="true"/>
      <parameter metaid="COPASI2725" id="k_BsAdra1a_LiIl6" name="k_BsAdra1a_LiIl6" value="5.31e-05" constant="true"/>
      <parameter metaid="COPASI2726" id="k_BsAdra1a_LiRen" name="k_BsAdra1a_LiRen" value="0" constant="true"/>
      <parameter metaid="COPASI2727" id="k_BsAdra1a_LiTgfb1" name="k_BsAdra1a_LiTgfb1" value="0" constant="true"/>
      <parameter metaid="COPASI2728" id="k_BsAdra1a_LiTh" name="k_BsAdra1a_LiTh" value="4.81e-05" constant="true"/>
      <parameter metaid="COPASI2729" id="k_BsAdra1a_LiTnf" name="k_BsAdra1a_LiTnf" value="0" constant="true"/>
      <parameter metaid="COPASI2730" id="k_BsAdra1a_LvAce" name="k_BsAdra1a_LvAce" value="-3.56e-06" constant="true"/>
      <parameter metaid="COPASI2731" id="k_BsAdra1a_LvAdra1a" name="k_BsAdra1a_LvAdra1a" value="0" constant="true"/>
      <parameter metaid="COPASI2732" id="k_BsAdra1a_LvAdra2a" name="k_BsAdra1a_LvAdra2a" value="0.0010063" constant="true"/>
      <parameter metaid="COPASI2733" id="k_BsAdra1a_LvAdrb1" name="k_BsAdra1a_LvAdrb1" value="0" constant="true"/>
      <parameter metaid="COPASI2734" id="k_BsAdra1a_LvAdrb2" name="k_BsAdra1a_LvAdrb2" value="-0.010227" constant="true"/>
      <parameter metaid="COPASI2735" id="k_BsAdra1a_LvAgt" name="k_BsAdra1a_LvAgt" value="0.007577" constant="true"/>
      <parameter metaid="COPASI2736" id="k_BsAdra1a_LvAgtr1" name="k_BsAdra1a_LvAgtr1" value="0" constant="true"/>
      <parameter metaid="COPASI2737" id="k_BsAdra1a_LvAgtrap" name="k_BsAdra1a_LvAgtrap" value="0" constant="true"/>
      <parameter metaid="COPASI2738" id="k_BsAdra1a_LvCacna1d" name="k_BsAdra1a_LvCacna1d" value="0" constant="true"/>
      <parameter metaid="COPASI2739" id="k_BsAdra1a_LvCcl5" name="k_BsAdra1a_LvCcl5" value="0" constant="true"/>
      <parameter metaid="COPASI2740" id="k_BsAdra1a_LvCxcr3" name="k_BsAdra1a_LvCxcr3" value="-0.00024388" constant="true"/>
      <parameter metaid="COPASI2741" id="k_BsAdra1a_LvDbh" name="k_BsAdra1a_LvDbh" value="0" constant="true"/>
      <parameter metaid="COPASI2742" id="k_BsAdra1a_LvGja1" name="k_BsAdra1a_LvGja1" value="-2.15e-06" constant="true"/>
      <parameter metaid="COPASI2743" id="k_BsAdra1a_LvHmgb1" name="k_BsAdra1a_LvHmgb1" value="0" constant="true"/>
      <parameter metaid="COPASI2744" id="k_BsAdra1a_LvIl10" name="k_BsAdra1a_LvIl10" value="0" constant="true"/>
      <parameter metaid="COPASI2745" id="k_BsAdra1a_LvIl1a" name="k_BsAdra1a_LvIl1a" value="0.00011144" constant="true"/>
      <parameter metaid="COPASI2746" id="k_BsAdra1a_LvIl1b" name="k_BsAdra1a_LvIl1b" value="0" constant="true"/>
      <parameter metaid="COPASI2747" id="k_BsAdra1a_LvIl6" name="k_BsAdra1a_LvIl6" value="-0.034588" constant="true"/>
      <parameter metaid="COPASI2748" id="k_BsAdra1a_LvRen" name="k_BsAdra1a_LvRen" value="0" constant="true"/>
      <parameter metaid="COPASI2749" id="k_BsAdra1a_LvTgfb1" name="k_BsAdra1a_LvTgfb1" value="-0.030458" constant="true"/>
      <parameter metaid="COPASI2750" id="k_BsAdra1a_LvTh" name="k_BsAdra1a_LvTh" value="0" constant="true"/>
      <parameter metaid="COPASI2751" id="k_BsAdra1a_LvTnf" name="k_BsAdra1a_LvTnf" value="0" constant="true"/>
      <parameter metaid="COPASI2752" id="k_BsAdra2a_AdAce" name="k_BsAdra2a_AdAce" value="0.00066901" constant="true"/>
      <parameter metaid="COPASI2753" id="k_BsAdra2a_AdAdra1a" name="k_BsAdra2a_AdAdra1a" value="0" constant="true"/>
      <parameter metaid="COPASI2754" id="k_BsAdra2a_AdAdra2a" name="k_BsAdra2a_AdAdra2a" value="0" constant="true"/>
      <parameter metaid="COPASI2755" id="k_BsAdra2a_AdAdrb1" name="k_BsAdra2a_AdAdrb1" value="0" constant="true"/>
      <parameter metaid="COPASI2756" id="k_BsAdra2a_AdAdrb2" name="k_BsAdra2a_AdAdrb2" value="2.79e-05" constant="true"/>
      <parameter metaid="COPASI2757" id="k_BsAdra2a_AdAgt" name="k_BsAdra2a_AdAgt" value="-0.00035238" constant="true"/>
      <parameter metaid="COPASI2758" id="k_BsAdra2a_AdAgtr1" name="k_BsAdra2a_AdAgtr1" value="1.37e-06" constant="true"/>
      <parameter metaid="COPASI2759" id="k_BsAdra2a_AdAgtrap" name="k_BsAdra2a_AdAgtrap" value="-0.0020259" constant="true"/>
      <parameter metaid="COPASI2760" id="k_BsAdra2a_AdCacna1d" name="k_BsAdra2a_AdCacna1d" value="-0.00084214" constant="true"/>
      <parameter metaid="COPASI2761" id="k_BsAdra2a_AdCcl5" name="k_BsAdra2a_AdCcl5" value="-1.42e-05" constant="true"/>
      <parameter metaid="COPASI2762" id="k_BsAdra2a_AdCxcr3" name="k_BsAdra2a_AdCxcr3" value="1.01e-05" constant="true"/>
      <parameter metaid="COPASI2763" id="k_BsAdra2a_AdDbh" name="k_BsAdra2a_AdDbh" value="0" constant="true"/>
      <parameter metaid="COPASI2764" id="k_BsAdra2a_AdGja1" name="k_BsAdra2a_AdGja1" value="3.64e-05" constant="true"/>
      <parameter metaid="COPASI2765" id="k_BsAdra2a_AdHmgb1" name="k_BsAdra2a_AdHmgb1" value="-1.77e-05" constant="true"/>
      <parameter metaid="COPASI2766" id="k_BsAdra2a_AdIl10" name="k_BsAdra2a_AdIl10" value="0.0020906" constant="true"/>
      <parameter metaid="COPASI2767" id="k_BsAdra2a_AdIl1a" name="k_BsAdra2a_AdIl1a" value="-0.00011031" constant="true"/>
      <parameter metaid="COPASI2768" id="k_BsAdra2a_AdIl1b" name="k_BsAdra2a_AdIl1b" value="0" constant="true"/>
      <parameter metaid="COPASI2769" id="k_BsAdra2a_AdIl6" name="k_BsAdra2a_AdIl6" value="-0.00024183" constant="true"/>
      <parameter metaid="COPASI2770" id="k_BsAdra2a_AdRen" name="k_BsAdra2a_AdRen" value="-0.0040228" constant="true"/>
      <parameter metaid="COPASI2771" id="k_BsAdra2a_AdTgfb1" name="k_BsAdra2a_AdTgfb1" value="5.68e-05" constant="true"/>
      <parameter metaid="COPASI2772" id="k_BsAdra2a_AdTh" name="k_BsAdra2a_AdTh" value="-2.25e-05" constant="true"/>
      <parameter metaid="COPASI2773" id="k_BsAdra2a_AdTnf" name="k_BsAdra2a_AdTnf" value="6.4e-05" constant="true"/>
      <parameter metaid="COPASI2774" id="k_BsAdra2a_BsAce" name="k_BsAdra2a_BsAce" value="0.00017412" constant="true"/>
      <parameter metaid="COPASI2775" id="k_BsAdra2a_BsAdra1a" name="k_BsAdra2a_BsAdra1a" value="0" constant="true"/>
      <parameter metaid="COPASI2776" id="k_BsAdra2a_BsAdra2a" name="k_BsAdra2a_BsAdra2a" value="0" constant="true"/>
      <parameter metaid="COPASI2777" id="k_BsAdra2a_BsAdrb1" name="k_BsAdra2a_BsAdrb1" value="0" constant="true"/>
      <parameter metaid="COPASI2778" id="k_BsAdra2a_BsAdrb2" name="k_BsAdra2a_BsAdrb2" value="-0.0068821" constant="true"/>
      <parameter metaid="COPASI2779" id="k_BsAdra2a_BsAgt" name="k_BsAdra2a_BsAgt" value="-0.00037197" constant="true"/>
      <parameter metaid="COPASI2780" id="k_BsAdra2a_BsAgtr1" name="k_BsAdra2a_BsAgtr1" value="0" constant="true"/>
      <parameter metaid="COPASI2781" id="k_BsAdra2a_BsAgtrap" name="k_BsAdra2a_BsAgtrap" value="2.3e-05" constant="true"/>
      <parameter metaid="COPASI2782" id="k_BsAdra2a_BsCacna1d" name="k_BsAdra2a_BsCacna1d" value="0" constant="true"/>
      <parameter metaid="COPASI2783" id="k_BsAdra2a_BsCcl5" name="k_BsAdra2a_BsCcl5" value="0.00016618" constant="true"/>
      <parameter metaid="COPASI2784" id="k_BsAdra2a_BsCxcr3" name="k_BsAdra2a_BsCxcr3" value="0" constant="true"/>
      <parameter metaid="COPASI2785" id="k_BsAdra2a_BsDbh" name="k_BsAdra2a_BsDbh" value="-0.0096977" constant="true"/>
      <parameter metaid="COPASI2786" id="k_BsAdra2a_BsGja1" name="k_BsAdra2a_BsGja1" value="0" constant="true"/>
      <parameter metaid="COPASI2787" id="k_BsAdra2a_BsHmgb1" name="k_BsAdra2a_BsHmgb1" value="0" constant="true"/>
      <parameter metaid="COPASI2788" id="k_BsAdra2a_BsIl10" name="k_BsAdra2a_BsIl10" value="9.7e-06" constant="true"/>
      <parameter metaid="COPASI2789" id="k_BsAdra2a_BsIl1a" name="k_BsAdra2a_BsIl1a" value="0.00017022" constant="true"/>
      <parameter metaid="COPASI2790" id="k_BsAdra2a_BsIl1b" name="k_BsAdra2a_BsIl1b" value="5.04e-05" constant="true"/>
      <parameter metaid="COPASI2791" id="k_BsAdra2a_BsIl6" name="k_BsAdra2a_BsIl6" value="-0.018831" constant="true"/>
      <parameter metaid="COPASI2792" id="k_BsAdra2a_BsRen" name="k_BsAdra2a_BsRen" value="0" constant="true"/>
      <parameter metaid="COPASI2793" id="k_BsAdra2a_BsTgfb1" name="k_BsAdra2a_BsTgfb1" value="0" constant="true"/>
      <parameter metaid="COPASI2794" id="k_BsAdra2a_BsTh" name="k_BsAdra2a_BsTh" value="-0.0070513" constant="true"/>
      <parameter metaid="COPASI2795" id="k_BsAdra2a_BsTnf" name="k_BsAdra2a_BsTnf" value="0" constant="true"/>
      <parameter metaid="COPASI2796" id="k_BsAdra2a_KdAce" name="k_BsAdra2a_KdAce" value="0" constant="true"/>
      <parameter metaid="COPASI2797" id="k_BsAdra2a_KdAdra1a" name="k_BsAdra2a_KdAdra1a" value="0" constant="true"/>
      <parameter metaid="COPASI2798" id="k_BsAdra2a_KdAdra2a" name="k_BsAdra2a_KdAdra2a" value="0" constant="true"/>
      <parameter metaid="COPASI2799" id="k_BsAdra2a_KdAdrb1" name="k_BsAdra2a_KdAdrb1" value="0" constant="true"/>
      <parameter metaid="COPASI2800" id="k_BsAdra2a_KdAdrb2" name="k_BsAdra2a_KdAdrb2" value="0" constant="true"/>
      <parameter metaid="COPASI2801" id="k_BsAdra2a_KdAgt" name="k_BsAdra2a_KdAgt" value="0.00023871" constant="true"/>
      <parameter metaid="COPASI2802" id="k_BsAdra2a_KdAgtr1" name="k_BsAdra2a_KdAgtr1" value="0" constant="true"/>
      <parameter metaid="COPASI2803" id="k_BsAdra2a_KdAgtrap" name="k_BsAdra2a_KdAgtrap" value="0" constant="true"/>
      <parameter metaid="COPASI2804" id="k_BsAdra2a_KdCacna1d" name="k_BsAdra2a_KdCacna1d" value="0.016301" constant="true"/>
      <parameter metaid="COPASI2805" id="k_BsAdra2a_KdCcl5" name="k_BsAdra2a_KdCcl5" value="-0.005742" constant="true"/>
      <parameter metaid="COPASI2806" id="k_BsAdra2a_KdCxcr3" name="k_BsAdra2a_KdCxcr3" value="1.96e-05" constant="true"/>
      <parameter metaid="COPASI2807" id="k_BsAdra2a_KdDbh" name="k_BsAdra2a_KdDbh" value="0" constant="true"/>
      <parameter metaid="COPASI2808" id="k_BsAdra2a_KdGja1" name="k_BsAdra2a_KdGja1" value="-0.011641" constant="true"/>
      <parameter metaid="COPASI2809" id="k_BsAdra2a_KdHmgb1" name="k_BsAdra2a_KdHmgb1" value="-1.13e-05" constant="true"/>
      <parameter metaid="COPASI2810" id="k_BsAdra2a_KdIl10" name="k_BsAdra2a_KdIl10" value="0.0016318" constant="true"/>
      <parameter metaid="COPASI2811" id="k_BsAdra2a_KdIl1a" name="k_BsAdra2a_KdIl1a" value="0.0006019" constant="true"/>
      <parameter metaid="COPASI2812" id="k_BsAdra2a_KdIl1b" name="k_BsAdra2a_KdIl1b" value="0" constant="true"/>
      <parameter metaid="COPASI2813" id="k_BsAdra2a_KdIl6" name="k_BsAdra2a_KdIl6" value="0" constant="true"/>
      <parameter metaid="COPASI2814" id="k_BsAdra2a_KdRen" name="k_BsAdra2a_KdRen" value="0" constant="true"/>
      <parameter metaid="COPASI2815" id="k_BsAdra2a_KdTgfb1" name="k_BsAdra2a_KdTgfb1" value="0" constant="true"/>
      <parameter metaid="COPASI2816" id="k_BsAdra2a_KdTh" name="k_BsAdra2a_KdTh" value="-0.00015144" constant="true"/>
      <parameter metaid="COPASI2817" id="k_BsAdra2a_KdTnf" name="k_BsAdra2a_KdTnf" value="0" constant="true"/>
      <parameter metaid="COPASI2818" id="k_BsAdra2a_LiAce" name="k_BsAdra2a_LiAce" value="-0.0066107" constant="true"/>
      <parameter metaid="COPASI2819" id="k_BsAdra2a_LiAdra1a" name="k_BsAdra2a_LiAdra1a" value="1.23e-05" constant="true"/>
      <parameter metaid="COPASI2820" id="k_BsAdra2a_LiAdra2a" name="k_BsAdra2a_LiAdra2a" value="0" constant="true"/>
      <parameter metaid="COPASI2821" id="k_BsAdra2a_LiAdrb1" name="k_BsAdra2a_LiAdrb1" value="2.57e-05" constant="true"/>
      <parameter metaid="COPASI2822" id="k_BsAdra2a_LiAdrb2" name="k_BsAdra2a_LiAdrb2" value="0" constant="true"/>
      <parameter metaid="COPASI2823" id="k_BsAdra2a_LiAgt" name="k_BsAdra2a_LiAgt" value="0" constant="true"/>
      <parameter metaid="COPASI2824" id="k_BsAdra2a_LiAgtr1" name="k_BsAdra2a_LiAgtr1" value="0.00063581" constant="true"/>
      <parameter metaid="COPASI2825" id="k_BsAdra2a_LiAgtrap" name="k_BsAdra2a_LiAgtrap" value="2.72e-05" constant="true"/>
      <parameter metaid="COPASI2826" id="k_BsAdra2a_LiCacna1d" name="k_BsAdra2a_LiCacna1d" value="0" constant="true"/>
      <parameter metaid="COPASI2827" id="k_BsAdra2a_LiCcl5" name="k_BsAdra2a_LiCcl5" value="0" constant="true"/>
      <parameter metaid="COPASI2828" id="k_BsAdra2a_LiCxcr3" name="k_BsAdra2a_LiCxcr3" value="0" constant="true"/>
      <parameter metaid="COPASI2829" id="k_BsAdra2a_LiDbh" name="k_BsAdra2a_LiDbh" value="0" constant="true"/>
      <parameter metaid="COPASI2830" id="k_BsAdra2a_LiGja1" name="k_BsAdra2a_LiGja1" value="-0.00078123" constant="true"/>
      <parameter metaid="COPASI2831" id="k_BsAdra2a_LiHmgb1" name="k_BsAdra2a_LiHmgb1" value="9.05e-06" constant="true"/>
      <parameter metaid="COPASI2832" id="k_BsAdra2a_LiIl10" name="k_BsAdra2a_LiIl10" value="-0.0017454" constant="true"/>
      <parameter metaid="COPASI2833" id="k_BsAdra2a_LiIl1a" name="k_BsAdra2a_LiIl1a" value="-0.00056752" constant="true"/>
      <parameter metaid="COPASI2834" id="k_BsAdra2a_LiIl1b" name="k_BsAdra2a_LiIl1b" value="0" constant="true"/>
      <parameter metaid="COPASI2835" id="k_BsAdra2a_LiIl6" name="k_BsAdra2a_LiIl6" value="0" constant="true"/>
      <parameter metaid="COPASI2836" id="k_BsAdra2a_LiRen" name="k_BsAdra2a_LiRen" value="-0.0016243" constant="true"/>
      <parameter metaid="COPASI2837" id="k_BsAdra2a_LiTgfb1" name="k_BsAdra2a_LiTgfb1" value="0.00027138" constant="true"/>
      <parameter metaid="COPASI2838" id="k_BsAdra2a_LiTh" name="k_BsAdra2a_LiTh" value="-0.00053852" constant="true"/>
      <parameter metaid="COPASI2839" id="k_BsAdra2a_LiTnf" name="k_BsAdra2a_LiTnf" value="-3.13e-05" constant="true"/>
      <parameter metaid="COPASI2840" id="k_BsAdra2a_LvAce" name="k_BsAdra2a_LvAce" value="-7.39e-05" constant="true"/>
      <parameter metaid="COPASI2841" id="k_BsAdra2a_LvAdra1a" name="k_BsAdra2a_LvAdra1a" value="-1.67e-05" constant="true"/>
      <parameter metaid="COPASI2842" id="k_BsAdra2a_LvAdra2a" name="k_BsAdra2a_LvAdra2a" value="-0.00054137" constant="true"/>
      <parameter metaid="COPASI2843" id="k_BsAdra2a_LvAdrb1" name="k_BsAdra2a_LvAdrb1" value="0" constant="true"/>
      <parameter metaid="COPASI2844" id="k_BsAdra2a_LvAdrb2" name="k_BsAdra2a_LvAdrb2" value="-0.0095125" constant="true"/>
      <parameter metaid="COPASI2845" id="k_BsAdra2a_LvAgt" name="k_BsAdra2a_LvAgt" value="-1.3e-05" constant="true"/>
      <parameter metaid="COPASI2846" id="k_BsAdra2a_LvAgtr1" name="k_BsAdra2a_LvAgtr1" value="0" constant="true"/>
      <parameter metaid="COPASI2847" id="k_BsAdra2a_LvAgtrap" name="k_BsAdra2a_LvAgtrap" value="0" constant="true"/>
      <parameter metaid="COPASI2848" id="k_BsAdra2a_LvCacna1d" name="k_BsAdra2a_LvCacna1d" value="-0.00015899" constant="true"/>
      <parameter metaid="COPASI2849" id="k_BsAdra2a_LvCcl5" name="k_BsAdra2a_LvCcl5" value="-0.00050547" constant="true"/>
      <parameter metaid="COPASI2850" id="k_BsAdra2a_LvCxcr3" name="k_BsAdra2a_LvCxcr3" value="0" constant="true"/>
      <parameter metaid="COPASI2851" id="k_BsAdra2a_LvDbh" name="k_BsAdra2a_LvDbh" value="1.26e-05" constant="true"/>
      <parameter metaid="COPASI2852" id="k_BsAdra2a_LvGja1" name="k_BsAdra2a_LvGja1" value="-0.0010372" constant="true"/>
      <parameter metaid="COPASI2853" id="k_BsAdra2a_LvHmgb1" name="k_BsAdra2a_LvHmgb1" value="0" constant="true"/>
      <parameter metaid="COPASI2854" id="k_BsAdra2a_LvIl10" name="k_BsAdra2a_LvIl10" value="0.00043948" constant="true"/>
      <parameter metaid="COPASI2855" id="k_BsAdra2a_LvIl1a" name="k_BsAdra2a_LvIl1a" value="-1.39e-05" constant="true"/>
      <parameter metaid="COPASI2856" id="k_BsAdra2a_LvIl1b" name="k_BsAdra2a_LvIl1b" value="-2.27e-05" constant="true"/>
      <parameter metaid="COPASI2857" id="k_BsAdra2a_LvIl6" name="k_BsAdra2a_LvIl6" value="-0.02801" constant="true"/>
      <parameter metaid="COPASI2858" id="k_BsAdra2a_LvRen" name="k_BsAdra2a_LvRen" value="0.00021743" constant="true"/>
      <parameter metaid="COPASI2859" id="k_BsAdra2a_LvTgfb1" name="k_BsAdra2a_LvTgfb1" value="-0.027541" constant="true"/>
      <parameter metaid="COPASI2860" id="k_BsAdra2a_LvTh" name="k_BsAdra2a_LvTh" value="0" constant="true"/>
      <parameter metaid="COPASI2861" id="k_BsAdra2a_LvTnf" name="k_BsAdra2a_LvTnf" value="0.00033858" constant="true"/>
      <parameter metaid="COPASI2862" id="k_BsAdrb1_AdAce" name="k_BsAdrb1_AdAce" value="0.035782" constant="true"/>
      <parameter metaid="COPASI2863" id="k_BsAdrb1_AdAdra1a" name="k_BsAdrb1_AdAdra1a" value="-9.3e-06" constant="true"/>
      <parameter metaid="COPASI2864" id="k_BsAdrb1_AdAdra2a" name="k_BsAdrb1_AdAdra2a" value="0" constant="true"/>
      <parameter metaid="COPASI2865" id="k_BsAdrb1_AdAdrb1" name="k_BsAdrb1_AdAdrb1" value="0" constant="true"/>
      <parameter metaid="COPASI2866" id="k_BsAdrb1_AdAdrb2" name="k_BsAdrb1_AdAdrb2" value="0.036166" constant="true"/>
      <parameter metaid="COPASI2867" id="k_BsAdrb1_AdAgt" name="k_BsAdrb1_AdAgt" value="-0.065043" constant="true"/>
      <parameter metaid="COPASI2868" id="k_BsAdrb1_AdAgtr1" name="k_BsAdrb1_AdAgtr1" value="3.7e-05" constant="true"/>
      <parameter metaid="COPASI2869" id="k_BsAdrb1_AdAgtrap" name="k_BsAdrb1_AdAgtrap" value="4.69e-05" constant="true"/>
      <parameter metaid="COPASI2870" id="k_BsAdrb1_AdCacna1d" name="k_BsAdrb1_AdCacna1d" value="-0.05991" constant="true"/>
      <parameter metaid="COPASI2871" id="k_BsAdrb1_AdCcl5" name="k_BsAdrb1_AdCcl5" value="-7.43e-05" constant="true"/>
      <parameter metaid="COPASI2872" id="k_BsAdrb1_AdCxcr3" name="k_BsAdrb1_AdCxcr3" value="0.035355" constant="true"/>
      <parameter metaid="COPASI2873" id="k_BsAdrb1_AdDbh" name="k_BsAdrb1_AdDbh" value="0" constant="true"/>
      <parameter metaid="COPASI2874" id="k_BsAdrb1_AdGja1" name="k_BsAdrb1_AdGja1" value="0.00058751" constant="true"/>
      <parameter metaid="COPASI2875" id="k_BsAdrb1_AdHmgb1" name="k_BsAdrb1_AdHmgb1" value="-0.0033169" constant="true"/>
      <parameter metaid="COPASI2876" id="k_BsAdrb1_AdIl10" name="k_BsAdrb1_AdIl10" value="0.085151" constant="true"/>
      <parameter metaid="COPASI2877" id="k_BsAdrb1_AdIl1a" name="k_BsAdrb1_AdIl1a" value="-0.011567" constant="true"/>
      <parameter metaid="COPASI2878" id="k_BsAdrb1_AdIl1b" name="k_BsAdrb1_AdIl1b" value="0.00025062" constant="true"/>
      <parameter metaid="COPASI2879" id="k_BsAdrb1_AdIl6" name="k_BsAdrb1_AdIl6" value="-0.0026741" constant="true"/>
      <parameter metaid="COPASI2880" id="k_BsAdrb1_AdRen" name="k_BsAdrb1_AdRen" value="-0.099301" constant="true"/>
      <parameter metaid="COPASI2881" id="k_BsAdrb1_AdTgfb1" name="k_BsAdrb1_AdTgfb1" value="0.025323" constant="true"/>
      <parameter metaid="COPASI2882" id="k_BsAdrb1_AdTh" name="k_BsAdrb1_AdTh" value="-0.0072436" constant="true"/>
      <parameter metaid="COPASI2883" id="k_BsAdrb1_AdTnf" name="k_BsAdrb1_AdTnf" value="0.055522" constant="true"/>
      <parameter metaid="COPASI2884" id="k_BsAdrb1_BsAce" name="k_BsAdrb1_BsAce" value="0.036107" constant="true"/>
      <parameter metaid="COPASI2885" id="k_BsAdrb1_BsAdra1a" name="k_BsAdrb1_BsAdra1a" value="0.0085707" constant="true"/>
      <parameter metaid="COPASI2886" id="k_BsAdrb1_BsAdra2a" name="k_BsAdrb1_BsAdra2a" value="0" constant="true"/>
      <parameter metaid="COPASI2887" id="k_BsAdrb1_BsAdrb1" name="k_BsAdrb1_BsAdrb1" value="0.00059488" constant="true"/>
      <parameter metaid="COPASI2888" id="k_BsAdrb1_BsAdrb2" name="k_BsAdrb1_BsAdrb2" value="-0.0034495" constant="true"/>
      <parameter metaid="COPASI2889" id="k_BsAdrb1_BsAgt" name="k_BsAdrb1_BsAgt" value="-0.073938" constant="true"/>
      <parameter metaid="COPASI2890" id="k_BsAdrb1_BsAgtr1" name="k_BsAdrb1_BsAgtr1" value="0" constant="true"/>
      <parameter metaid="COPASI2891" id="k_BsAdrb1_BsAgtrap" name="k_BsAdrb1_BsAgtrap" value="7.64e-05" constant="true"/>
      <parameter metaid="COPASI2892" id="k_BsAdrb1_BsCacna1d" name="k_BsAdrb1_BsCacna1d" value="0" constant="true"/>
      <parameter metaid="COPASI2893" id="k_BsAdrb1_BsCcl5" name="k_BsAdrb1_BsCcl5" value="4.33e-05" constant="true"/>
      <parameter metaid="COPASI2894" id="k_BsAdrb1_BsCxcr3" name="k_BsAdrb1_BsCxcr3" value="0" constant="true"/>
      <parameter metaid="COPASI2895" id="k_BsAdrb1_BsDbh" name="k_BsAdrb1_BsDbh" value="-0.013641" constant="true"/>
      <parameter metaid="COPASI2896" id="k_BsAdrb1_BsGja1" name="k_BsAdrb1_BsGja1" value="0" constant="true"/>
      <parameter metaid="COPASI2897" id="k_BsAdrb1_BsHmgb1" name="k_BsAdrb1_BsHmgb1" value="0" constant="true"/>
      <parameter metaid="COPASI2898" id="k_BsAdrb1_BsIl10" name="k_BsAdrb1_BsIl10" value="0" constant="true"/>
      <parameter metaid="COPASI2899" id="k_BsAdrb1_BsIl1a" name="k_BsAdrb1_BsIl1a" value="-0.0034366" constant="true"/>
      <parameter metaid="COPASI2900" id="k_BsAdrb1_BsIl1b" name="k_BsAdrb1_BsIl1b" value="0.018189" constant="true"/>
      <parameter metaid="COPASI2901" id="k_BsAdrb1_BsIl6" name="k_BsAdrb1_BsIl6" value="2.17e-05" constant="true"/>
      <parameter metaid="COPASI2902" id="k_BsAdrb1_BsRen" name="k_BsAdrb1_BsRen" value="0" constant="true"/>
      <parameter metaid="COPASI2903" id="k_BsAdrb1_BsTgfb1" name="k_BsAdrb1_BsTgfb1" value="0.00015368" constant="true"/>
      <parameter metaid="COPASI2904" id="k_BsAdrb1_BsTh" name="k_BsAdrb1_BsTh" value="-0.017509" constant="true"/>
      <parameter metaid="COPASI2905" id="k_BsAdrb1_BsTnf" name="k_BsAdrb1_BsTnf" value="5.62e-06" constant="true"/>
      <parameter metaid="COPASI2906" id="k_BsAdrb1_KdAce" name="k_BsAdrb1_KdAce" value="-0.0005239" constant="true"/>
      <parameter metaid="COPASI2907" id="k_BsAdrb1_KdAdra1a" name="k_BsAdrb1_KdAdra1a" value="-0.0010986" constant="true"/>
      <parameter metaid="COPASI2908" id="k_BsAdrb1_KdAdra2a" name="k_BsAdrb1_KdAdra2a" value="0" constant="true"/>
      <parameter metaid="COPASI2909" id="k_BsAdrb1_KdAdrb1" name="k_BsAdrb1_KdAdrb1" value="0" constant="true"/>
      <parameter metaid="COPASI2910" id="k_BsAdrb1_KdAdrb2" name="k_BsAdrb1_KdAdrb2" value="0" constant="true"/>
      <parameter metaid="COPASI2911" id="k_BsAdrb1_KdAgt" name="k_BsAdrb1_KdAgt" value="0.057688" constant="true"/>
      <parameter metaid="COPASI2912" id="k_BsAdrb1_KdAgtr1" name="k_BsAdrb1_KdAgtr1" value="-3.46e-05" constant="true"/>
      <parameter metaid="COPASI2913" id="k_BsAdrb1_KdAgtrap" name="k_BsAdrb1_KdAgtrap" value="0" constant="true"/>
      <parameter metaid="COPASI2914" id="k_BsAdrb1_KdCacna1d" name="k_BsAdrb1_KdCacna1d" value="0.067979" constant="true"/>
      <parameter metaid="COPASI2915" id="k_BsAdrb1_KdCcl5" name="k_BsAdrb1_KdCcl5" value="-0.038018" constant="true"/>
      <parameter metaid="COPASI2916" id="k_BsAdrb1_KdCxcr3" name="k_BsAdrb1_KdCxcr3" value="0.00028578" constant="true"/>
      <parameter metaid="COPASI2917" id="k_BsAdrb1_KdDbh" name="k_BsAdrb1_KdDbh" value="0" constant="true"/>
      <parameter metaid="COPASI2918" id="k_BsAdrb1_KdGja1" name="k_BsAdrb1_KdGja1" value="-0.06662" constant="true"/>
      <parameter metaid="COPASI2919" id="k_BsAdrb1_KdHmgb1" name="k_BsAdrb1_KdHmgb1" value="-0.011933" constant="true"/>
      <parameter metaid="COPASI2920" id="k_BsAdrb1_KdIl10" name="k_BsAdrb1_KdIl10" value="0.090554" constant="true"/>
      <parameter metaid="COPASI2921" id="k_BsAdrb1_KdIl1a" name="k_BsAdrb1_KdIl1a" value="0.034642" constant="true"/>
      <parameter metaid="COPASI2922" id="k_BsAdrb1_KdIl1b" name="k_BsAdrb1_KdIl1b" value="-0.027815" constant="true"/>
      <parameter metaid="COPASI2923" id="k_BsAdrb1_KdIl6" name="k_BsAdrb1_KdIl6" value="0" constant="true"/>
      <parameter metaid="COPASI2924" id="k_BsAdrb1_KdRen" name="k_BsAdrb1_KdRen" value="0.00091262" constant="true"/>
      <parameter metaid="COPASI2925" id="k_BsAdrb1_KdTgfb1" name="k_BsAdrb1_KdTgfb1" value="0" constant="true"/>
      <parameter metaid="COPASI2926" id="k_BsAdrb1_KdTh" name="k_BsAdrb1_KdTh" value="-0.046856" constant="true"/>
      <parameter metaid="COPASI2927" id="k_BsAdrb1_KdTnf" name="k_BsAdrb1_KdTnf" value="0" constant="true"/>
      <parameter metaid="COPASI2928" id="k_BsAdrb1_LiAce" name="k_BsAdrb1_LiAce" value="-0.032278" constant="true"/>
      <parameter metaid="COPASI2929" id="k_BsAdrb1_LiAdra1a" name="k_BsAdrb1_LiAdra1a" value="0" constant="true"/>
      <parameter metaid="COPASI2930" id="k_BsAdrb1_LiAdra2a" name="k_BsAdrb1_LiAdra2a" value="0" constant="true"/>
      <parameter metaid="COPASI2931" id="k_BsAdrb1_LiAdrb1" name="k_BsAdrb1_LiAdrb1" value="4.44e-06" constant="true"/>
      <parameter metaid="COPASI2932" id="k_BsAdrb1_LiAdrb2" name="k_BsAdrb1_LiAdrb2" value="-0.00093867" constant="true"/>
      <parameter metaid="COPASI2933" id="k_BsAdrb1_LiAgt" name="k_BsAdrb1_LiAgt" value="0" constant="true"/>
      <parameter metaid="COPASI2934" id="k_BsAdrb1_LiAgtr1" name="k_BsAdrb1_LiAgtr1" value="0.051832" constant="true"/>
      <parameter metaid="COPASI2935" id="k_BsAdrb1_LiAgtrap" name="k_BsAdrb1_LiAgtrap" value="0.006351" constant="true"/>
      <parameter metaid="COPASI2936" id="k_BsAdrb1_LiCacna1d" name="k_BsAdrb1_LiCacna1d" value="0" constant="true"/>
      <parameter metaid="COPASI2937" id="k_BsAdrb1_LiCcl5" name="k_BsAdrb1_LiCcl5" value="0.041783" constant="true"/>
      <parameter metaid="COPASI2938" id="k_BsAdrb1_LiCxcr3" name="k_BsAdrb1_LiCxcr3" value="0" constant="true"/>
      <parameter metaid="COPASI2939" id="k_BsAdrb1_LiDbh" name="k_BsAdrb1_LiDbh" value="-0.030116" constant="true"/>
      <parameter metaid="COPASI2940" id="k_BsAdrb1_LiGja1" name="k_BsAdrb1_LiGja1" value="-0.11549" constant="true"/>
      <parameter metaid="COPASI2941" id="k_BsAdrb1_LiHmgb1" name="k_BsAdrb1_LiHmgb1" value="5.1e-05" constant="true"/>
      <parameter metaid="COPASI2942" id="k_BsAdrb1_LiIl10" name="k_BsAdrb1_LiIl10" value="-0.079624" constant="true"/>
      <parameter metaid="COPASI2943" id="k_BsAdrb1_LiIl1a" name="k_BsAdrb1_LiIl1a" value="-0.022418" constant="true"/>
      <parameter metaid="COPASI2944" id="k_BsAdrb1_LiIl1b" name="k_BsAdrb1_LiIl1b" value="0" constant="true"/>
      <parameter metaid="COPASI2945" id="k_BsAdrb1_LiIl6" name="k_BsAdrb1_LiIl6" value="0" constant="true"/>
      <parameter metaid="COPASI2946" id="k_BsAdrb1_LiRen" name="k_BsAdrb1_LiRen" value="-0.059017" constant="true"/>
      <parameter metaid="COPASI2947" id="k_BsAdrb1_LiTgfb1" name="k_BsAdrb1_LiTgfb1" value="0.023854" constant="true"/>
      <parameter metaid="COPASI2948" id="k_BsAdrb1_LiTh" name="k_BsAdrb1_LiTh" value="-0.028142" constant="true"/>
      <parameter metaid="COPASI2949" id="k_BsAdrb1_LiTnf" name="k_BsAdrb1_LiTnf" value="-0.03928" constant="true"/>
      <parameter metaid="COPASI2950" id="k_BsAdrb1_LvAce" name="k_BsAdrb1_LvAce" value="0" constant="true"/>
      <parameter metaid="COPASI2951" id="k_BsAdrb1_LvAdra1a" name="k_BsAdrb1_LvAdra1a" value="0" constant="true"/>
      <parameter metaid="COPASI2952" id="k_BsAdrb1_LvAdra2a" name="k_BsAdrb1_LvAdra2a" value="-0.00065365" constant="true"/>
      <parameter metaid="COPASI2953" id="k_BsAdrb1_LvAdrb1" name="k_BsAdrb1_LvAdrb1" value="0.0035018" constant="true"/>
      <parameter metaid="COPASI2954" id="k_BsAdrb1_LvAdrb2" name="k_BsAdrb1_LvAdrb2" value="-3.88e-06" constant="true"/>
      <parameter metaid="COPASI2955" id="k_BsAdrb1_LvAgt" name="k_BsAdrb1_LvAgt" value="-0.011347" constant="true"/>
      <parameter metaid="COPASI2956" id="k_BsAdrb1_LvAgtr1" name="k_BsAdrb1_LvAgtr1" value="0.001651" constant="true"/>
      <parameter metaid="COPASI2957" id="k_BsAdrb1_LvAgtrap" name="k_BsAdrb1_LvAgtrap" value="0" constant="true"/>
      <parameter metaid="COPASI2958" id="k_BsAdrb1_LvCacna1d" name="k_BsAdrb1_LvCacna1d" value="-0.023534" constant="true"/>
      <parameter metaid="COPASI2959" id="k_BsAdrb1_LvCcl5" name="k_BsAdrb1_LvCcl5" value="-0.018429" constant="true"/>
      <parameter metaid="COPASI2960" id="k_BsAdrb1_LvCxcr3" name="k_BsAdrb1_LvCxcr3" value="0" constant="true"/>
      <parameter metaid="COPASI2961" id="k_BsAdrb1_LvDbh" name="k_BsAdrb1_LvDbh" value="0.045255" constant="true"/>
      <parameter metaid="COPASI2962" id="k_BsAdrb1_LvGja1" name="k_BsAdrb1_LvGja1" value="-0.018248" constant="true"/>
      <parameter metaid="COPASI2963" id="k_BsAdrb1_LvHmgb1" name="k_BsAdrb1_LvHmgb1" value="0" constant="true"/>
      <parameter metaid="COPASI2964" id="k_BsAdrb1_LvIl10" name="k_BsAdrb1_LvIl10" value="0.10933" constant="true"/>
      <parameter metaid="COPASI2965" id="k_BsAdrb1_LvIl1a" name="k_BsAdrb1_LvIl1a" value="-0.00090433" constant="true"/>
      <parameter metaid="COPASI2966" id="k_BsAdrb1_LvIl1b" name="k_BsAdrb1_LvIl1b" value="0.0050433" constant="true"/>
      <parameter metaid="COPASI2967" id="k_BsAdrb1_LvIl6" name="k_BsAdrb1_LvIl6" value="-0.015061" constant="true"/>
      <parameter metaid="COPASI2968" id="k_BsAdrb1_LvRen" name="k_BsAdrb1_LvRen" value="0" constant="true"/>
      <parameter metaid="COPASI2969" id="k_BsAdrb1_LvTgfb1" name="k_BsAdrb1_LvTgfb1" value="-0.038292" constant="true"/>
      <parameter metaid="COPASI2970" id="k_BsAdrb1_LvTh" name="k_BsAdrb1_LvTh" value="-8.54e-06" constant="true"/>
      <parameter metaid="COPASI2971" id="k_BsAdrb1_LvTnf" name="k_BsAdrb1_LvTnf" value="0.07875" constant="true"/>
      <parameter metaid="COPASI2972" id="k_BsAdrb2_AdAce" name="k_BsAdrb2_AdAce" value="0.00066963" constant="true"/>
      <parameter metaid="COPASI2973" id="k_BsAdrb2_AdAdra1a" name="k_BsAdrb2_AdAdra1a" value="-0.00051112" constant="true"/>
      <parameter metaid="COPASI2974" id="k_BsAdrb2_AdAdra2a" name="k_BsAdrb2_AdAdra2a" value="0" constant="true"/>
      <parameter metaid="COPASI2975" id="k_BsAdrb2_AdAdrb1" name="k_BsAdrb2_AdAdrb1" value="-0.0030601" constant="true"/>
      <parameter metaid="COPASI2976" id="k_BsAdrb2_AdAdrb2" name="k_BsAdrb2_AdAdrb2" value="0.0017377" constant="true"/>
      <parameter metaid="COPASI2977" id="k_BsAdrb2_AdAgt" name="k_BsAdrb2_AdAgt" value="-0.019191" constant="true"/>
      <parameter metaid="COPASI2978" id="k_BsAdrb2_AdAgtr1" name="k_BsAdrb2_AdAgtr1" value="0.0010887" constant="true"/>
      <parameter metaid="COPASI2979" id="k_BsAdrb2_AdAgtrap" name="k_BsAdrb2_AdAgtrap" value="0.0097926" constant="true"/>
      <parameter metaid="COPASI2980" id="k_BsAdrb2_AdCacna1d" name="k_BsAdrb2_AdCacna1d" value="-0.052742" constant="true"/>
      <parameter metaid="COPASI2981" id="k_BsAdrb2_AdCcl5" name="k_BsAdrb2_AdCcl5" value="-5.57e-05" constant="true"/>
      <parameter metaid="COPASI2982" id="k_BsAdrb2_AdCxcr3" name="k_BsAdrb2_AdCxcr3" value="0.011126" constant="true"/>
      <parameter metaid="COPASI2983" id="k_BsAdrb2_AdDbh" name="k_BsAdrb2_AdDbh" value="0" constant="true"/>
      <parameter metaid="COPASI2984" id="k_BsAdrb2_AdGja1" name="k_BsAdrb2_AdGja1" value="0.0094578" constant="true"/>
      <parameter metaid="COPASI2985" id="k_BsAdrb2_AdHmgb1" name="k_BsAdrb2_AdHmgb1" value="-0.0014311" constant="true"/>
      <parameter metaid="COPASI2986" id="k_BsAdrb2_AdIl10" name="k_BsAdrb2_AdIl10" value="0.0037145" constant="true"/>
      <parameter metaid="COPASI2987" id="k_BsAdrb2_AdIl1a" name="k_BsAdrb2_AdIl1a" value="-0.0001641" constant="true"/>
      <parameter metaid="COPASI2988" id="k_BsAdrb2_AdIl1b" name="k_BsAdrb2_AdIl1b" value="0.0044983" constant="true"/>
      <parameter metaid="COPASI2989" id="k_BsAdrb2_AdIl6" name="k_BsAdrb2_AdIl6" value="-0.0035884" constant="true"/>
      <parameter metaid="COPASI2990" id="k_BsAdrb2_AdRen" name="k_BsAdrb2_AdRen" value="-0.096596" constant="true"/>
      <parameter metaid="COPASI2991" id="k_BsAdrb2_AdTgfb1" name="k_BsAdrb2_AdTgfb1" value="0.033104" constant="true"/>
      <parameter metaid="COPASI2992" id="k_BsAdrb2_AdTh" name="k_BsAdrb2_AdTh" value="-0.00059848" constant="true"/>
      <parameter metaid="COPASI2993" id="k_BsAdrb2_AdTnf" name="k_BsAdrb2_AdTnf" value="6.53e-05" constant="true"/>
      <parameter metaid="COPASI2994" id="k_BsAdrb2_BsAce" name="k_BsAdrb2_BsAce" value="0.042432" constant="true"/>
      <parameter metaid="COPASI2995" id="k_BsAdrb2_BsAdra1a" name="k_BsAdrb2_BsAdra1a" value="0" constant="true"/>
      <parameter metaid="COPASI2996" id="k_BsAdrb2_BsAdra2a" name="k_BsAdrb2_BsAdra2a" value="-3.07e-06" constant="true"/>
      <parameter metaid="COPASI2997" id="k_BsAdrb2_BsAdrb1" name="k_BsAdrb2_BsAdrb1" value="0.00015157" constant="true"/>
      <parameter metaid="COPASI2998" id="k_BsAdrb2_BsAdrb2" name="k_BsAdrb2_BsAdrb2" value="0" constant="true"/>
      <parameter metaid="COPASI2999" id="k_BsAdrb2_BsAgt" name="k_BsAdrb2_BsAgt" value="-0.019586" constant="true"/>
      <parameter metaid="COPASI3000" id="k_BsAdrb2_BsAgtr1" name="k_BsAdrb2_BsAgtr1" value="4.93e-05" constant="true"/>
      <parameter metaid="COPASI3001" id="k_BsAdrb2_BsAgtrap" name="k_BsAdrb2_BsAgtrap" value="0" constant="true"/>
      <parameter metaid="COPASI3002" id="k_BsAdrb2_BsCacna1d" name="k_BsAdrb2_BsCacna1d" value="0" constant="true"/>
      <parameter metaid="COPASI3003" id="k_BsAdrb2_BsCcl5" name="k_BsAdrb2_BsCcl5" value="7.34e-05" constant="true"/>
      <parameter metaid="COPASI3004" id="k_BsAdrb2_BsCxcr3" name="k_BsAdrb2_BsCxcr3" value="0" constant="true"/>
      <parameter metaid="COPASI3005" id="k_BsAdrb2_BsDbh" name="k_BsAdrb2_BsDbh" value="0" constant="true"/>
      <parameter metaid="COPASI3006" id="k_BsAdrb2_BsGja1" name="k_BsAdrb2_BsGja1" value="0" constant="true"/>
      <parameter metaid="COPASI3007" id="k_BsAdrb2_BsHmgb1" name="k_BsAdrb2_BsHmgb1" value="0" constant="true"/>
      <parameter metaid="COPASI3008" id="k_BsAdrb2_BsIl10" name="k_BsAdrb2_BsIl10" value="-0.015944" constant="true"/>
      <parameter metaid="COPASI3009" id="k_BsAdrb2_BsIl1a" name="k_BsAdrb2_BsIl1a" value="-0.0070164" constant="true"/>
      <parameter metaid="COPASI3010" id="k_BsAdrb2_BsIl1b" name="k_BsAdrb2_BsIl1b" value="0.00062491" constant="true"/>
      <parameter metaid="COPASI3011" id="k_BsAdrb2_BsIl6" name="k_BsAdrb2_BsIl6" value="0.00016241" constant="true"/>
      <parameter metaid="COPASI3012" id="k_BsAdrb2_BsRen" name="k_BsAdrb2_BsRen" value="0.00012375" constant="true"/>
      <parameter metaid="COPASI3013" id="k_BsAdrb2_BsTgfb1" name="k_BsAdrb2_BsTgfb1" value="0.025911" constant="true"/>
      <parameter metaid="COPASI3014" id="k_BsAdrb2_BsTh" name="k_BsAdrb2_BsTh" value="-0.00028843" constant="true"/>
      <parameter metaid="COPASI3015" id="k_BsAdrb2_BsTnf" name="k_BsAdrb2_BsTnf" value="2.7e-05" constant="true"/>
      <parameter metaid="COPASI3016" id="k_BsAdrb2_KdAce" name="k_BsAdrb2_KdAce" value="0" constant="true"/>
      <parameter metaid="COPASI3017" id="k_BsAdrb2_KdAdra1a" name="k_BsAdrb2_KdAdra1a" value="4.86e-06" constant="true"/>
      <parameter metaid="COPASI3018" id="k_BsAdrb2_KdAdra2a" name="k_BsAdrb2_KdAdra2a" value="0.002228" constant="true"/>
      <parameter metaid="COPASI3019" id="k_BsAdrb2_KdAdrb1" name="k_BsAdrb2_KdAdrb1" value="6.06e-05" constant="true"/>
      <parameter metaid="COPASI3020" id="k_BsAdrb2_KdAdrb2" name="k_BsAdrb2_KdAdrb2" value="0" constant="true"/>
      <parameter metaid="COPASI3021" id="k_BsAdrb2_KdAgt" name="k_BsAdrb2_KdAgt" value="0.0087725" constant="true"/>
      <parameter metaid="COPASI3022" id="k_BsAdrb2_KdAgtr1" name="k_BsAdrb2_KdAgtr1" value="-0.00065168" constant="true"/>
      <parameter metaid="COPASI3023" id="k_BsAdrb2_KdAgtrap" name="k_BsAdrb2_KdAgtrap" value="0" constant="true"/>
      <parameter metaid="COPASI3024" id="k_BsAdrb2_KdCacna1d" name="k_BsAdrb2_KdCacna1d" value="0.00059793" constant="true"/>
      <parameter metaid="COPASI3025" id="k_BsAdrb2_KdCcl5" name="k_BsAdrb2_KdCcl5" value="-0.00013181" constant="true"/>
      <parameter metaid="COPASI3026" id="k_BsAdrb2_KdCxcr3" name="k_BsAdrb2_KdCxcr3" value="0.0027057" constant="true"/>
      <parameter metaid="COPASI3027" id="k_BsAdrb2_KdDbh" name="k_BsAdrb2_KdDbh" value="0" constant="true"/>
      <parameter metaid="COPASI3028" id="k_BsAdrb2_KdGja1" name="k_BsAdrb2_KdGja1" value="-9.82e-06" constant="true"/>
      <parameter metaid="COPASI3029" id="k_BsAdrb2_KdHmgb1" name="k_BsAdrb2_KdHmgb1" value="-0.037739" constant="true"/>
      <parameter metaid="COPASI3030" id="k_BsAdrb2_KdIl10" name="k_BsAdrb2_KdIl10" value="0.030838" constant="true"/>
      <parameter metaid="COPASI3031" id="k_BsAdrb2_KdIl1a" name="k_BsAdrb2_KdIl1a" value="0.0023996" constant="true"/>
      <parameter metaid="COPASI3032" id="k_BsAdrb2_KdIl1b" name="k_BsAdrb2_KdIl1b" value="-0.00081796" constant="true"/>
      <parameter metaid="COPASI3033" id="k_BsAdrb2_KdIl6" name="k_BsAdrb2_KdIl6" value="0" constant="true"/>
      <parameter metaid="COPASI3034" id="k_BsAdrb2_KdRen" name="k_BsAdrb2_KdRen" value="3.08e-05" constant="true"/>
      <parameter metaid="COPASI3035" id="k_BsAdrb2_KdTgfb1" name="k_BsAdrb2_KdTgfb1" value="0" constant="true"/>
      <parameter metaid="COPASI3036" id="k_BsAdrb2_KdTh" name="k_BsAdrb2_KdTh" value="-0.0034038" constant="true"/>
      <parameter metaid="COPASI3037" id="k_BsAdrb2_KdTnf" name="k_BsAdrb2_KdTnf" value="0.00013856" constant="true"/>
      <parameter metaid="COPASI3038" id="k_BsAdrb2_LiAce" name="k_BsAdrb2_LiAce" value="-9.18e-05" constant="true"/>
      <parameter metaid="COPASI3039" id="k_BsAdrb2_LiAdra1a" name="k_BsAdrb2_LiAdra1a" value="0.00021804" constant="true"/>
      <parameter metaid="COPASI3040" id="k_BsAdrb2_LiAdra2a" name="k_BsAdrb2_LiAdra2a" value="-8.25e-06" constant="true"/>
      <parameter metaid="COPASI3041" id="k_BsAdrb2_LiAdrb1" name="k_BsAdrb2_LiAdrb1" value="0.00051353" constant="true"/>
      <parameter metaid="COPASI3042" id="k_BsAdrb2_LiAdrb2" name="k_BsAdrb2_LiAdrb2" value="7.59e-05" constant="true"/>
      <parameter metaid="COPASI3043" id="k_BsAdrb2_LiAgt" name="k_BsAdrb2_LiAgt" value="0" constant="true"/>
      <parameter metaid="COPASI3044" id="k_BsAdrb2_LiAgtr1" name="k_BsAdrb2_LiAgtr1" value="0.014668" constant="true"/>
      <parameter metaid="COPASI3045" id="k_BsAdrb2_LiAgtrap" name="k_BsAdrb2_LiAgtrap" value="0.028958" constant="true"/>
      <parameter metaid="COPASI3046" id="k_BsAdrb2_LiCacna1d" name="k_BsAdrb2_LiCacna1d" value="2.46e-06" constant="true"/>
      <parameter metaid="COPASI3047" id="k_BsAdrb2_LiCcl5" name="k_BsAdrb2_LiCcl5" value="5.32e-05" constant="true"/>
      <parameter metaid="COPASI3048" id="k_BsAdrb2_LiCxcr3" name="k_BsAdrb2_LiCxcr3" value="-0.0010956" constant="true"/>
      <parameter metaid="COPASI3049" id="k_BsAdrb2_LiDbh" name="k_BsAdrb2_LiDbh" value="4.97e-05" constant="true"/>
      <parameter metaid="COPASI3050" id="k_BsAdrb2_LiGja1" name="k_BsAdrb2_LiGja1" value="-0.059457" constant="true"/>
      <parameter metaid="COPASI3051" id="k_BsAdrb2_LiHmgb1" name="k_BsAdrb2_LiHmgb1" value="0.00082404" constant="true"/>
      <parameter metaid="COPASI3052" id="k_BsAdrb2_LiIl10" name="k_BsAdrb2_LiIl10" value="-0.0080679" constant="true"/>
      <parameter metaid="COPASI3053" id="k_BsAdrb2_LiIl1a" name="k_BsAdrb2_LiIl1a" value="-0.0059649" constant="true"/>
      <parameter metaid="COPASI3054" id="k_BsAdrb2_LiIl1b" name="k_BsAdrb2_LiIl1b" value="0" constant="true"/>
      <parameter metaid="COPASI3055" id="k_BsAdrb2_LiIl6" name="k_BsAdrb2_LiIl6" value="0" constant="true"/>
      <parameter metaid="COPASI3056" id="k_BsAdrb2_LiRen" name="k_BsAdrb2_LiRen" value="-0.043838" constant="true"/>
      <parameter metaid="COPASI3057" id="k_BsAdrb2_LiTgfb1" name="k_BsAdrb2_LiTgfb1" value="0.0025064" constant="true"/>
      <parameter metaid="COPASI3058" id="k_BsAdrb2_LiTh" name="k_BsAdrb2_LiTh" value="-0.035911" constant="true"/>
      <parameter metaid="COPASI3059" id="k_BsAdrb2_LiTnf" name="k_BsAdrb2_LiTnf" value="-0.0016239" constant="true"/>
      <parameter metaid="COPASI3060" id="k_BsAdrb2_LvAce" name="k_BsAdrb2_LvAce" value="0.00063336" constant="true"/>
      <parameter metaid="COPASI3061" id="k_BsAdrb2_LvAdra1a" name="k_BsAdrb2_LvAdra1a" value="-3.52e-05" constant="true"/>
      <parameter metaid="COPASI3062" id="k_BsAdrb2_LvAdra2a" name="k_BsAdrb2_LvAdra2a" value="-0.043317" constant="true"/>
      <parameter metaid="COPASI3063" id="k_BsAdrb2_LvAdrb1" name="k_BsAdrb2_LvAdrb1" value="0.013948" constant="true"/>
      <parameter metaid="COPASI3064" id="k_BsAdrb2_LvAdrb2" name="k_BsAdrb2_LvAdrb2" value="0.0039696" constant="true"/>
      <parameter metaid="COPASI3065" id="k_BsAdrb2_LvAgt" name="k_BsAdrb2_LvAgt" value="-0.024546" constant="true"/>
      <parameter metaid="COPASI3066" id="k_BsAdrb2_LvAgtr1" name="k_BsAdrb2_LvAgtr1" value="3.42e-07" constant="true"/>
      <parameter metaid="COPASI3067" id="k_BsAdrb2_LvAgtrap" name="k_BsAdrb2_LvAgtrap" value="-0.00019382" constant="true"/>
      <parameter metaid="COPASI3068" id="k_BsAdrb2_LvCacna1d" name="k_BsAdrb2_LvCacna1d" value="-0.020046" constant="true"/>
      <parameter metaid="COPASI3069" id="k_BsAdrb2_LvCcl5" name="k_BsAdrb2_LvCcl5" value="-0.010565" constant="true"/>
      <parameter metaid="COPASI3070" id="k_BsAdrb2_LvCxcr3" name="k_BsAdrb2_LvCxcr3" value="0.020257" constant="true"/>
      <parameter metaid="COPASI3071" id="k_BsAdrb2_LvDbh" name="k_BsAdrb2_LvDbh" value="0.010812" constant="true"/>
      <parameter metaid="COPASI3072" id="k_BsAdrb2_LvGja1" name="k_BsAdrb2_LvGja1" value="3.74e-05" constant="true"/>
      <parameter metaid="COPASI3073" id="k_BsAdrb2_LvHmgb1" name="k_BsAdrb2_LvHmgb1" value="0" constant="true"/>
      <parameter metaid="COPASI3074" id="k_BsAdrb2_LvIl10" name="k_BsAdrb2_LvIl10" value="0.054921" constant="true"/>
      <parameter metaid="COPASI3075" id="k_BsAdrb2_LvIl1a" name="k_BsAdrb2_LvIl1a" value="-0.013857" constant="true"/>
      <parameter metaid="COPASI3076" id="k_BsAdrb2_LvIl1b" name="k_BsAdrb2_LvIl1b" value="-3.56e-05" constant="true"/>
      <parameter metaid="COPASI3077" id="k_BsAdrb2_LvIl6" name="k_BsAdrb2_LvIl6" value="1.12e-05" constant="true"/>
      <parameter metaid="COPASI3078" id="k_BsAdrb2_LvRen" name="k_BsAdrb2_LvRen" value="0.0084793" constant="true"/>
      <parameter metaid="COPASI3079" id="k_BsAdrb2_LvTgfb1" name="k_BsAdrb2_LvTgfb1" value="-0.00079654" constant="true"/>
      <parameter metaid="COPASI3080" id="k_BsAdrb2_LvTh" name="k_BsAdrb2_LvTh" value="0" constant="true"/>
      <parameter metaid="COPASI3081" id="k_BsAdrb2_LvTnf" name="k_BsAdrb2_LvTnf" value="0.033352" constant="true"/>
      <parameter metaid="COPASI3082" id="k_BsAgt_AdAce" name="k_BsAgt_AdAce" value="0.00018173" constant="true"/>
      <parameter metaid="COPASI3083" id="k_BsAgt_AdAdra1a" name="k_BsAgt_AdAdra1a" value="-0.022682" constant="true"/>
      <parameter metaid="COPASI3084" id="k_BsAgt_AdAdra2a" name="k_BsAgt_AdAdra2a" value="0" constant="true"/>
      <parameter metaid="COPASI3085" id="k_BsAgt_AdAdrb1" name="k_BsAgt_AdAdrb1" value="-0.023868" constant="true"/>
      <parameter metaid="COPASI3086" id="k_BsAgt_AdAdrb2" name="k_BsAgt_AdAdrb2" value="0.00010522" constant="true"/>
      <parameter metaid="COPASI3087" id="k_BsAgt_AdAgt" name="k_BsAgt_AdAgt" value="-0.0029233" constant="true"/>
      <parameter metaid="COPASI3088" id="k_BsAgt_AdAgtr1" name="k_BsAgt_AdAgtr1" value="2.53e-05" constant="true"/>
      <parameter metaid="COPASI3089" id="k_BsAgt_AdAgtrap" name="k_BsAgt_AdAgtrap" value="6.64e-05" constant="true"/>
      <parameter metaid="COPASI3090" id="k_BsAgt_AdCacna1d" name="k_BsAgt_AdCacna1d" value="-0.0059801" constant="true"/>
      <parameter metaid="COPASI3091" id="k_BsAgt_AdCcl5" name="k_BsAgt_AdCcl5" value="-6.85e-06" constant="true"/>
      <parameter metaid="COPASI3092" id="k_BsAgt_AdCxcr3" name="k_BsAgt_AdCxcr3" value="0.0025943" constant="true"/>
      <parameter metaid="COPASI3093" id="k_BsAgt_AdDbh" name="k_BsAgt_AdDbh" value="0" constant="true"/>
      <parameter metaid="COPASI3094" id="k_BsAgt_AdGja1" name="k_BsAgt_AdGja1" value="0.0035269" constant="true"/>
      <parameter metaid="COPASI3095" id="k_BsAgt_AdHmgb1" name="k_BsAgt_AdHmgb1" value="-2.35e-05" constant="true"/>
      <parameter metaid="COPASI3096" id="k_BsAgt_AdIl10" name="k_BsAgt_AdIl10" value="9.5e-05" constant="true"/>
      <parameter metaid="COPASI3097" id="k_BsAgt_AdIl1a" name="k_BsAgt_AdIl1a" value="-0.00051561" constant="true"/>
      <parameter metaid="COPASI3098" id="k_BsAgt_AdIl1b" name="k_BsAgt_AdIl1b" value="0.028376" constant="true"/>
      <parameter metaid="COPASI3099" id="k_BsAgt_AdIl6" name="k_BsAgt_AdIl6" value="-1.29e-05" constant="true"/>
      <parameter metaid="COPASI3100" id="k_BsAgt_AdRen" name="k_BsAgt_AdRen" value="-0.063174" constant="true"/>
      <parameter metaid="COPASI3101" id="k_BsAgt_AdTgfb1" name="k_BsAgt_AdTgfb1" value="0.010155" constant="true"/>
      <parameter metaid="COPASI3102" id="k_BsAgt_AdTh" name="k_BsAgt_AdTh" value="-2.48e-05" constant="true"/>
      <parameter metaid="COPASI3103" id="k_BsAgt_AdTnf" name="k_BsAgt_AdTnf" value="1.72e-05" constant="true"/>
      <parameter metaid="COPASI3104" id="k_BsAgt_BsAce" name="k_BsAgt_BsAce" value="0.0083117" constant="true"/>
      <parameter metaid="COPASI3105" id="k_BsAgt_BsAdra1a" name="k_BsAgt_BsAdra1a" value="-0.0040908" constant="true"/>
      <parameter metaid="COPASI3106" id="k_BsAgt_BsAdra2a" name="k_BsAgt_BsAdra2a" value="-0.033939" constant="true"/>
      <parameter metaid="COPASI3107" id="k_BsAgt_BsAdrb1" name="k_BsAgt_BsAdrb1" value="0.036967" constant="true"/>
      <parameter metaid="COPASI3108" id="k_BsAgt_BsAdrb2" name="k_BsAgt_BsAdrb2" value="0.011513" constant="true"/>
      <parameter metaid="COPASI3109" id="k_BsAgt_BsAgt" name="k_BsAgt_BsAgt" value="-0.00043265" constant="true"/>
      <parameter metaid="COPASI3110" id="k_BsAgt_BsAgtr1" name="k_BsAgt_BsAgtr1" value="-0.011085" constant="true"/>
      <parameter metaid="COPASI3111" id="k_BsAgt_BsAgtrap" name="k_BsAgt_BsAgtrap" value="0" constant="true"/>
      <parameter metaid="COPASI3112" id="k_BsAgt_BsCacna1d" name="k_BsAgt_BsCacna1d" value="0.014361" constant="true"/>
      <parameter metaid="COPASI3113" id="k_BsAgt_BsCcl5" name="k_BsAgt_BsCcl5" value="0" constant="true"/>
      <parameter metaid="COPASI3114" id="k_BsAgt_BsCxcr3" name="k_BsAgt_BsCxcr3" value="0" constant="true"/>
      <parameter metaid="COPASI3115" id="k_BsAgt_BsDbh" name="k_BsAgt_BsDbh" value="0.0093736" constant="true"/>
      <parameter metaid="COPASI3116" id="k_BsAgt_BsGja1" name="k_BsAgt_BsGja1" value="-0.031002" constant="true"/>
      <parameter metaid="COPASI3117" id="k_BsAgt_BsHmgb1" name="k_BsAgt_BsHmgb1" value="0" constant="true"/>
      <parameter metaid="COPASI3118" id="k_BsAgt_BsIl10" name="k_BsAgt_BsIl10" value="0" constant="true"/>
      <parameter metaid="COPASI3119" id="k_BsAgt_BsIl1a" name="k_BsAgt_BsIl1a" value="-0.00034736" constant="true"/>
      <parameter metaid="COPASI3120" id="k_BsAgt_BsIl1b" name="k_BsAgt_BsIl1b" value="0.0031829" constant="true"/>
      <parameter metaid="COPASI3121" id="k_BsAgt_BsIl6" name="k_BsAgt_BsIl6" value="0.033966" constant="true"/>
      <parameter metaid="COPASI3122" id="k_BsAgt_BsRen" name="k_BsAgt_BsRen" value="-0.00022941" constant="true"/>
      <parameter metaid="COPASI3123" id="k_BsAgt_BsTgfb1" name="k_BsAgt_BsTgfb1" value="0" constant="true"/>
      <parameter metaid="COPASI3124" id="k_BsAgt_BsTh" name="k_BsAgt_BsTh" value="0" constant="true"/>
      <parameter metaid="COPASI3125" id="k_BsAgt_BsTnf" name="k_BsAgt_BsTnf" value="6.4e-06" constant="true"/>
      <parameter metaid="COPASI3126" id="k_BsAgt_KdAce" name="k_BsAgt_KdAce" value="-4.48e-05" constant="true"/>
      <parameter metaid="COPASI3127" id="k_BsAgt_KdAdra1a" name="k_BsAgt_KdAdra1a" value="0" constant="true"/>
      <parameter metaid="COPASI3128" id="k_BsAgt_KdAdra2a" name="k_BsAgt_KdAdra2a" value="0" constant="true"/>
      <parameter metaid="COPASI3129" id="k_BsAgt_KdAdrb1" name="k_BsAgt_KdAdrb1" value="0" constant="true"/>
      <parameter metaid="COPASI3130" id="k_BsAgt_KdAdrb2" name="k_BsAgt_KdAdrb2" value="0" constant="true"/>
      <parameter metaid="COPASI3131" id="k_BsAgt_KdAgt" name="k_BsAgt_KdAgt" value="0" constant="true"/>
      <parameter metaid="COPASI3132" id="k_BsAgt_KdAgtr1" name="k_BsAgt_KdAgtr1" value="-0.00010382" constant="true"/>
      <parameter metaid="COPASI3133" id="k_BsAgt_KdAgtrap" name="k_BsAgt_KdAgtrap" value="-0.0061933" constant="true"/>
      <parameter metaid="COPASI3134" id="k_BsAgt_KdCacna1d" name="k_BsAgt_KdCacna1d" value="-0.0053489" constant="true"/>
      <parameter metaid="COPASI3135" id="k_BsAgt_KdCcl5" name="k_BsAgt_KdCcl5" value="-9.43e-05" constant="true"/>
      <parameter metaid="COPASI3136" id="k_BsAgt_KdCxcr3" name="k_BsAgt_KdCxcr3" value="8e-05" constant="true"/>
      <parameter metaid="COPASI3137" id="k_BsAgt_KdDbh" name="k_BsAgt_KdDbh" value="-0.018522" constant="true"/>
      <parameter metaid="COPASI3138" id="k_BsAgt_KdGja1" name="k_BsAgt_KdGja1" value="-0.00032742" constant="true"/>
      <parameter metaid="COPASI3139" id="k_BsAgt_KdHmgb1" name="k_BsAgt_KdHmgb1" value="-0.034838" constant="true"/>
      <parameter metaid="COPASI3140" id="k_BsAgt_KdIl10" name="k_BsAgt_KdIl10" value="0.00036596" constant="true"/>
      <parameter metaid="COPASI3141" id="k_BsAgt_KdIl1a" name="k_BsAgt_KdIl1a" value="4.14e-05" constant="true"/>
      <parameter metaid="COPASI3142" id="k_BsAgt_KdIl1b" name="k_BsAgt_KdIl1b" value="-7.23e-06" constant="true"/>
      <parameter metaid="COPASI3143" id="k_BsAgt_KdIl6" name="k_BsAgt_KdIl6" value="0" constant="true"/>
      <parameter metaid="COPASI3144" id="k_BsAgt_KdRen" name="k_BsAgt_KdRen" value="1.6e-05" constant="true"/>
      <parameter metaid="COPASI3145" id="k_BsAgt_KdTgfb1" name="k_BsAgt_KdTgfb1" value="0" constant="true"/>
      <parameter metaid="COPASI3146" id="k_BsAgt_KdTh" name="k_BsAgt_KdTh" value="-0.001911" constant="true"/>
      <parameter metaid="COPASI3147" id="k_BsAgt_KdTnf" name="k_BsAgt_KdTnf" value="0" constant="true"/>
      <parameter metaid="COPASI3148" id="k_BsAgt_LiAce" name="k_BsAgt_LiAce" value="0.0014913" constant="true"/>
      <parameter metaid="COPASI3149" id="k_BsAgt_LiAdra1a" name="k_BsAgt_LiAdra1a" value="0.0014784" constant="true"/>
      <parameter metaid="COPASI3150" id="k_BsAgt_LiAdra2a" name="k_BsAgt_LiAdra2a" value="-0.033668" constant="true"/>
      <parameter metaid="COPASI3151" id="k_BsAgt_LiAdrb1" name="k_BsAgt_LiAdrb1" value="1.83e-05" constant="true"/>
      <parameter metaid="COPASI3152" id="k_BsAgt_LiAdrb2" name="k_BsAgt_LiAdrb2" value="-0.0010038" constant="true"/>
      <parameter metaid="COPASI3153" id="k_BsAgt_LiAgt" name="k_BsAgt_LiAgt" value="0" constant="true"/>
      <parameter metaid="COPASI3154" id="k_BsAgt_LiAgtr1" name="k_BsAgt_LiAgtr1" value="0.0029811" constant="true"/>
      <parameter metaid="COPASI3155" id="k_BsAgt_LiAgtrap" name="k_BsAgt_LiAgtrap" value="0.021994" constant="true"/>
      <parameter metaid="COPASI3156" id="k_BsAgt_LiCacna1d" name="k_BsAgt_LiCacna1d" value="0" constant="true"/>
      <parameter metaid="COPASI3157" id="k_BsAgt_LiCcl5" name="k_BsAgt_LiCcl5" value="0.00018099" constant="true"/>
      <parameter metaid="COPASI3158" id="k_BsAgt_LiCxcr3" name="k_BsAgt_LiCxcr3" value="9.66e-05" constant="true"/>
      <parameter metaid="COPASI3159" id="k_BsAgt_LiDbh" name="k_BsAgt_LiDbh" value="7.69e-06" constant="true"/>
      <parameter metaid="COPASI3160" id="k_BsAgt_LiGja1" name="k_BsAgt_LiGja1" value="-0.0062689" constant="true"/>
      <parameter metaid="COPASI3161" id="k_BsAgt_LiHmgb1" name="k_BsAgt_LiHmgb1" value="0.0070353" constant="true"/>
      <parameter metaid="COPASI3162" id="k_BsAgt_LiIl10" name="k_BsAgt_LiIl10" value="-0.00051934" constant="true"/>
      <parameter metaid="COPASI3163" id="k_BsAgt_LiIl1a" name="k_BsAgt_LiIl1a" value="-0.0088663" constant="true"/>
      <parameter metaid="COPASI3164" id="k_BsAgt_LiIl1b" name="k_BsAgt_LiIl1b" value="0" constant="true"/>
      <parameter metaid="COPASI3165" id="k_BsAgt_LiIl6" name="k_BsAgt_LiIl6" value="1.58e-05" constant="true"/>
      <parameter metaid="COPASI3166" id="k_BsAgt_LiRen" name="k_BsAgt_LiRen" value="-0.023808" constant="true"/>
      <parameter metaid="COPASI3167" id="k_BsAgt_LiTgfb1" name="k_BsAgt_LiTgfb1" value="0" constant="true"/>
      <parameter metaid="COPASI3168" id="k_BsAgt_LiTh" name="k_BsAgt_LiTh" value="-0.033687" constant="true"/>
      <parameter metaid="COPASI3169" id="k_BsAgt_LiTnf" name="k_BsAgt_LiTnf" value="-9.07e-05" constant="true"/>
      <parameter metaid="COPASI3170" id="k_BsAgt_LvAce" name="k_BsAgt_LvAce" value="0.00010685" constant="true"/>
      <parameter metaid="COPASI3171" id="k_BsAgt_LvAdra1a" name="k_BsAgt_LvAdra1a" value="-5.44e-05" constant="true"/>
      <parameter metaid="COPASI3172" id="k_BsAgt_LvAdra2a" name="k_BsAgt_LvAdra2a" value="-0.037659" constant="true"/>
      <parameter metaid="COPASI3173" id="k_BsAgt_LvAdrb1" name="k_BsAgt_LvAdrb1" value="1.7e-05" constant="true"/>
      <parameter metaid="COPASI3174" id="k_BsAgt_LvAdrb2" name="k_BsAgt_LvAdrb2" value="0.028679" constant="true"/>
      <parameter metaid="COPASI3175" id="k_BsAgt_LvAgt" name="k_BsAgt_LvAgt" value="-0.03883" constant="true"/>
      <parameter metaid="COPASI3176" id="k_BsAgt_LvAgtr1" name="k_BsAgt_LvAgtr1" value="0" constant="true"/>
      <parameter metaid="COPASI3177" id="k_BsAgt_LvAgtrap" name="k_BsAgt_LvAgtrap" value="-0.00074476" constant="true"/>
      <parameter metaid="COPASI3178" id="k_BsAgt_LvCacna1d" name="k_BsAgt_LvCacna1d" value="-0.0004165" constant="true"/>
      <parameter metaid="COPASI3179" id="k_BsAgt_LvCcl5" name="k_BsAgt_LvCcl5" value="-3.65e-05" constant="true"/>
      <parameter metaid="COPASI3180" id="k_BsAgt_LvCxcr3" name="k_BsAgt_LvCxcr3" value="0.039116" constant="true"/>
      <parameter metaid="COPASI3181" id="k_BsAgt_LvDbh" name="k_BsAgt_LvDbh" value="0.00060331" constant="true"/>
      <parameter metaid="COPASI3182" id="k_BsAgt_LvGja1" name="k_BsAgt_LvGja1" value="2.59e-05" constant="true"/>
      <parameter metaid="COPASI3183" id="k_BsAgt_LvHmgb1" name="k_BsAgt_LvHmgb1" value="0" constant="true"/>
      <parameter metaid="COPASI3184" id="k_BsAgt_LvIl10" name="k_BsAgt_LvIl10" value="0.0028225" constant="true"/>
      <parameter metaid="COPASI3185" id="k_BsAgt_LvIl1a" name="k_BsAgt_LvIl1a" value="-0.041241" constant="true"/>
      <parameter metaid="COPASI3186" id="k_BsAgt_LvIl1b" name="k_BsAgt_LvIl1b" value="-2.82e-05" constant="true"/>
      <parameter metaid="COPASI3187" id="k_BsAgt_LvIl6" name="k_BsAgt_LvIl6" value="0.04432" constant="true"/>
      <parameter metaid="COPASI3188" id="k_BsAgt_LvRen" name="k_BsAgt_LvRen" value="3.43e-05" constant="true"/>
      <parameter metaid="COPASI3189" id="k_BsAgt_LvTgfb1" name="k_BsAgt_LvTgfb1" value="0.020472" constant="true"/>
      <parameter metaid="COPASI3190" id="k_BsAgt_LvTh" name="k_BsAgt_LvTh" value="0" constant="true"/>
      <parameter metaid="COPASI3191" id="k_BsAgt_LvTnf" name="k_BsAgt_LvTnf" value="7.35e-05" constant="true"/>
      <parameter metaid="COPASI3192" id="k_BsAgtr1_AdAce" name="k_BsAgtr1_AdAce" value="-0.034426" constant="true"/>
      <parameter metaid="COPASI3193" id="k_BsAgtr1_AdAdra1a" name="k_BsAgtr1_AdAdra1a" value="4.85e-05" constant="true"/>
      <parameter metaid="COPASI3194" id="k_BsAgtr1_AdAdra2a" name="k_BsAgtr1_AdAdra2a" value="0" constant="true"/>
      <parameter metaid="COPASI3195" id="k_BsAgtr1_AdAdrb1" name="k_BsAgtr1_AdAdrb1" value="0" constant="true"/>
      <parameter metaid="COPASI3196" id="k_BsAgtr1_AdAdrb2" name="k_BsAgtr1_AdAdrb2" value="-0.037206" constant="true"/>
      <parameter metaid="COPASI3197" id="k_BsAgtr1_AdAgt" name="k_BsAgtr1_AdAgt" value="0.064514" constant="true"/>
      <parameter metaid="COPASI3198" id="k_BsAgtr1_AdAgtr1" name="k_BsAgtr1_AdAgtr1" value="-0.00011831" constant="true"/>
      <parameter metaid="COPASI3199" id="k_BsAgtr1_AdAgtrap" name="k_BsAgtr1_AdAgtrap" value="-4.35e-05" constant="true"/>
      <parameter metaid="COPASI3200" id="k_BsAgtr1_AdCacna1d" name="k_BsAgtr1_AdCacna1d" value="0.085202" constant="true"/>
      <parameter metaid="COPASI3201" id="k_BsAgtr1_AdCcl5" name="k_BsAgtr1_AdCcl5" value="6.45e-05" constant="true"/>
      <parameter metaid="COPASI3202" id="k_BsAgtr1_AdCxcr3" name="k_BsAgtr1_AdCxcr3" value="-0.038967" constant="true"/>
      <parameter metaid="COPASI3203" id="k_BsAgtr1_AdDbh" name="k_BsAgtr1_AdDbh" value="0" constant="true"/>
      <parameter metaid="COPASI3204" id="k_BsAgtr1_AdGja1" name="k_BsAgtr1_AdGja1" value="-0.0014556" constant="true"/>
      <parameter metaid="COPASI3205" id="k_BsAgtr1_AdHmgb1" name="k_BsAgtr1_AdHmgb1" value="2.87e-05" constant="true"/>
      <parameter metaid="COPASI3206" id="k_BsAgtr1_AdIl10" name="k_BsAgtr1_AdIl10" value="-0.084027" constant="true"/>
      <parameter metaid="COPASI3207" id="k_BsAgtr1_AdIl1a" name="k_BsAgtr1_AdIl1a" value="8.12e-05" constant="true"/>
      <parameter metaid="COPASI3208" id="k_BsAgtr1_AdIl1b" name="k_BsAgtr1_AdIl1b" value="-0.0011532" constant="true"/>
      <parameter metaid="COPASI3209" id="k_BsAgtr1_AdIl6" name="k_BsAgtr1_AdIl6" value="1.2e-06" constant="true"/>
      <parameter metaid="COPASI3210" id="k_BsAgtr1_AdRen" name="k_BsAgtr1_AdRen" value="0.11983" constant="true"/>
      <parameter metaid="COPASI3211" id="k_BsAgtr1_AdTgfb1" name="k_BsAgtr1_AdTgfb1" value="-0.024898" constant="true"/>
      <parameter metaid="COPASI3212" id="k_BsAgtr1_AdTh" name="k_BsAgtr1_AdTh" value="0.010933" constant="true"/>
      <parameter metaid="COPASI3213" id="k_BsAgtr1_AdTnf" name="k_BsAgtr1_AdTnf" value="-0.050917" constant="true"/>
      <parameter metaid="COPASI3214" id="k_BsAgtr1_BsAce" name="k_BsAgtr1_BsAce" value="-0.043519" constant="true"/>
      <parameter metaid="COPASI3215" id="k_BsAgtr1_BsAdra1a" name="k_BsAgtr1_BsAdra1a" value="-2e-05" constant="true"/>
      <parameter metaid="COPASI3216" id="k_BsAgtr1_BsAdra2a" name="k_BsAgtr1_BsAdra2a" value="0" constant="true"/>
      <parameter metaid="COPASI3217" id="k_BsAgtr1_BsAdrb1" name="k_BsAgtr1_BsAdrb1" value="-3.15e-05" constant="true"/>
      <parameter metaid="COPASI3218" id="k_BsAgtr1_BsAdrb2" name="k_BsAgtr1_BsAdrb2" value="0.0059295" constant="true"/>
      <parameter metaid="COPASI3219" id="k_BsAgtr1_BsAgt" name="k_BsAgtr1_BsAgt" value="0.078266" constant="true"/>
      <parameter metaid="COPASI3220" id="k_BsAgtr1_BsAgtr1" name="k_BsAgtr1_BsAgtr1" value="0" constant="true"/>
      <parameter metaid="COPASI3221" id="k_BsAgtr1_BsAgtrap" name="k_BsAgtr1_BsAgtrap" value="-7.3e-05" constant="true"/>
      <parameter metaid="COPASI3222" id="k_BsAgtr1_BsCacna1d" name="k_BsAgtr1_BsCacna1d" value="0" constant="true"/>
      <parameter metaid="COPASI3223" id="k_BsAgtr1_BsCcl5" name="k_BsAgtr1_BsCcl5" value="-0.00011451" constant="true"/>
      <parameter metaid="COPASI3224" id="k_BsAgtr1_BsCxcr3" name="k_BsAgtr1_BsCxcr3" value="0" constant="true"/>
      <parameter metaid="COPASI3225" id="k_BsAgtr1_BsDbh" name="k_BsAgtr1_BsDbh" value="0.0099155" constant="true"/>
      <parameter metaid="COPASI3226" id="k_BsAgtr1_BsGja1" name="k_BsAgtr1_BsGja1" value="0" constant="true"/>
      <parameter metaid="COPASI3227" id="k_BsAgtr1_BsHmgb1" name="k_BsAgtr1_BsHmgb1" value="0" constant="true"/>
      <parameter metaid="COPASI3228" id="k_BsAgtr1_BsIl10" name="k_BsAgtr1_BsIl10" value="0.0059478" constant="true"/>
      <parameter metaid="COPASI3229" id="k_BsAgtr1_BsIl1a" name="k_BsAgtr1_BsIl1a" value="0.015178" constant="true"/>
      <parameter metaid="COPASI3230" id="k_BsAgtr1_BsIl1b" name="k_BsAgtr1_BsIl1b" value="-0.027841" constant="true"/>
      <parameter metaid="COPASI3231" id="k_BsAgtr1_BsIl6" name="k_BsAgtr1_BsIl6" value="-2.73e-05" constant="true"/>
      <parameter metaid="COPASI3232" id="k_BsAgtr1_BsRen" name="k_BsAgtr1_BsRen" value="0" constant="true"/>
      <parameter metaid="COPASI3233" id="k_BsAgtr1_BsTgfb1" name="k_BsAgtr1_BsTgfb1" value="-0.0012937" constant="true"/>
      <parameter metaid="COPASI3234" id="k_BsAgtr1_BsTh" name="k_BsAgtr1_BsTh" value="0.0183" constant="true"/>
      <parameter metaid="COPASI3235" id="k_BsAgtr1_BsTnf" name="k_BsAgtr1_BsTnf" value="7.7e-05" constant="true"/>
      <parameter metaid="COPASI3236" id="k_BsAgtr1_KdAce" name="k_BsAgtr1_KdAce" value="0.0016967" constant="true"/>
      <parameter metaid="COPASI3237" id="k_BsAgtr1_KdAdra1a" name="k_BsAgtr1_KdAdra1a" value="0" constant="true"/>
      <parameter metaid="COPASI3238" id="k_BsAgtr1_KdAdra2a" name="k_BsAgtr1_KdAdra2a" value="-2.02e-05" constant="true"/>
      <parameter metaid="COPASI3239" id="k_BsAgtr1_KdAdrb1" name="k_BsAgtr1_KdAdrb1" value="-1.71e-07" constant="true"/>
      <parameter metaid="COPASI3240" id="k_BsAgtr1_KdAdrb2" name="k_BsAgtr1_KdAdrb2" value="0" constant="true"/>
      <parameter metaid="COPASI3241" id="k_BsAgtr1_KdAgt" name="k_BsAgtr1_KdAgt" value="-0.057968" constant="true"/>
      <parameter metaid="COPASI3242" id="k_BsAgtr1_KdAgtr1" name="k_BsAgtr1_KdAgtr1" value="6.63e-05" constant="true"/>
      <parameter metaid="COPASI3243" id="k_BsAgtr1_KdAgtrap" name="k_BsAgtr1_KdAgtrap" value="3.54e-05" constant="true"/>
      <parameter metaid="COPASI3244" id="k_BsAgtr1_KdCacna1d" name="k_BsAgtr1_KdCacna1d" value="-0.071147" constant="true"/>
      <parameter metaid="COPASI3245" id="k_BsAgtr1_KdCcl5" name="k_BsAgtr1_KdCcl5" value="0.036545" constant="true"/>
      <parameter metaid="COPASI3246" id="k_BsAgtr1_KdCxcr3" name="k_BsAgtr1_KdCxcr3" value="-0.00089863" constant="true"/>
      <parameter metaid="COPASI3247" id="k_BsAgtr1_KdDbh" name="k_BsAgtr1_KdDbh" value="0" constant="true"/>
      <parameter metaid="COPASI3248" id="k_BsAgtr1_KdGja1" name="k_BsAgtr1_KdGja1" value="0.072039" constant="true"/>
      <parameter metaid="COPASI3249" id="k_BsAgtr1_KdHmgb1" name="k_BsAgtr1_KdHmgb1" value="0.013576" constant="true"/>
      <parameter metaid="COPASI3250" id="k_BsAgtr1_KdIl10" name="k_BsAgtr1_KdIl10" value="-0.091164" constant="true"/>
      <parameter metaid="COPASI3251" id="k_BsAgtr1_KdIl1a" name="k_BsAgtr1_KdIl1a" value="-0.037129" constant="true"/>
      <parameter metaid="COPASI3252" id="k_BsAgtr1_KdIl1b" name="k_BsAgtr1_KdIl1b" value="0.04771" constant="true"/>
      <parameter metaid="COPASI3253" id="k_BsAgtr1_KdIl6" name="k_BsAgtr1_KdIl6" value="0" constant="true"/>
      <parameter metaid="COPASI3254" id="k_BsAgtr1_KdRen" name="k_BsAgtr1_KdRen" value="-0.012949" constant="true"/>
      <parameter metaid="COPASI3255" id="k_BsAgtr1_KdTgfb1" name="k_BsAgtr1_KdTgfb1" value="0" constant="true"/>
      <parameter metaid="COPASI3256" id="k_BsAgtr1_KdTh" name="k_BsAgtr1_KdTh" value="0.042068" constant="true"/>
      <parameter metaid="COPASI3257" id="k_BsAgtr1_KdTnf" name="k_BsAgtr1_KdTnf" value="-9.09e-05" constant="true"/>
      <parameter metaid="COPASI3258" id="k_BsAgtr1_LiAce" name="k_BsAgtr1_LiAce" value="0.044619" constant="true"/>
      <parameter metaid="COPASI3259" id="k_BsAgtr1_LiAdra1a" name="k_BsAgtr1_LiAdra1a" value="0" constant="true"/>
      <parameter metaid="COPASI3260" id="k_BsAgtr1_LiAdra2a" name="k_BsAgtr1_LiAdra2a" value="0.00017954" constant="true"/>
      <parameter metaid="COPASI3261" id="k_BsAgtr1_LiAdrb1" name="k_BsAgtr1_LiAdrb1" value="-1.25e-05" constant="true"/>
      <parameter metaid="COPASI3262" id="k_BsAgtr1_LiAdrb2" name="k_BsAgtr1_LiAdrb2" value="0.0035957" constant="true"/>
      <parameter metaid="COPASI3263" id="k_BsAgtr1_LiAgt" name="k_BsAgtr1_LiAgt" value="0" constant="true"/>
      <parameter metaid="COPASI3264" id="k_BsAgtr1_LiAgtr1" name="k_BsAgtr1_LiAgtr1" value="-0.057924" constant="true"/>
      <parameter metaid="COPASI3265" id="k_BsAgtr1_LiAgtrap" name="k_BsAgtr1_LiAgtrap" value="-0.031218" constant="true"/>
      <parameter metaid="COPASI3266" id="k_BsAgtr1_LiCacna1d" name="k_BsAgtr1_LiCacna1d" value="-0.00031061" constant="true"/>
      <parameter metaid="COPASI3267" id="k_BsAgtr1_LiCcl5" name="k_BsAgtr1_LiCcl5" value="-0.037576" constant="true"/>
      <parameter metaid="COPASI3268" id="k_BsAgtr1_LiCxcr3" name="k_BsAgtr1_LiCxcr3" value="0" constant="true"/>
      <parameter metaid="COPASI3269" id="k_BsAgtr1_LiDbh" name="k_BsAgtr1_LiDbh" value="0.032502" constant="true"/>
      <parameter metaid="COPASI3270" id="k_BsAgtr1_LiGja1" name="k_BsAgtr1_LiGja1" value="0.11194" constant="true"/>
      <parameter metaid="COPASI3271" id="k_BsAgtr1_LiHmgb1" name="k_BsAgtr1_LiHmgb1" value="-7.63e-05" constant="true"/>
      <parameter metaid="COPASI3272" id="k_BsAgtr1_LiIl10" name="k_BsAgtr1_LiIl10" value="0.085852" constant="true"/>
      <parameter metaid="COPASI3273" id="k_BsAgtr1_LiIl1a" name="k_BsAgtr1_LiIl1a" value="0.014977" constant="true"/>
      <parameter metaid="COPASI3274" id="k_BsAgtr1_LiIl1b" name="k_BsAgtr1_LiIl1b" value="1.65e-05" constant="true"/>
      <parameter metaid="COPASI3275" id="k_BsAgtr1_LiIl6" name="k_BsAgtr1_LiIl6" value="0" constant="true"/>
      <parameter metaid="COPASI3276" id="k_BsAgtr1_LiRen" name="k_BsAgtr1_LiRen" value="0.063391" constant="true"/>
      <parameter metaid="COPASI3277" id="k_BsAgtr1_LiTgfb1" name="k_BsAgtr1_LiTgfb1" value="-0.026239" constant="true"/>
      <parameter metaid="COPASI3278" id="k_BsAgtr1_LiTh" name="k_BsAgtr1_LiTh" value="0.034708" constant="true"/>
      <parameter metaid="COPASI3279" id="k_BsAgtr1_LiTnf" name="k_BsAgtr1_LiTnf" value="0.054344" constant="true"/>
      <parameter metaid="COPASI3280" id="k_BsAgtr1_LvAce" name="k_BsAgtr1_LvAce" value="0" constant="true"/>
      <parameter metaid="COPASI3281" id="k_BsAgtr1_LvAdra1a" name="k_BsAgtr1_LvAdra1a" value="-0.00013032" constant="true"/>
      <parameter metaid="COPASI3282" id="k_BsAgtr1_LvAdra2a" name="k_BsAgtr1_LvAdra2a" value="8.06e-05" constant="true"/>
      <parameter metaid="COPASI3283" id="k_BsAgtr1_LvAdrb1" name="k_BsAgtr1_LvAdrb1" value="-0.0068296" constant="true"/>
      <parameter metaid="COPASI3284" id="k_BsAgtr1_LvAdrb2" name="k_BsAgtr1_LvAdrb2" value="0" constant="true"/>
      <parameter metaid="COPASI3285" id="k_BsAgtr1_LvAgt" name="k_BsAgtr1_LvAgt" value="0.0073456" constant="true"/>
      <parameter metaid="COPASI3286" id="k_BsAgtr1_LvAgtr1" name="k_BsAgtr1_LvAgtr1" value="0.0011421" constant="true"/>
      <parameter metaid="COPASI3287" id="k_BsAgtr1_LvAgtrap" name="k_BsAgtr1_LvAgtrap" value="5.01e-05" constant="true"/>
      <parameter metaid="COPASI3288" id="k_BsAgtr1_LvCacna1d" name="k_BsAgtr1_LvCacna1d" value="0.044217" constant="true"/>
      <parameter metaid="COPASI3289" id="k_BsAgtr1_LvCcl5" name="k_BsAgtr1_LvCcl5" value="0.022512" constant="true"/>
      <parameter metaid="COPASI3290" id="k_BsAgtr1_LvCxcr3" name="k_BsAgtr1_LvCxcr3" value="0" constant="true"/>
      <parameter metaid="COPASI3291" id="k_BsAgtr1_LvDbh" name="k_BsAgtr1_LvDbh" value="-0.032927" constant="true"/>
      <parameter metaid="COPASI3292" id="k_BsAgtr1_LvGja1" name="k_BsAgtr1_LvGja1" value="0.007951" constant="true"/>
      <parameter metaid="COPASI3293" id="k_BsAgtr1_LvHmgb1" name="k_BsAgtr1_LvHmgb1" value="0" constant="true"/>
      <parameter metaid="COPASI3294" id="k_BsAgtr1_LvIl10" name="k_BsAgtr1_LvIl10" value="-0.11901" constant="true"/>
      <parameter metaid="COPASI3295" id="k_BsAgtr1_LvIl1a" name="k_BsAgtr1_LvIl1a" value="0.001808" constant="true"/>
      <parameter metaid="COPASI3296" id="k_BsAgtr1_LvIl1b" name="k_BsAgtr1_LvIl1b" value="0.0077726" constant="true"/>
      <parameter metaid="COPASI3297" id="k_BsAgtr1_LvIl6" name="k_BsAgtr1_LvIl6" value="0.021012" constant="true"/>
      <parameter metaid="COPASI3298" id="k_BsAgtr1_LvRen" name="k_BsAgtr1_LvRen" value="0" constant="true"/>
      <parameter metaid="COPASI3299" id="k_BsAgtr1_LvTgfb1" name="k_BsAgtr1_LvTgfb1" value="0.049317" constant="true"/>
      <parameter metaid="COPASI3300" id="k_BsAgtr1_LvTh" name="k_BsAgtr1_LvTh" value="6.32e-06" constant="true"/>
      <parameter metaid="COPASI3301" id="k_BsAgtr1_LvTnf" name="k_BsAgtr1_LvTnf" value="-0.079152" constant="true"/>
      <parameter metaid="COPASI3302" id="k_BsAgtrap_AdAce" name="k_BsAgtrap_AdAce" value="-0.033932" constant="true"/>
      <parameter metaid="COPASI3303" id="k_BsAgtrap_AdAdra1a" name="k_BsAgtrap_AdAdra1a" value="3.86e-05" constant="true"/>
      <parameter metaid="COPASI3304" id="k_BsAgtrap_AdAdra2a" name="k_BsAgtrap_AdAdra2a" value="0" constant="true"/>
      <parameter metaid="COPASI3305" id="k_BsAgtrap_AdAdrb1" name="k_BsAgtrap_AdAdrb1" value="0" constant="true"/>
      <parameter metaid="COPASI3306" id="k_BsAgtrap_AdAdrb2" name="k_BsAgtrap_AdAdrb2" value="-0.039874" constant="true"/>
      <parameter metaid="COPASI3307" id="k_BsAgtrap_AdAgt" name="k_BsAgtrap_AdAgt" value="0.084955" constant="true"/>
      <parameter metaid="COPASI3308" id="k_BsAgtrap_AdAgtr1" name="k_BsAgtrap_AdAgtr1" value="-0.00011559" constant="true"/>
      <parameter metaid="COPASI3309" id="k_BsAgtrap_AdAgtrap" name="k_BsAgtrap_AdAgtrap" value="-2.68e-05" constant="true"/>
      <parameter metaid="COPASI3310" id="k_BsAgtrap_AdCacna1d" name="k_BsAgtrap_AdCacna1d" value="0.10639" constant="true"/>
      <parameter metaid="COPASI3311" id="k_BsAgtrap_AdCcl5" name="k_BsAgtrap_AdCcl5" value="0.0005484" constant="true"/>
[truncated: 2,712,169 more chars]
