# Supplementary material for: A data-driven modeling approach to identify disease-specific multi-organ networks driving physiological dysregulation
Source: PLoS Comput Biol. 2017 Jul 21;13(7):e1005627. doi: 10.1371/journal.pcbi.1005627 (PMC5521738; doi:10.1371/journal.pcbi.1005627)
Supplement: S8 File — (M) [file pcbi.1005627.s009.m]

% model simulations for "A data-driven modeling approach to identify disease-specific multi-organ networks driving physiological dysregulation"
% Warren Anderson

%%% choose to phenotype to model and gene to plot
% for SHR, p = 1; for WKY, p = 2
p = 2;
plotGene = 'Bs_Adra1b';

%%% load data (parameters, initial conditions, gene names)
% note. gene names are notated as organ_gene
% note. see modelAnnotation.xlsx for annotation on parameters and
% dynamic variables (initial conditions)
load('matlabData.mat');

if p==1
    k = k_SHR;
    xinit = x0_SHR;
    col = 'r';
    pheno = 'SHR';
end
if p==2
    k = k_WKY;
    xinit = x0_WKY;
    col = 'b';
    pheno = 'WKY';
end

%%% time parameters (weeks)
tspan = linspace(0,12,100);
dt = tspan(2)-tspan(1);

%%% run simulation
options = odeset('RelTol', 1e-9, 'AbsTol', 1e-9,...
        'InitialStep',dt,'MaxStep',dt);
[t,x]   = ode15s(@model, tspan, xinit, options, k);

%%% plot data for a specific gene:
ind = find(strcmp(geneNames, plotGene));
plot((t+4),x(:,ind),'color',col);
title(pheno)
xlabel('Time (wk)'); yy = ylabel({plotGene,' expression (a.u.)'});
set(yy,'interpreter','none')

%%% simulate the system of ODEs:
function dx = model(~, x, k)
dx = zeros( 110 , 1 );
for s = 1:length(dx)
    indK = ( 110*(s-1)+1 ) : ( 110*s );
    dx(s) = sum( k(indK) .* x );
end
end
