# Supplementary material for: A data-driven modeling approach to identify disease-specific multi-organ networks driving physiological dysregulation
Source: PLoS Comput Biol. 2017 Jul 21;13(7):e1005627. doi: 10.1371/journal.pcbi.1005627 (PMC5521738; doi:10.1371/journal.pcbi.1005627)
Supplement: S10 File — (R) [file pcbi.1005627.s011.R]

# model simulations for "A data-driven modeling approach to identify disease-specific multi-organ networks driving physiological dysregulation"
# Warren Anderson

############################################################################################
### import data 
############################################################################################

# import in parameters and initial conditions
load("R_data.RData") 

# import gene expression data 
negddCt = read.table("imputed3.csv",header=T,sep=",",stringsAsFactors=F)


############################################################################################
### implement simulations 
############################################################################################

# ODE model function
library(deSolve)
dt = 0.1
time <- seq(0,12,length.out=100)
odemodel <- function(time, y, params) {
  dy <- apply(params, 1, function(x) sum(y*x))
  list(c(dy))
}

# SHR simulations
ic <- data.matrix(icSHR)
params <- data.matrix(kSHR)
numPar = length(params)
J = matrix(c(0),sqrt(numPar),sqrt(numPar))
for (ii in 1:sqrt(numPar)) {
  ind <- ((ii-1)*sqrt(numPar)+1):(ii*sqrt(numPar))
  J[ii,] <- params[ind]
} 
out <- ode(y=ic, times=time, parms=J, func=odemodel, method=lsoda)
SimsSHR=out[,2:ncol(out)]

# WKY simulations
ic <- data.matrix(icWKY)
params <- data.matrix(kWKY)
numPar = length(params)
J = matrix(c(0),sqrt(numPar),sqrt(numPar))
for (ii in 1:sqrt(numPar)) {
  ind <- ((ii-1)*sqrt(numPar)+1):(ii*sqrt(numPar))
  J[ii,] <- params[ind]
} 
out <- ode(y=ic, times=time, parms=J, func=odemodel, method=lsoda)
SimsWKY=out[,2:ncol(out)]

############################################################################################
### plot simulated traces along with experimental data
############################################################################################

library(dplyr)
library(Hmisc)

organs = unique(negddCt$Organ)
pltInd = 1 

fname <- paste0("Simulations.pdf")
pdf(fname)
par(mfrow=c(4,4))
par(cex=0.4)
par(mar=c(3,3,2,2), oma=c(0.5,0.5,0.5,0.5))
par(tcl= -0.25)
par(mgp = c(2,0.5,0))

for (r in 1:5) { # organ loop, r
  for (g in 1:22){ # gene loog, g
  
      ### experimental data
      datSHR <- negddCt %>% filter(Strain=="SHR",Organ==organs[r]) %>% select(Age, (5+g))
      datWKY <- negddCt %>% filter(Strain=="WKY",Organ==organs[r]) %>% select(Age, (5+g))
      
      # compute data for plotting (mean and standard error)
      errSHR <- matrix(c(0),length(unique(datSHR$Age)),3)
      for (ii in 1:length(unique(datSHR$Age))) {
        ind <- which( datSHR$Age == unique(datSHR$Age)[ii] )
        errSHR[ii,1] <- unique(datSHR$Age)[ii]  # plot age
        errSHR[ii,2] <- mean(datSHR[ind,2])     # plot mean
        errSHR[ii,3] <- sd(datSHR[ind,2]) / nrow(datSHR[ind,]) # plot SEM
      }
      errWKY <- matrix(c(0),length(unique(datWKY$Age)),3)
      for (ii in 1:length(unique(datWKY$Age))) {
        ind <- which( datWKY$Age == unique(datWKY$Age)[ii] )
        errWKY[ii,1] <- unique(datWKY$Age)[ii]  # plot age
        errWKY[ii,2] <- mean(datWKY[ind,2])     # plot mean
        errWKY[ii,3] <- sd(datWKY[ind,2]) / nrow(datWKY[ind,]) # plot SEM
      }
      
      ### plotting SHR
      x <- errSHR[,1]; y <- errSHR[,2]; sem <- errSHR[,3]
      sim <- SimsSHR[,pltInd]
      OldMax=1; OldMin=0; NewMax=max(y); NewMin=min(y)
      OldRange = (OldMax - OldMin); NewRange = (NewMax - NewMin)  
      simScaled = (((sim - OldMin) * NewRange) / OldRange) + NewMin
      sc = (max(datSHR[,2],datWKY[,2],na.rm=T) - min(datSHR[,2],datWKY[,2],na.rm=T))/20
      plot(datSHR[,1],datSHR[,2],xlab="Age (wk)",col="red",ylab=paste(names(datSHR)[2],"expression (-ddCt)" ),
           ylim=c((min(datSHR[,2],datWKY[,2],na.rm=T)-sc),(max(datSHR[,2],datWKY[,2],na.rm=T)+sc)),
           xlim=c(3,17),cex.lab=1.2,cex.main=1.5 )
      title( paste(organs[r]), line = -1)
      for (ii in 1:length(x)) {
        if (sem[ii]>0) {
          errbar(x[ii], y[ii], y[ii]+sem[ii], y[ii]-sem[ii], add=T, pch=1, cex=2, cap=.05, col="red", errbar.col="red")
        }
      }
      lines(time+4,simScaled,col="red")
      
      ### plotting WKY
      x <- errWKY[,1]; y <- errWKY[,2]; sem <- errWKY[,3]
      sim <- SimsWKY[,pltInd]
      NewMax=max(y); NewMin=min(y)
      OldRange = (OldMax - OldMin); NewRange = (NewMax - NewMin)
      simScaled = (((sim - OldMin) * NewRange) / OldRange) + NewMin
      points(datWKY[,1],datWKY[,2],col="blue")
      for (ii in 1:length(x)) {
        if (sem[ii]>0) {
          errbar(x[ii], y[ii], y[ii]+sem[ii], y[ii]-sem[ii], add=T, pch=1, cex=2, cap=.05, col="blue", errbar.col="blue")
        }
      }
      lines(time+4,simScaled,col="blue")
      
      pltInd <- pltInd + 1
  } # g
} # r
dev.off()
    
    
